# Supplementary material for: TrypOx, a Novel Eukaryotic Homolog of the Redox-Regulated Chaperone Hsp33 in Trypanosoma brucei
Source: Front Microbiol. 2020 Aug 6;11:1844. doi: 10.3389/fmicb.2020.01844 (PMC7423844; doi:10.3389/fmicb.2020.01844)
Supplement: Supplementary file 7 [file Table_2.xlsx]

## Sheet: Sheet1
T: Protein IDs	Entry	Protein names	Gene names	LFQ intensity Both-2	LFQ intensity Both-3	LFQ intensity Both-4	LFQ intensity H2O2-1	LFQ intensity H2O2-2	LFQ intensity H2O2-4	LFQ intensity Tet-1	LFQ intensity Tet-2	LFQ intensity Tet-3	LFQ intensity Tet-4	LFQ intensity WT-1	LFQ intensity WT-2	LFQ intensity WT-3	LFQ intensity WT-4
D6XCY8	D6XCY8	Proteasome endopeptidase complex (EC 3.4.25.1)	Tb927.3.780	27.7206	26.9855	27.3701	28.4554	28.2137	28.1857	27.5383	27.6448	27.958	27.6355	28.2994	28.9139	27.9675	28.19
D6XD01	D6XD01	Tubulin gamma chain	Tb927.3.910	25.903	26.5399	26.7141	26.4446	26.2378	26.3633	26.6849	26.4748	26.141	25.739	26.3675	26.1634	26.3628	26.1805
D6XDN4	D6XDN4	ATP-dependent 6-phosphofructokinase (ATP-PFK) (Phosphofructokinase) (EC 2.7.1.11) (Phosphohexokinase)	pfk Tb927.3.3270	32.8419	32.8518	32.8453	32.441	32.7803	32.6353	32.4791	32.8661	32.837	32.2473	32.3712	32.658	32.5869	32.4611
D6XE12	D6XE12	Non-specific serine/threonine protein kinase (EC 2.7.11.1)	Tb927.3.4560	25.1131	25.3607	NaN	24.3932	NaN	23.604	24.4981	NaN	NaN	NaN	24.3327	24.2397	24.3865	24.7725
D6XEX9	D6XEX9	Proteasome subunit beta (EC 3.4.25.1)	Tb927.4.430	23.1576	22.7098	NaN	22.2574	23.0983	22.9959	23.6573	23.2146	23.32	NaN	NaN	24.4376	24.0346	24.0604
D6XEZ2	D6XEZ2	Dynein heavy chain, putative	Tb927.4.560	28.4985	28.9991	28.5174	28.5778	28.3044	28.8491	28.5058	28.5658	28.4679	28.3551	28.6637	28.4328	27.9557	28.0129
D6XFC1	D6XFC1	Uncharacterized protein	Tb927.4.1850	28.5232	27.9428	28.7819	28.1423	27.9978	28.3308	28.2875	29.0331	28.8349	27.7003	28.1259	28.3928	28.3416	28.6202
D6XFL0	D6XFL0	Uncharacterized protein	Tb927.4.2740	32.822	32.8281	32.846	32.5429	32.6447	32.8591	32.9291	32.6732	32.7179	32.7108	32.8098	32.4832	32.9522	32.9761
D6XFL1	D6XFL1	Uncharacterized protein	Tb927.4.2750	NaN	26.8834	NaN	26.6109	26.0987	26.359	NaN	25.2828	NaN	26.6103	26.453	25.961	26.2645	26.1718
Q57ZQ7	Q57ZQ7	Ecotin-like protein 2	Tb927.5.1880	27.2809	26.5021	NaN	26.6536	27.1937	26.7478	26.8506	24.8894	NaN	26.9625	27.1291	27.2509	27.2248	NaN
D6XGL4	D6XGL4	DNA polymerase (EC 2.7.7.7)	Tb927.5.2780	27.3903	29.1277	28.0638	29.0858	28.5067	28.5974	29.3535	28.0808	28.3582	27.28	28.6036	28.74	28.687	28.9047
D6XGM6	D6XGM6	Histone deacetylase 4	Tb927.5.2900	25.7233	NaN	25.9086	25.6218	24.4269	26.4857	26.0483	25.5313	26.1273	24.6056	NaN	NaN	NaN	25.4026
D6XHJ3	D6XHJ3	Proteasome regulatory ATPase subunit 3 (EC 3.6.4.8)	Tb927.6.1090	28.6576	27.8734	28.0008	27.864	28.5807	28.077	28.128	28.0742	28.1652	28.6441	28.4223	28.1482	28.7019	28.0322
D6XI07	D6XI07	Pyridoxal kinase (EC 2.7.1.35)	Tb927.6.2740	30.621	30.4694	29.9487	30.4335	30.7495	30.1515	30.4637	29.1088	30.3103	29.7112	30.1783	30.4814	30.5292	30.8215
Q582G4	Q582G4	Protein arginine N-methyltransferase 7 (TbPRMT7) (EC 2.1.1.-)	PRMT7 Tb927.7.5490	26.4398	26.7225	NaN	25.8579	25.8936	26.4893	26.3409	26.2959	NaN	NaN	26.4717	27.3913	26.2817	26.598
D6XK31	D6XK31	Glutathione peroxidase	Tb927.7.1130	30.4563	30.6101	31.0733	30.3896	29.7581	30.0956	30.2303	30.7682	30.6906	29.9924	29.9688	29.9372	29.8283	29.8822
D6XKD1	D6XKD1	Uncharacterized protein	Tb927.7.2140	25.7852	25.6621	26.6787	26.031	25.8406	26.6033	25.9607	NaN	NaN	26.9167	26.323	25.5088	26.3193	26.0208
D6XKG7	D6XKG7	Proteasome regulatory ATPase subunit 1 (EC 3.6.4.8)	Tb927.7.2500	28.32	28.466	28.6163	28.6441	28.7121	28.2342	28.6519	28.4914	28.3839	28.6103	28.5217	28.8497	28.71	28.4021
D6XKM9	D6XKM9	Small nuclear ribonucleoprotein SmD1	Tb927.7.3120	26.1929	27.2892	26.2527	25.8559	26.5083	26.1367	24.8424	23.4633	25.2059	26.3769	26.9229	27.1047	27.0567	25.6009
Q582A7	Q582A7	Anamorsin homolog (Fe-S cluster assembly protein DRE2 homolog)	Tb927.8.1750	NaN	NaN	26.7546	25.599	26.2911	26.239	25.9633	24.8294	26.1797	NaN	NaN	25.2213	26.0527	25.9008
D6XKS6	D6XKS6	Cytochrome c1, heme protein, mitochondrial (EC 1.10.2.2)	Tb927.8.1890	29.8254	29.8651	29.9787	29.7611	29.2226	29.9299	29.7973	29.481	30.1293	29.7409	29.5954	29.3877	29.3179	29.5039
D6XKT6	D6XKT6	Tryparedoxin peroxidase (EC 1.11.1.-)	Tb927.8.1990	32.14	32.0709	32.004	32.2411	32.0665	31.8185	31.7987	31.4884	31.9457	31.8144	31.5727	31.6358	31.6311	31.5208
D6XL11	D6XL11	Mitochondrial RNA binding protein	Tb927.8.2740	28.9063	28.9477	28.9969	29.5634	29.5201	28.9898	28.6177	28.5424	28.6823	28.404	29.1864	29.7448	29.211	29.8693
D6XLG8	D6XLG8	Small GTP-binding protein Rab11	Tb927.8.4330	28.3773	28.3803	28.4477	28.7233	28.5658	27.9122	28.4398	27.9843	28.2408	27.9322	27.5332	28.7287	27.9432	28.3454
D6XLJ6	D6XLJ6	Small GTP-binding protein Rab1	Tb927.8.4610	26.8582	26.9431	27.1595	27.2248	26.8995	26.4754	26.6618	26.9969	27.5119	27.0068	27.129	26.7017	26.8071	26.2444
D6XM23	D6XM23	Lysophospholipase, putative	Tb927.8.6390	30.0701	29.8281	30.1505	30.0549	30.238	29.8155	30.1601	29.894	29.9147	30.3784	30.0496	30.3743	30.2086	30.4054
Q57TW5	Q57TW5	Uncharacterized protein (Fragment)	Tb927.8.6480	25.9484	26.1904	26.2077	25.6288	25.108	NaN	25.2263	NaN	NaN	NaN	NaN	25.7115	24.9834	NaN
D6XMP2	D6XMP2	Nucleolar RNA-binding protein, truncated	Tb927.8.740	28.2249	28.0084	28.4663	28.6337	28.4547	27.6575	28.1114	28.3052	28.7981	28.0741	27.9911	28.0298	28.4374	27.9317
D6XMQ7	D6XMQ7	Small GTP-binding protein Rab1, putative	Tb927.8.890	29.7203	29.8656	29.8087	29.0848	29.4862	28.8128	30.1635	29.8022	29.5108	30.3054	29.3986	29.7488	29.6302	29.3232
D7SG81	D7SG81	60S ribosomal protein L44	Tb11.02.0740 Tb927.2.6090	30.2984	29.6167	30.0648	30.4274	29.681	30.1106	29.5129	30.0871	30.5533	30.5786	29.5294	29.6386	29.6253	29.464
D7SGA2	D7SGA2	Retrotransposon hot spot (RHS) protein, putative	Tb927.2.340	32.3461	32.4482	32.8141	32.4154	31.9619	32.2696	32.4714	32.8149	32.7534	32.4547	32.0798	32.0441	32.1106	32.1177
D7SGB9	D7SGB9	Retrotransposon hot spot (RHS) protein, putative	Tb927.2.1180	27.7273	27.5379	NaN	27.0723	27.2555	25.8683	27.414	NaN	24.728	26.316	26.0272	27.3692	24.4832	26.7027
P50885	P50885	60S ribosomal protein L18	RPL18-A Tb10.6k15.0410; RPL18-B Tb11.02.1840	31.3744	31.0563	31.7111	31.1832	30.996	31.1798	31.3027	31.4863	31.4863	31.6703	31.4548	31.271	31.3902	31.0997
P86927	P86927	RNA-editing ligase 1, mitochondrial (RNA ligase 1) (EC 6.5.1.3) (TbMP52)	REL1 MP52 Tb09.160.2970	25.988	26.7169	NaN	NaN	NaN	25.5214	25.585	24.4928	NaN	25.3762	25.6424	NaN	25.3446	25.1701
P86939	P86939	Elongation factor 1-alpha 2 (EF-1-alpha 2)	Tb10.70.5670	35.4427	35.5236	35.7169	35.5572	35.3852	35.2083	35.6176	35.5432	35.4104	35.5226	35.2363	35.356	35.408	35.3881
Q380Y7	Q380Y7	AMPK1_CBM domain-containing protein	Tb11.01.8770	32.2933	32.5227	32.5818	32.3231	32.599	32.4105	32.3364	32.3385	32.4976	32.2212	32.245	32.0223	32.396	32.4648
Q380Z0	Q380Z0	Serine/threonine-protein phosphatase (EC 3.1.3.16)	Tb11.01.8740	28.4822	29.0832	29.1157	28.5993	28.6555	27.8604	28.5437	27.4584	29.1032	29.0457	28.424	28.3716	28.637	28.4984
Q380Z4	Q380Z4	ABC transporter, putative	Tb11.01.8700	25.1746	24.7644	NaN	25.0053	NaN	24.4164	25.0233	NaN	23.9273	NaN	24.6527	24.7131	24.4792	24.5375
Q380Z7	Q380Z7	Uncharacterized protein	Tb11.01.8650	26.9131	26.7725	26.8422	26.748	26.516	25.8102	25.7562	27.2029	26.7848	27.2194	26.5449	27.1467	26.676	25.8746
Q380Z8	Q380Z8	Uncharacterized protein	Tb11.01.8640	NaN	26.1073	26.2896	NaN	26.4066	25.5365	25.8369	NaN	26.1101	NaN	NaN	25.7996	25.865	25.4012
Q381A3	Q381A3	Intraflagellar transport protein 22	IFT22 Tb11.01.8590	28.0462	28.3356	28.3381	27.8115	28.2159	28.2359	27.7782	27.9583	28.5037	28.4743	27.8564	27.4466	27.6497	27.7002
Q381A5	Q381A5	Dynein light intermediate chain, putative	Tb11.01.8570	27.7689	27.1679	27.5956	27.3984	27.0649	27.5963	27.455	27.4768	28.0116	27.776	27.0895	26.968	27.1649	27.283
Q381A9	Q381A9	Glucosamine-6-phosphate isomerase (EC 3.5.99.6) (Glucosamine-6-phosphate deaminase)	Tb11.01.8520	28.5709	29.1566	29.3685	29.1524	29.445	28.9586	28.7653	29.0565	29.6322	29.1785	28.7022	28.9995	29.0349	29.2149
Q381B0	Q381B0	T-complex protein 1, alpha subunit, putative	Tb11.01.8510	31.8562	31.7997	31.8608	31.8027	31.7877	31.6512	32.1074	32.088	32.1504	31.7117	31.9247	31.8437	31.8339	31.9648
Q381B1	Q381B1	Uncharacterized protein	Tb11.01.8500	NaN	25.6	NaN	25.3647	NaN	25.2366	25.3455	NaN	25.8722	NaN	25.6064	24.9916	25.171	25.0274
Q381B3	Q381B3	Dihydrolipoyl dehydrogenase (EC 1.8.1.4)	Tb11.01.8470	32.7684	32.6088	32.5676	32.6149	32.7767	32.761	32.431	32.3042	32.5685	32.6499	32.7277	32.4602	32.4845	32.2961
Q381D1	Q381D1	Uncharacterized protein	Tb11.01.8270	25.4355	25.4529	NaN	25.4424	25.2064	24.979	24.5742	25.5735	NaN	24.5877	25.0595	24.6905	24.7871	24.8946
Q381D5	Q381D5	Uncharacterized protein	Tb11.01.8225	29.5153	29.8506	29.8033	29.2203	28.5207	29.5698	29.3426	30.3606	29.6273	29.8455	29.0531	28.8476	28.5815	29.3934
Q381D8	Q381D8	3-hydroxyisobutyryl-CoA hydrolase, mitochondrial (EC 3.1.2.4) (3-hydroxyisobutyryl-coenzyme A hydrolase)	Tb11.01.8200	30.793	31.0333	31.2003	30.463	30.6376	30.5211	30.4416	30.6134	30.5251	30.5566	30.4069	30.2084	30.2135	30.2878
Q381E5	Q381E5	Enolase, putative (EC 4.2.1.11)	Tb11.01.8100	26.2465	25.5488	25.3204	25.2221	25.2885	26.4235	25.3587	24.8793	25.5987	NaN	26.1121	25.4857	25.6055	24.7535
Q381E6	Q381E6	Kinetoplast DNA-associated protein, putative	Tb11.01.8090	29.323	29.0638	29.9691	28.8791	28.1162	29.2578	29.0083	29.721	30.1988	29.3838	28.1944	27.0838	26.8363	28.235
Q381F2	Q381F2	Importin N-terminal domain-containing protein	Tb11.01.8030	23.8487	NaN	23.8592	24.9988	24.6318	24.4523	24.738	NaN	23.7489	NaN	25.5617	24.6931	24.6052	24.822
Q381G6	Q381G6	Microtubule-associated protein	Tb11.01.7880	28.1931	28.5679	29.1506	28.9552	28.9911	29.703	29.6698	28.1473	28.6474	29.5549	29.6686	28.7822	29.1228	29.0048
Q381H0	Q381H0	ATP binding protein-like protein	Tb11.01.7830	27.3997	27.1162	25.9212	24.9486	26.9193	26.4518	26.1727	26.6865	26.3231	27.0022	25.6787	26.1925	26.2281	26.5119
Q381H1	Q381H1	Tubulin-specific chaperone A	Tb11.01.7825	26.7117	26.7075	NaN	26.3146	26.7049	NaN	26.4007	26.3128	NaN	26.6064	26.1147	NaN	26.2336	NaN
Q381H3	Q381H3	Nucleoside diphosphate kinase (EC 2.7.4.6)	Tb11.01.7800	33.6724	33.8744	33.7706	33.3159	33.3759	33.3286	33.5804	34.127	33.9397	33.0468	33.22	33.0477	33.2179	33.2689
Q381H7	Q381H7	Uncharacterized protein	Tb11.01.7750	27.7405	27.6453	27.4801	27.3944	27.01	27.5681	27.2692	27.6636	27.9589	27.5751	27.1228	27.3885	26.4867	27.7309
Q381H8	Q381H8	Uncharacterized protein	Tb11.01.7740	27.5737	27.7121	27.6443	27.869	27.6513	27.0768	27.5846	27.2043	27.2233	27.106	26.9783	26.8957	27.2943	27.2307
Q381I3	Q381I3	Proteasome regulatory non-ATP-ase subunit 7	Tb11.01.7690	28.2797	27.7751	28.4179	28.016	27.8602	28.3749	28.3441	27.7234	28.8561	27.7648	27.7886	27.5859	27.8229	27.6339
Q381I7	Q381I7	Uncharacterized protein	Tb11.01.7630	26.5979	26.3545	NaN	26.354	26.5978	26.5362	26.1024	26.7166	26.8873	26.6291	26.4111	26.3632	26.3413	26.2414
Q381I9	Q381I9	SEC7 domain-containing protein	Tb11.01.7610	25.9795	NaN	25.7162	25.1543	24.3648	25.4625	25.1422	24.955	26.0141	NaN	25.5294	25.2748	24.6338	24.3467
Q381J5	Q381J5	Superoxide dismutase (EC 1.15.1.1)	Tb11.01.7550	30.2721	29.9881	30.675	29.3616	29.3991	29.5628	29.3828	30.296	30.611	30.4174	30.0531	30.7474	30.0493	29.7784
Q381J6	Q381J6	60S ribosomal protein L27, putative	Tb11.01.7535 Tb11.01.7545	31.3863	31.304	31.5364	31.385	31.0432	31.3115	31.1366	31.7895	31.6118	31.8265	30.86	30.7512	31.0048	31.0813
Q381L1	Q381L1	AMP deaminase, putative (EC 3.5.4.6)	Tb11.01.7390	24.4678	25.0816	24.7801	24.5967	25.1109	25.131	24.6074	25.2537	25.009	NaN	25.6746	26.0358	25.6206	25.394
Q381L8	Q381L8	Ubiquitin-like domain-containing protein	Tb11.01.7325	26.6082	27.0649	27.3502	26.4151	28.4777	26.6642	27.0016	26.2538	27.6055	27.9144	26.7557	28.7243	27.7508	28.1432
Q381M2	Q381M2	NUDIX hydrolase, conserved	Tb11.01.7290	25.7875	25.9286	26.1912	25.8399	25.9773	25.3112	25.1047	25.9618	26.0984	NaN	25.5693	25.2717	26.3017	26.3664
Q381M7	Q381M7	Uncharacterized protein	Tb11.01.7230	25.0421	24.9251	25.2966	25.4652	25.7393	25.29	24.6874	NaN	25.1673	NaN	25.2406	24.9114	NaN	NaN
Q381M8	Q381M8	Uncharacterized protein	Tb11.01.7220	NaN	26.1249	25.7117	NaN	25.1203	24.7328	25.304	25.8309	25.5442	NaN	25.5828	NaN	25.211	24.1167
Q381N0	Q381N0	NADH-cytochrome b5 reductase (EC 1.6.2.2)	Tb11.01.7190	28.7462	27.8416	27.4404	28.1831	28.7513	28.681	27.7895	29.0691	27.5432	28.3199	28.2871	27.872	28.0649	27.8004
Q381N7	Q381N7	CS domain-containing protein	Tb11.01.7120	26.5021	26.7192	27.041	25.8293	25.4503	26.323	26.2389	27.2609	26.9287	26.3732	26.1415	26.2233	25.9856	25.9945
Q381P2	Q381P2	U5 small nuclear ribonucleoprotein component, putative	Tb11.01.7080	25.4854	NaN	NaN	25.8771	25.2463	25.4594	25.3699	NaN	NaN	NaN	26.0193	26.2878	25.7332	23.2251
Q381P3	Q381P3	CSN8_PSD8_EIF3K domain-containing protein	Tb11.01.7070	28.1746	28.83	28.884	28.6182	28.2781	28.3794	28.9439	28.9932	28.5699	29.1911	28.4157	27.9441	28.6672	28.6438
Q381P8	Q381P8	TOG domain-containing protein	Tb11.01.7010	30.3755	30.2136	30.2371	30.067	29.9194	30.1906	29.7621	30.1681	30.1981	30.1682	29.9802	29.8035	29.9327	29.7675
Q381Q8	Q381Q8	CTP_transf_like domain-containing protein	Tb11.01.6920	24.7599	25.4826	NaN	24.4043	NaN	25.1309	25.124	NaN	23.5	NaN	25.106	25.7727	26.4103	25.9384
Q381R1	Q381R1	Small GTPase, putative	Tb11.01.6890	26.0668	NaN	26.2087	26.2992	26.3035	26.3132	26.3033	NaN	26.1218	26.6603	26.5473	26.3338	26.1534	26.3548
Q381R2	Q381R2	Cytosolic coat protein, putative	Tb11.01.6880	26.974	26.8143	26.9684	26.7544	26.2422	26.7696	27.0497	26.5435	27.4713	26.0354	27.0359	26.7239	26.5945	26.9765
Q381R6	Q381R6	DUF4200 domain-containing protein	Tb11.01.6840	NaN	NaN	NaN	25.4943	25.7093	26.175	25.7717	NaN	26.0241	NaN	26.2114	26.0406	25.3499	NaN
Q381S0	Q381S0	1-acyl-sn-glycerol-3-phosphate acyltransferase protein, putative (EC 2.3.1.51)	Tb11.01.6800	27.1464	26.9995	27.3313	26.246	26.3109	26.5357	26.6147	26.6576	25.921	NaN	26.4753	27.0621	27.1905	27.6128
Q381S1	Q381S1	Uncharacterized protein	Tb11.01.6790	26.917	25.9129	26.4342	27.7857	27.2343	26.4875	26.5551	26.7459	27.7728	27.6395	26.753	26.8187	26.9467	26.3347
Q381S2	Q381S2	Chaperone protein DNAJ, putative	Tb11.01.6780	27.791	27.8864	27.3358	27.452	27.9829	27.6264	27.4613	27.3874	27.6808	27.7234	27.1661	26.9388	27.5496	27.5883
Q381S5	Q381S5	Uncharacterized protein	Tb11.01.6740	28.7677	28.8219	29.0985	28.8316	28.2509	28.6858	28.8734	29.0567	28.4945	29.1236	28.334	28.2833	28.5764	28.5734
Q381S8	Q381S8	Uncharacterized protein	Tb11.01.6710	23.9862	24.6336	NaN	24.285	23.9783	24.5595	24.1365	NaN	NaN	NaN	24.7827	24.7779	24.3482	24.4326
Q381T1	Q381T1	Chaperonin Hsp60, mitochondrial, putative	Tb11.01.6680	29.0867	29.2924	29.5236	28.9402	28.3962	28.6094	28.7173	29.2248	29.1342	28.8604	28.8009	28.5346	28.5605	28.5172
Q381T3	Q381T3	Superoxide dismutase (EC 1.15.1.1)	Tb11.01.6660	30.0479	30.4232	30.3636	29.6152	29.5767	29.2263	30.2877	30.7513	29.8757	30.7972	29.229	29.4004	29.9771	29.7192
Q381T7	Q381T7	Uncharacterized protein	Tb11.01.6620	25.7745	25.9001	25.7708	25.6085	25.6521	25.6583	25.3019	24.4067	25.9997	25.7288	25.8169	25.7324	25.4946	25.1967
Q381T8	Q381T8	Uncharacterized protein	Tb11.01.6610	27.0021	26.3511	26.4483	27.3191	26.8869	27.2702	26.8232	26.6341	27.2255	27.2215	26.8984	26.5418	26.473	26.8599
Q381T9	Q381T9	PUM-HD domain-containing protein	Tb11.01.6600	27.4487	27.9066	28.0122	27.4724	25.8664	27.5459	27.7102	26.9741	27.8558	26.9601	27.9123	27.4532	27.3938	27.537
Q381U0	Q381U0	Zinc finger protein 2	Tb11.01.6590	28.987	28.708	28.6658	28.3508	28.581	28.5614	28.6572	29.3575	29.2192	29.0096	28.0512	28.1079	28.3273	28.7527
Q381U5	Q381U5	Coatomer subunit epsilon	Tb11.01.6530	26.9198	26.8893	27.3462	27.0535	27.1336	26.8129	26.8303	27.4014	26.4325	26.7913	27.4237	26.838	26.7679	26.4745
Q381U7	Q381U7	Uncharacterized protein	Tb11.01.6510	26.8545	27.6693	27.3796	27.2343	28.3614	27.6224	27.6633	26.6772	27.3137	27.5104	26.8148	NaN	26.9719	27.0626
Q381U8	Q381U8	NAD+ synthase, putative (EC 6.3.5.1)	Tb11.01.6500	26.4772	27.27	26.9638	NaN	NaN	26.741	26.6543	26.0741	27.1262	25.9323	26.5818	25.5862	NaN	25.9676
Q381V7	Q381V7	Mannose-6-phosphate isomerase (EC 5.3.1.8)	Tb11.01.6410	29.6494	29.7302	29.525	29.9401	30.3098	29.6362	29.9978	29.1706	29.4741	29.5641	29.5632	29.7007	29.7128	29.8262
Q381W2	Q381W2	Metalloprotease, putative (EC 3.4.24.-)	Tb11.01.6360	26.6305	26.6534	26.4046	27.1804	27.4118	27.1579	26.8986	27.2143	27.7946	26.9369	27.0784	27.0246	26.9457	27.4988
Q381Y1	Q381Y1	Cleavage and polyadenylation specificity factor-like protein, putative	Tb11.01.6170	25.832	25.5404	25.7661	26.0874	24.811	NaN	NaN	25.4498	25.8413	25.7916	25.9212	25.9683	25.3835	24.9514
Q381Y8	Q381Y8	RNA polymerase-like protein	Tb11.01.6090	25.1036	25.4761	NaN	24.7619	25.1505	24.9252	NaN	25.4317	NaN	NaN	24.7772	25.0146	NaN	25.2766
Q381Z4	Q381Z4	Proteasome regulatory non-ATP-ase subunit	Tb11.01.6030	27.8242	27.5847	27.0101	27.8511	27.6699	27.5388	27.4782	27.058	27.1899	27.7639	27.8847	27.5697	27.4496	27.1865
Q381Z8	Q381Z8	Uncharacterized protein	Tb11.01.5990	26.3813	26.5507	26.7888	26.4324	26.1292	25.2831	26.2902	NaN	26.4769	26.5118	26.5001	26.9223	26.3946	26.6721
Q381Z9	Q381Z9	Uncharacterized protein	Tb11.01.5980	25.0546	25.7558	25.6466	25.8824	26.2268	25.5235	25.4866	26.0444	25.7414	25.6456	25.8878	25.7458	25.4056	25.812
Q382A3	Q382A3	Exportin 1	Tb11.01.5940	26.1369	25.4966	25.729	25.4565	25.4678	NaN	24.972	26.0622	25.4258	NaN	25.2602	25.1056	25.2702	24.8881
Q382A4	Q382A4	Uncharacterized protein	Tb11.01.5930	28.532	28.3422	28.2035	28.1886	28.0117	27.9789	27.5051	27.9988	28.3938	27.4541	28.4141	27.9458	27.7968	28.073
Q382A7	Q382A7	Dynein, putative	Tb11.01.5910	29.3106	28.9851	29.2462	29.0889	28.8258	28.8526	28.8857	28.776	28.9079	29.2347	29.031	28.5057	28.7405	28.651
Q382A8	Q382A8	Vacuolar protein sorting-associated protein 29	Tb11.01.5900	25.0325	23.1292	NaN	24.7177	25.0835	24.7526	NaN	NaN	24.7408	NaN	NaN	25.0537	25.3803	25.1173
Q382B2	Q382B2	T-complex protein 1, epsilon subunit, putative	Tb11.01.5860	30.841	30.7631	30.8543	30.4527	30.9135	30.5939	30.4293	30.8454	31.318	30.8784	30.894	30.3987	30.7803	30.6599
Q382B5	Q382B5	Uncharacterized protein	Tb11.01.5820	26.765	27.0939	26.8264	26.4576	26.7571	26.337	26.4088	25.6759	27.5024	26.137	26.7209	26.714	26.5859	26.5496
Q382B6	Q382B6	Calpain-like cysteine peptidase, putative	Tb11.01.5800	25.4819	25.4811	25.3023	25.6356	25.69	25.6281	25.3919	25.473	25.8149	NaN	25.2121	24.8402	25.2511	25.045
Q382B7	Q382B7	Ubiquitin-conjugating enzyme E2, putative (EC 6.3.2.19)	Tb11.01.5790	25.0092	24.8391	25.506	24.751	25.2475	25.3201	25.4039	24.429	24.9649	NaN	25.4982	25.8085	26.7158	26.5583
Q382B8	Q382B8	Uncharacterized protein	Tb11.01.5780	28.9818	28.7555	29.1819	28.8164	28.4732	28.713	28.4418	28.9126	29.1629	28.683	28.5647	29.0983	28.6663	28.7245
Q382C0	Q382C0	Uncharacterized protein	Tb11.01.5760	26.8394	27.0518	26.8876	26.3987	26.5548	26.6398	26.348	26.3407	26.791	NaN	27.0561	26.8145	NaN	26.312
Q382C4	Q382C4	60S ribosomal protein L18a	Tb10.70.3510 Tb11.01.5720	31.7419	31.6537	32.1973	31.7994	31.5459	31.893	31.7387	32.0511	31.7447	32.1037	31.5064	31.7906	31.6617	31.6782
Q382C5	Q382C5	Phenylalanyl-tRNA synthetase alpha chain, putative (EC 6.1.1.20)	Tb11.01.5710	29.094	28.8199	29.3859	28.9492	28.7523	28.6949	28.9642	29.4192	29.7012	29.1999	28.8408	28.5235	28.9533	28.7331
Q382C7	Q382C7	RNA-binding protein, putative	Tb11.01.5690	28.2712	28.9739	28.4165	28.7887	28.7407	28.8089	28.0565	28.7168	28.0281	28.441	28.8634	29.5401	28.6272	29.275
Q382C8	Q382C8	Uncharacterized protein	Tb11.01.5680	30.6667	31.1296	30.856	30.3629	29.9448	30.8182	30.1571	30.5127	31.1396	30.4443	30.727	30.0096	30.214	30.2468
Q382D5	Q382D5	RNA-binding protein	Tb11.01.5590	32.7554	32.8035	33.1209	32.4886	32.1444	32.5747	32.6621	32.7704	32.7318	32.8285	32.1429	32.1396	32.4183	32.4777
Q382E0	Q382E0	Pab1p-dependent poly(A) ribonuclease subunit, putative	Tb11.01.5540	25.2691	25.0596	NaN	24.9752	24.2772	NaN	24.3255	NaN	NaN	NaN	24.4801	24.8371	24.4681	24.7728
Q382E5	Q382E5	Kinesin, putative	Tb11.01.5490	24.7342	24.9217	NaN	NaN	NaN	24.5447	24.6724	25.0346	24.7711	NaN	25.0973	24.7384	NaN	24.6976
Q382E8	Q382E8	AKAP7_NLS domain-containing protein	Tb11.01.5460	23.9404	25.8677	25.68	25.3852	NaN	25.5792	25.1752	24.9804	NaN	25.9956	25.496	25.3474	25.2026	25.7644
Q382F0	Q382F0	AMMECR1 domain-containing protein	Tb11.01.5440	28.0807	28.09	27.9545	27.825	28.0592	27.807	27.6724	27.8533	27.397	27.9258	27.8531	27.7732	28.1738	27.7993
Q382F9	Q382F9	Profilin	Tb11.01.5350	28.6537	29.0622	29.1556	28.989	29.4991	28.4196	28.2535	28.5145	28.5874	28.3978	28.5036	28.2763	28.8574	28.9333
Q382G3	Q382G3	Receptor-type adenylate cyclase GRESAG 4, putative (EC 4.6.1.1)	Tb11.01.5310	25.8473	25.3634	25.8622	24.5794	NaN	25.1482	NaN	NaN	25.7295	24.4227	NaN	24.5687	NaN	24.7931
Q382G6	Q382G6	Uncharacterized protein	Tb11.01.5280	25.594	26.1399	26.1107	25.4522	25.7776	24.9868	NaN	26.0171	NaN	25.1391	25.6622	25.0309	NaN	25.2623
Q382H0	Q382H0	Uncharacterized protein	Tb11.01.5240	NaN	25.9317	NaN	26.573	26.4939	26.2288	26.3611	27.0262	NaN	25.4248	26.4353	26.5757	26.578	26.8234
Q382H6	Q382H6	Rhodanese domain-containing protein	Tb11.01.5195	27.5619	27.9304	27.4825	27.4126	26.8434	27.3543	27.3361	26.3375	NaN	NaN	27.2911	27.0647	27.0181	27.1053
Q382I5	Q382I5	Uncharacterized protein	Tb11.01.5120	NaN	25.6455	NaN	25.4662	25.1199	24.9949	25.4043	NaN	26.0367	25.7717	NaN	25.1861	25.3154	25.5101
Q382I6	Q382I6	Uncharacterized protein	Tb11.01.5110	NaN	25.0959	25.0714	25.1081	25.379	25.6704	25.7617	NaN	26.2632	NaN	25.2148	24.7061	25.1854	25.1625
Q382I7	Q382I7	Paraflagellar rod component, putative	Tb11.01.5100	31.7561	31.7949	31.8677	31.8585	31.7508	31.6836	31.5515	32.0369	31.8332	31.9186	31.5558	31.4909	31.4959	31.4012
Q382J0	Q382J0	DUF862 domain-containing protein	Tb11.01.5070	25.1273	26.6204	27.2402	26.652	25.9061	26.9103	27.2274	26.8816	27.3004	27.3154	26.7776	26.0358	26.1265	26.6174
Q382J7	Q382J7	Bromo domain-containing protein	Tb11.01.5000	24.9881	25.1046	NaN	24.6815	24.4841	24.8873	NaN	NaN	NaN	24.4285	24.7447	NaN	25.9111	25.2721
Q382K0	Q382K0	AAA ATPase, putative	Tb11.01.4940	25.7554	25.1053	26.0571	26.5171	25.8144	26.7137	26.723	26.4514	26.3028	26.7496	25.8818	25.7586	26.0209	26.53
Q382K6	Q382K6	Uncharacterized protein	Tb11.01.4880	26.7464	27.5313	27.9412	26.2585	27.3708	27.0825	NaN	NaN	27.9108	28.0734	26.9329	NaN	26.8948	27.0194
Q382K8	Q382K8	Guide RNA binding protein	Tb11.01.4860	31.4957	31.0734	31.6648	31.1814	30.1677	31.4699	30.9053	30.7469	30.3692	30.6271	30.7944	30.7498	30.6288	30.7864
Q382K9	Q382K9	Uncharacterized protein	Tb11.01.4850	26.7674	26.9183	27.4727	26.7549	26.5868	26.7089	27.3874	27.3679	27.2438	27.1361	26.6695	26.8108	26.3657	26.3402
Q382L1	Q382L1	Eukaryotic translation initiation factor 2 gamma, putative	Tb11.01.4830	29.5437	29.4242	29.1064	29.4781	29.6718	29.7339	29.16	29.0986	29.7917	29.8169	29.744	29.701	29.8002	29.634
Q382L3	Q382L3	MSP domain-containing protein	Tb11.01.4810	29.4921	29.5498	29.7962	28.8974	28.8304	29.5224	29.2124	29.9088	30.3512	30.2186	29.2294	29.1335	29.0163	28.5879
Q382M7	Q382M7	Elongation factor 1 gamma, putative	Tb11.01.4660	31.8914	31.3053	31.6934	32.084	31.4966	31.8065	31.7648	31.8974	31.6098	32.5038	31.7465	31.7951	31.7657	32.048
Q382L8	Q382L8	Uncharacterized protein	Tb11.01.4740	30.1005	30.1184	30.1864	29.9675	29.9228	30.0285	30.0089	30.2462	30.1961	29.5147	29.8472	29.7286	29.8461	29.6873
Q382M2	Q382M2	Cytochrome c oxidase subunit 10, putative	Tb11.01.4702	30.097	29.6392	30.3779	29.6813	30.361	29.9816	30.2286	30.1112	29.6391	29.5392	29.9001	29.63	29.6876	29.8758
Q382M8	Q382M8	Uncharacterized protein	Tb11.01.4650	25.1679	NaN	NaN	25.362	25.3425	25.4429	25.4621	25.6361	NaN	NaN	25.2905	25.4159	25.1804	25.3418
Q382N3	Q382N3	Calmodulin	Tb11.01.4621 Tb11.01.4622 Tb11.01.4623 Tb11.01.4624	28.3017	29.33	28.8118	29.3059	30.8175	28.8565	28.0665	NaN	28.2785	28.2753	27.6612	27.8382	28.1337	27.801
Q382P1	Q382P1	Uncharacterized protein	Tb11.52.0013	NaN	26.2784	27.2212	26.0233	NaN	25.9705	NaN	26.7933	26.025	26.8709	NaN	NaN	26.5133	26.6245
Q382P2	Q382P2	AAA domain-containing protein	Tb11.52.0010	24.4707	24.2871	NaN	24.8458	NaN	NaN	24.6115	25.0833	NaN	NaN	24.5645	24.3968	24.1595	24.1372
Q382P4	Q382P4	IF rod domain-containing protein	Tb11.52.0008	27.6549	27.9616	28.3362	27.8099	28.0705	27.6373	27.5546	27.9217	28.0873	28.2311	27.5353	27.7963	28.0963	27.3715
Q382P7	Q382P7	Oligopeptidase b (EC 3.4.21.83)	Tb11.52.0003	30.0851	30.0795	30.4628	30.253	30.3028	30.194	30.2346	30.053	30.2315	30.342	30.0133	30.1147	30.2079	30.5138
Q382Q2	Q382Q2	Ribonucleoside-diphosphate reductase small chain (EC 1.17.4.1)	Tb11.v4.0005	28.1249	27.6902	26.7292	28.2598	28.3284	28.1629	28.2598	27.229	27.6986	28.1405	28.7606	28.7879	28.3222	28.8422
Q382R3	Q382R3	Prefoldin subunit 2, putative	Tb11.01.4520	28.3362	28.7087	28.9843	27.9334	28.0829	28.5804	28.0327	28.6631	28.7498	27.9385	28.1929	27.6323	27.7579	27.7294
Q382S0	Q382S0	Cyclin 1	Tb11.01.4450	26.978	NaN	NaN	25.8764	26.2506	28.0621	NaN	NaN	NaN	NaN	26.1304	26.0986	27.1767	26.6611
Q382S6	Q382S6	Leucine-rich repeat protein (LRRP), putative	Tb11.01.4390	26.0602	26.2181	25.4564	23.7101	26.1754	26.1628	25.1164	25.3494	NaN	25.183	25.7701	26.0517	25.9657	26.0871
Q382S7	Q382S7	Uncharacterized protein	Tb11.01.4380	25.7275	NaN	NaN	25.9562	25.5226	NaN	26.0301	NaN	NaN	NaN	25.6133	26.1744	26.0846	25.9042
Q382S8	Q382S8	Uncharacterized protein	Tb11.01.4370	29.0214	29.2593	29.3681	29.1933	29.1539	29.0569	28.7897	29.4199	29.4458	28.7898	29.2639	29.0163	29.2093	28.7965
Q382T1	Q382T1	Uncharacterized protein	Tb11.01.4340	26.005	26.0706	25.6727	26.2173	26.2638	26.3202	25.8224	24.9269	25.1402	NaN	26.3313	25.6402	25.8155	25.9386
Q382T3	Q382T3	Serine/threonine-protein phosphatase (EC 3.1.3.16)	Tb11.01.4320	NaN	25.9649	26.7116	26.1012	25.2858	25.327	25.5818	26.336	26.6009	25.5241	NaN	25.6769	26.1994	25.8118
Q382T7	Q382T7	RING-type domain-containing protein	Tb11.01.4280	26.2418	26.4353	25.7495	25.6739	26.008	25.6449	NaN	25.937	24.1491	25.828	NaN	26.1477	25.9998	26.1597
Q382V8	Q382V8	ATP-dependent protease ATPase subunit HslU2 (Mitochondrial proteasome-like protease HslVU ATPase subunit 2)	HslU2 Tb11.01.4050	28.0147	28.5742	28.9804	28.2952	28.3119	28.2807	28.1786	28.7991	28.954	28.0626	28.4039	28.1213	28.2311	28.2446
Q382V9	Q382V9	VTC domain-containing protein	Tb11.01.4040	26.6799	26.4124	26.9552	27.1858	26.7483	26.3088	26.943	26.4734	NaN	26.7392	26.9197	26.9981	27.1342	27.1118
Q382W0	Q382W0	Uncharacterized protein	Tb11.01.4030	28.7474	28.8205	29.1524	28.5811	27.9786	28.7672	28.1691	28.5156	29.2246	27.5057	28.6669	27.9483	28.0649	28.3485
Q382W6	Q382W6	Uncharacterized protein	Tb11.01.3960	29.5019	29.6397	29.7099	29.0299	29.2436	29.5222	29.2973	29.7284	29.6796	28.8955	29.1657	29.3121	29.18	29.0317
Q382X7	Q382X7	Uncharacterized protein	Tb11.01.3860	25.9506	25.8607	26.2273	27.1291	28.6432	27.4547	27.3303	26.8923	25.7737	26.7357	28.0409	29.6037	27.9306	29.2617
Q382Y3	Q382Y3	Microtubule-associated protein	Tb11.01.3805	28.7414	29.2827	29.4283	28.928	28.6872	28.7849	29.4332	28.5702	28.9191	29.2135	28.3891	29.0932	28.5953	29.4085
Q382Y6	Q382Y6	Cytochrome oxidase assembly protein, putative	Tb11.01.3780	26.6569	26.9132	26.5995	26.5374	26.1656	26.2954	25.9631	NaN	26.7484	26.3792	26.4436	NaN	NaN	NaN
Q382Z1	Q382Z1	Coatomer subunit gamma	Tb11.01.3740	28.6169	28.4921	28.8765	28.4829	27.7503	28.3903	28.1927	28.2069	28.5423	27.4513	28.1705	28.2321	27.8851	27.8292
Q382Z8	Q382Z8	40S ribosomal protein S17, putative	Tb11.01.3675 Tb11.01.3676	31.6536	31.7749	31.99	31.3503	31.3984	31.7214	31.0801	31.872	31.0041	31.8284	31.1992	31.2913	31.2566	31.1886
Q383A3	Q383A3	Acyl-coa dehydrogenase, putative (EC 1.3.99.3)	Tb11.01.3640	27.4389	27.2732	26.8059	27.5126	27.413	27.6863	27.3558	26.8179	27.546	27.1909	27.5295	27.3483	27.6599	26.7571
Q383A4	Q383A4	Eukaryotic translation initiation factor 4E, putative	Tb11.01.3630	26.6983	27.5292	27.7468	27.9163	27.6344	27.5553	27.539	27.984	27.4628	27.851	27.8275	27.3862	27.4357	27.316
Q383A6	Q383A6	Membrane-bound acid phosphatase, putative	Tb11.01.3610	25.7815	NaN	NaN	26.361	25.9405	26.1333	26.8863	26.3263	26.4624	25.7939	26.4652	26.5595	25.9374	25.7786
Q383B1	Q383B1	Vacuolar proton pump subunit B (V-ATPase subunit B) (Vacuolar proton pump subunit B)	Tb11.01.3560	29.8674	29.4951	27.9585	29.5405	29.4093	29.4678	29.7851	27.655	27.8252	29.4837	29.5571	28.9174	29.6757	29.3942
Q383B2	Q383B2	Dihydrolipoamide acetyltransferase component of pyruvate dehydrogenase complex (EC 2.3.1.-)	Tb11.01.3550	32.9097	32.9003	32.6746	32.5977	32.7179	32.9299	32.3873	32.8434	33.0695	33.1624	32.5257	32.5787	32.5348	32.5016
Q383C1	Q383C1	Eukaryotic translation initiation factor 3 subunit E (eIF3e) (Eukaryotic translation initiation factor 3 subunit 6)	Tb11.01.3420	29.384	29.0228	29.293	29.1232	29.1174	29.6043	29.2633	28.4242	29.4419	29.1239	29.4566	29.1481	29.1578	29.1716
Q383C3	Q383C3	Uncharacterized protein	Tb11.01.3400	25.2339	25.0083	24.6589	26.1167	25.1319	NaN	24.8973	NaN	25.7371	25.5732	25.9355	25.744	25.7307	26.1547
Q383C4	Q383C4	DNA topoisomerase 2 (EC 5.6.2.2)	Tb11.01.3390	26.244	26.7203	26.3695	26.0014	25.6993	26.0844	26.2095	26.4035	26.0505	26.6036	25.8948	25.9597	25.6938	25.7741
Q383C6	Q383C6	Glycosomal membrane protein, putative	Tb11.01.3370	31.804	32.139	32.4753	31.8372	30.5911	31.8608	32.1346	32.5102	32.1245	32.422	31.7458	31.3155	32.0132	31.7302
Q383D0	Q383D0	Trichohyalin, putative	Tb11.01.3320	28.1481	28.1577	28.8046	25.7121	27.8235	28.6136	29.0981	28.9233	28.9713	27.9221	27.7207	27.8789	28.3302	27.8067
Q383D2	Q383D2	CS domain-containing protein	Tb11.01.3290	29.9061	29.9208	30.1897	29.6618	29.3907	29.7436	29.7858	30.4558	30.4429	30.3015	29.7283	29.4305	29.675	29.6998
Q383E0	Q383E0	Uncharacterized protein	Tb11.01.3190	27.0115	27.712	27.3571	28.6972	28.578	28.4407	28.0234	27.1493	28.3176	27.9642	28.3343	28.3256	28.1832	28.1555
Q383E1	Q383E1	Guanine nucleotide-binding protein beta subunit-like protein	Tb11.01.3170 Tb11.01.3180	32.4096	32.1274	32.1703	32.0808	31.9237	32.1401	31.7008	31.7574	31.9405	31.9251	31.7599	31.7613	31.6296	31.7539
Q383E5	Q383E5	Heat shock protein 70	Tb11.01.3110	35.6352	35.6735	35.436	35.7776	35.7389	35.5233	35.8072	35.621	35.4539	35.8502	35.604	35.6527	35.7571	35.8026
Q383E9	Q383E9	Heat shock protein 70, putative	Tb11.01.3080	27.0146	27.0711	26.9061	27.2656	26.5751	26.8541	26.6517	27.305	27.4381	26.4432	26.8896	26.5327	27.0894	26.6291
Q383F3	Q383F3	Malate dehydrogenase (EC 1.1.1.37)	Tb11.01.3040	30.4246	30.4055	29.4472	30.1629	30.6908	30.3202	30.0234	29.4466	30.1123	29.5543	30.1708	30.4396	30.5372	30.23
Q383F6	Q383F6	Dynein heavy chain, putative	Tb11.01.3010	28.5772	28.6035	28.9285	28.5265	28.0747	28.2951	28.1518	28.3836	28.5414	27.5911	28.0141	27.8094	27.8491	27.581
Q383F7	Q383F7	Uncharacterized protein	Tb11.01.3000	26.6775	25.0479	25.9798	25.7032	25.3842	25.5112	26.5512	25.4931	NaN	25.388	25.6308	26.6831	25.6464	25.5343
Q383G3	Q383G3	WD_REPEATS_REGION domain-containing protein	Tb11.01.2940	25.035	23.7197	NaN	23.9015	24.4403	24.3273	NaN	24.093	NaN	NaN	24.2583	23.7482	23.8589	23.4613
Q383G4	Q383G4	Uncharacterized protein	Tb11.01.2930	NaN	25.2133	24.3588	24.9043	24.5608	NaN	NaN	25.3952	NaN	NaN	24.4972	24.3849	24.6894	25.0708
Q383G9	Q383G9	Uncharacterized protein	Tb11.01.2885	24.7339	NaN	NaN	24.935	25.6801	24.8265	25.4941	NaN	NaN	25.082	25.9171	25.8173	25.5816	25.3481
Q383H0	Q383H0	Uncharacterized protein	Tb11.01.2880	26.4874	26.9378	26.6867	26.3378	26.3751	26.8091	26.363	27.0937	27.1429	26.5808	26.3165	26.0087	26.4588	26.4067
Q383H7	Q383H7	Uncharacterized protein	Tb11.01.2800	31.1217	31.2373	31.5643	30.9461	30.6224	30.986	31.1195	31.1749	31.1848	31.1565	30.6727	30.754	30.6296	30.7466
Q383H8	Q383H8	Calponin-homology (CH) domain-containing protein	Tb11.01.2790	26.2768	26.5056	26.8648	25.2212	26.2997	26.5548	27.0505	26.8016	27.1625	25.8452	26.6443	26.0385	26.1875	26.3356
Q383H9	Q383H9	Methylthioribose-1-phosphate isomerase (M1Pi) (MTR-1-P isomerase) (EC 5.3.1.23) (S-methyl-5-thioribose-1-phosphate isomerase) (Translation initiation factor eIF-2B subunit alpha/beta/delta-like protein)	Tb11.01.2780	27.3402	27.1172	27.2166	27.2061	27.0228	27.2498	27.0582	NaN	27.2545	26.9085	27.3405	27.0065	26.6967	26.748
Q383I2	Q383I2	Fe2OG dioxygenase domain-containing protein	Tb11.01.2740	27.7821	27.3496	28.3463	27.8448	27.5969	27.8439	27.9802	28.2079	28.2999	27.9095	27.4944	27.2272	27.9645	27.7236
Q383K0	Q383K0	40S ribosomal protein SA	Tb11.01.2560	31.8278	32.0558	32.6596	31.6006	31.8356	32.0576	31.6076	32.2648	32.2182	31.6674	31.7218	31.5106	31.5338	31.4855
Q383J7	Q383J7	Casein kinase II subunit beta (CK II beta)	Tb11.01.2590	NaN	NaN	26.2807	26.0526	25.2003	25.9996	25.6115	26.366	26.5625	25.7239	26.5269	25.6437	26.067	25.1316
Q383J9	Q383J9	Uncharacterized protein	Tb11.01.2570	24.9587	25.1567	25.4518	25.8548	25.6966	24.9262	25.6026	24.2496	25.519	25.2987	26.1421	25.661	25.1595	25.6151
Q383K1	Q383K1	Uncharacterized protein	Tb11.01.2550	27.3265	27.2699	27.4073	27.0302	26.8049	27.4102	27.3592	27.1172	NaN	26.651	27.0794	26.7392	27.0138	26.7641
Q383K2	Q383K2	VHS domain-containing protein	Tb11.01.2540	27.1382	27.3791	27.7455	26.862	27.2369	27.335	26.8561	27.3761	27.285	NaN	27.1286	27.112	27.1716	27.4493
Q383K3	Q383K3	Kinesin-like protein, putative	Tb11.01.2530	30.289	30.4519	30.5527	30.366	30.1552	30.3567	30.2536	30.4071	30.5896	30.0013	30.3261	30.1727	30.1467	30.1705
Q383L0	Q383L0	Uncharacterized protein	Tb11.01.2460	27.4345	27.3918	27.8209	27.9387	27.4227	27.6317	27.6433	27.9033	27.9105	27.3991	27.5326	27.3097	26.6112	26.6204
Q383L3	Q383L3	Uncharacterized protein	Tb11.01.2430	NaN	NaN	NaN	28.2461	28.2726	28.6215	28.5879	NaN	29.2595	NaN	28.3968	28.2457	28.6908	28.7877
Q383M3	Q383M3	MIF4G domain-containing protein	Tb11.01.2330	28.5629	28.2609	27.7172	28.5235	28.3714	28.2887	28.3489	27.9927	28.5725	28.5153	28.1809	28.0618	28.5516	28.1477
Q383M5	Q383M5	Uncharacterized protein	Tb11.01.2310	27.0999	27.5364	26.1682	27.6176	27.6048	27.4238	27.471	27.6176	27.6084	27.39	27.4699	27.4062	27.2896	28.5205
Q383M8	Q383M8	2-methoxy-6-polyprenyl-1,4-benzoquinol methylase, mitochondrial (EC 2.1.1.201) (Ubiquinone biosynthesis methyltransferase COQ5)	Tb11.01.2280	28.6543	28.4083	27.7967	28.7342	29.2679	28.6167	28.6567	28.6047	27.952	28.1904	28.261	28.2653	28.5011	28.1835
Q383N6	Q383N6	Uncharacterized protein	Tb11.01.2200	25.3927	NaN	25.8968	25.8311	26.0342	25.466	25.7695	26.8077	26.7015	26.0294	26.1771	25.9518	NaN	NaN
Q383P5	Q383P5	Phosphoglycerate mutase-like protein	Tb11.01.2110	NaN	24.44	NaN	25.3266	24.5703	25.1809	24.9588	NaN	NaN	NaN	25.145	25.0104	24.7075	24.6117
Q383P9	Q383P9	TPR_REGION domain-containing protein	Tb11.01.2070	25.9896	26.6464	26.6393	25.7604	25.8048	26.1882	26.3023	26.8073	26.9231	26.6763	26.2206	25.9246	26.8083	26.4486
Q383Q5	Q383Q5	ATP-dependent protease subunit HslV (EC 3.4.25.2) (Mitochondrial proteasome-like protease HslVU protease subunit)	HslV Tb11.01.2000	28.5745	28.6985	27.0385	28.8094	29.2117	29.1712	28.7018	28.9893	28.5853	28.4859	28.3513	28.2481	28.5494	28.6648
Q383Q7	Q383Q7	Uncharacterized protein	Tb11.01.1980	26.9924	26.9033	27.5015	26.7939	26.3751	NaN	26.9214	27.6523	27.5686	27.4272	26.3449	NaN	26.3977	26.613
Q383Q9	Q383Q9	Uncharacterized protein	Tb11.01.1960	27.622	27.6423	28.2085	27.2141	27.096	27.5431	27.4982	28.0792	28.5531	28.3556	27.4496	27.2584	27.4802	26.9139
Q383R3	Q383R3	60S ribosomal protein L22, putative	Tb11.01.1920	27.5413	28.1153	28.3954	26.9477	27.1149	28.004	26.7794	28.765	28.6024	27.4049	27.5675	27.0833	27.0798	26.8668
Q383R4	Q383R4	Uncharacterized protein	Tb11.01.1910	26.5208	26.546	26.0462	26.8706	26.5161	26.8783	26.5503	26.8959	26.0944	25.9431	26.8967	26.5308	26.3792	26.3333
Q383R7	Q383R7	Uncharacterized protein	Tb11.01.1880	28.8584	29.2671	29.395	NaN	28.2174	29.7985	NaN	29.1662	NaN	29.2126	28.2742	NaN	28.4848	NaN
Q383S0	Q383S0	Uncharacterized protein	Tb11.01.1850	NaN	25.7458	NaN	NaN	25.7513	25.9059	25.7052	25.9595	26.1419	25.6089	25.6892	25.8281	25.8517	25.9498
Q383S2	Q383S2	Bromo domain-containing protein	Tb11.01.1830	27.9269	27.2464	27.9353	27.9346	27.2754	27.3711	27.369	27.2957	28.0088	27.1294	27.2894	26.8528	27.4289	27.0687
Q383S3	Q383S3	Biotin--acetyl-CoA-carboxylase ligase, putative (EC 6.3.4.15)	Tb11.01.1820	28.4175	28.2244	27.9671	29.1199	29.1269	28.7248	28.5678	28.9244	27.7352	27.7374	28.3815	29.5291	29.3194	29.0649
Q383S6	Q383S6	60S ribosomal protein L29	Tb11.01.1790	29.0174	28.7231	29.0412	28.5703	28.0447	29.7899	29.0149	28.3076	29.4173	29.5091	27.5131	27.9181	28.2822	28.6465
Q383T1	Q383T1	2-oxoglutarate dehydrogenase E1 component, putative (EC 1.2.4.2)	Tb11.01.1740	32.7162	32.9568	32.9844	32.5948	32.5047	32.5832	32.7026	32.7855	32.7475	32.2548	32.4395	32.3834	32.4227	32.5676
Q383T7	Q383T7	Polyubiquitin, putative	Tb11.01.1680	29.3883	28.7569	28.8522	29.8248	28.8497	29.5187	28.9215	28.9982	28.6413	29.7051	29.1533	29.4852	29.1107	29.3239
Q383T8	Q383T8	Uncharacterized protein	Tb11.01.1670	27.2979	27.444	27.0632	27.1923	28.2461	27.0596	26.5314	27.2764	26.8697	27.2167	26.2471	25.7631	27.1415	26.8859
Q383U3	Q383U3	Uncharacterized protein	Tb11.01.1625	29.707	29.7515	29.7296	30.5068	29.6356	29.5131	29.7724	28.9865	28.8324	29.6563	29.2517	30.0107	30.2158	29.6857
Q383U6	Q383U6	Uncharacterized protein	Tb11.01.1600	25.3608	25.3643	25.5939	25.8187	24.9006	25.7299	25.1832	25.8818	26.0408	NaN	NaN	NaN	NaN	NaN
Q383U7	Q383U7	DUF1619 domain-containing protein	Tb11.01.1590	25.0374	25.1191	NaN	25.2271	25.1379	NaN	25.1669	NaN	24.8307	24.2973	24.779	NaN	25.0036	24.8114
Q383V1	Q383V1	Uncharacterized protein	Tb11.01.1540	NaN	NaN	NaN	25.4928	25.8089	25.6529	25.3605	23.6851	25.338	NaN	26.4233	26.3241	25.7107	25.8097
Q383V3	Q383V3	CLP1_P domain-containing protein	Tb11.01.1510	26.4117	25.5816	25.9747	NaN	25.7749	25.9297	25.2781	25.9284	26.6804	NaN	25.9701	25.0949	24.9741	25.283
Q388X5	Q388X5	60S ribosomal protein L34, putative	Tb10.389.0910	30.9249	30.8867	31.5223	30.8973	31.0388	30.934	31.2873	30.7652	30.6411	31.0016	30.7811	30.9471	31.0504	31.0007
Q383V7	Q383V7	40S ribosomal protein S27, putative	Tb11.01.1475	31.7297	31.3616	31.635	31.3026	31.0755	31.4542	31.4292	29.9185	30.445	30.4738	31.1951	30.9704	31.0669	31.3482
Q383V8	Q383V8	Ribosomal protein	Tb10.05.0220 Tb11.01.1470	30.0775	29.3334	29.1244	30.0883	30.321	30.0734	29.4188	29.3656	29.4547	30.2827	30.2973	30.0139	29.7666	29.9314
Q383V9	Q383V9	Nascent polypeptide-associated complex subunit beta	Tb11.01.1465	31.1497	30.7966	31.4918	31.0908	31.1897	31.1424	30.5227	31.8298	31.1271	31.3143	30.3523	30.6967	30.3159	30.4277
Q383W2	Q383W2	Aminomethyltransferase (EC 2.1.2.10) (Glycine cleavage system T protein)	Tb11.01.1440	28.4481	28.4933	28.9186	28.7918	28.216	28.6114	28.2772	28.8756	28.8317	27.6411	28.4945	28.1586	27.9228	28.2989
Q383W5	Q383W5	Glycyl-tRNA synthetase, putative (EC 6.1.1.14)	Tb11.01.1400	29.4123	29.1137	29.268	29.5394	29.4171	29.6772	29.652	29.0337	29.136	29.4051	29.6442	29.5326	29.5088	29.4791
Q383W8	Q383W8	Eukaryotic translation initiation factor 3 subunit I (eIF3i)	Tb11.01.1370	27.8237	28.4529	25.9359	28.0713	28.2826	28.1061	27.8863	26.3829	27.2261	28.0195	28.8055	28.1531	28.4677	28.3307
Q383X0	Q383X0	Adenosylhomocysteinase (EC 3.3.1.1)	Tb11.01.1350	34.3864	34.0858	34.4017	33.8671	33.838	33.8874	34.2449	34.4567	34.5284	34.3634	34.0126	33.7806	33.8859	34.0008
Q383X4	Q383X4	Replication factor C, subunit 4, putative	Tb11.01.1310	26.2621	25.902	25.689	26.228	26.5043	26.5275	26.2477	NaN	NaN	NaN	26.4282	26.0498	25.7091	25.8764
Q383X6	Q383X6	14-3-3-like protein, putative	Tb11.01.1290	30.7332	30.8353	30.9106	30.8265	31.0689	30.8273	30.6816	30.6342	30.57	31.0739	30.4486	30.4854	30.7584	30.9008
Q383Y2	Q383Y2	ADP-ribosylation factor GTPase activating protein, putative	Tb11.01.1230	25.9724	26.0315	26.2404	25.2136	25.4659	25.236	NaN	25.881	25.5113	25.2912	25.1705	26.2271	26.0064	25.5998
Q383Y4	Q383Y4	Peptidyl-prolyl cis-trans isomerase (PPIase) (EC 5.2.1.8)	Tb11.01.1215	26.3031	26.6913	26.9745	26.5408	26.3138	26.1706	25.8296	26.5021	26.2153	25.3701	25.9704	25.9903	25.7568	25.8777
Q383Y7	Q383Y7	ATP synthase, putative (EC 3.6.3.14)	Tb11.01.1190	27.6207	27.5273	28.2993	27.6809	27.368	27.6138	27.78	27.3884	28.1923	26.7709	28.0232	27.2065	26.9321	27.3978
Q383Y9	Q383Y9	Uncharacterized protein	Tb11.01.1170	27.2025	26.9304	27.9166	26.7631	27.6053	27.9127	26.817	28.1327	27.915	26.9084	26.4931	26.7532	26.9823	26.6306
Q384A6	Q384A6	Proteasome regulatory non-ATP-ase subunit 2	Tb11.01.0960	28.2638	27.757	27.7816	28.318	28.5473	28.264	26.6906	26.2002	27.6366	26.5093	28.5275	28.2578	28.1381	28.3031
Q384B1	Q384B1	DNA topoisomerase (EC 5.6.2.1)	Tb11.01.0910	24.2949	24.6199	25.0101	24.0866	24.6779	24.5642	25.245	NaN	23.626	NaN	24.6096	24.4312	24.5049	24.5861
Q384B5	Q384B5	Replication protein A subunit	Tb11.01.0870	29.0015	29.1382	28.8565	28.9337	28.9283	28.6724	28.6861	29.132	29.3448	28.9231	28.6717	28.5747	28.7848	28.5908
Q384B8	Q384B8	Uncharacterized protein	Tb11.01.0840	25.9788	26.17	NaN	26.4674	25.7322	26.6707	26.4755	26.6536	24.9434	NaN	25.8241	26.6812	25.3695	NaN
Q384C0	Q384C0	Uncharacterized protein	Tb11.01.0820	26.5067	26.0987	26.6999	26.553	26.2181	26.3577	26.3039	26.7928	26.6285	26.0207	26.5125	26.2648	25.9946	26.3569
Q384C3	Q384C3	Uncharacterized protein	Tb11.01.0790	23.8387	24.0524	NaN	25.8945	26.7033	25.5527	25.8025	25.5924	26.3599	NaN	26.0524	26.7681	26.7924	26.3397
Q384C4	Q384C4	Uncharacterized protein	Tb11.01.0780	26.8201	27.0845	26.0689	26.7945	27.3652	27.0132	26.007	NaN	NaN	24.7309	26.982	26.487	26.3408	25.8314
Q384D1	Q384D1	Ribose 5-phosphate isomerase, putative (EC 5.3.1.6)	Tb11.01.0700	30.5017	30.7087	29.8984	30.8599	31.4606	30.1315	30.9677	30.6701	29.4684	30.3227	30.9612	30.8346	31.4736	31.5434
Q384D3	Q384D3	Uncharacterized protein	Tb11.01.0680	27.0695	27.7134	27.9453	27.7586	28.0523	27.6306	27.628	28.48	28.4763	27.881	27.6338	27.592	27.4257	27.223
Q384E0	Q384E0	Threonylcarbamoyl-AMP synthase (TC-AMP synthase) (EC 2.7.7.87) (L-threonylcarbamoyladenylate synthase)	Tb11.01.0620	27.7047	27.092	27.7098	27.4339	27.5646	27.4716	27.5396	27.8726	28.2006	27.4049	27.5455	27.3766	27.5017	27.6281
Q384E1	Q384E1	Mitochondrial DEAD box protein	Tb11.01.0610	27.4028	27.3489	27.6582	27.0919	27.1018	27.2159	27.0784	27.4859	27.4959	27.6572	26.8118	26.6688	26.2297	26.6915
Q384E9	Q384E9	Uncharacterized protein	Tb11.12.0014	26.645	NaN	NaN	27.4288	27.0259	26.6964	27.2244	28.2695	28.2289	27.1423	26.7601	26.4703	27.2138	26.9476
Q384F2	Q384F2	ATP-dependent DEAD/H RNA helicase, putative	Tb11.12.0011	27.8685	27.8141	27.2754	27.6323	27.1037	27.3625	27.319	NaN	27.373	25.8959	27.6669	27.5969	27.4185	27.2026
Q384I8	Q384I8	Uncharacterized protein	Tb11.01.0240	25.0948	25.2354	25.1448	25.2505	25.1149	25.3837	NaN	25.38	25.9001	25.1147	25.5806	25.2997	NaN	NaN
Q384J0	Q384J0	Exosome complex exonuclease RRP44, putative	Tb11.01.0260	26.5131	26.2819	26.9304	27.1623	27.0975	26.6787	27.3933	26.8765	NaN	NaN	26.4546	26.7297	27.4517	27.7804
Q384J2	Q384J2	WD_REPEATS_REGION domain-containing protein	Tb11.01.0280	25.2537	24.9653	NaN	25.4768	25.0963	25.6357	25.2465	NaN	25.8227	25.6319	24.6716	24.7692	25.6393	25.167
Q384J3	Q384J3	Carbonic anhydrase-like protein (EC 4.2.1.1)	Tb11.01.0290	27.912	27.052	27.2244	27.3842	26.4244	27.5337	NaN	27.33	27.3157	NaN	26.7615	26.7257	26.5249	26.3565
Q384J4	Q384J4	Uncharacterized protein	Tb11.01.0300	24.8572	25.1043	25.3364	24.5841	24.5167	NaN	24.8378	25.7815	25.7802	NaN	NaN	NaN	24.4934	24.5526
Q384J6	Q384J6	Uncharacterized protein	Tb11.01.0320	26.8281	27.436	27.4167	26.9994	26.5471	26.2902	NaN	27.7187	27.3369	25.9111	26.7576	26.6299	26.873	27.076
Q384J9	Q384J9	40S ribosomal protein S26	Tb11.01.0355	30.3108	30.075	30.1268	30.6521	30.4074	30.6099	30.0558	30.6056	30.187	31.506	31.0528	30.715	30.4156	30.2731
Q384K1	Q384K1	VPS37 C-terminal domain-containing protein	Tb11.01.0370	24.1323	24.2825	NaN	24.0803	24.5179	24.9371	24.4061	NaN	NaN	NaN	24.614	24.1429	NaN	24.7868
Q384K3	Q384K3	Dynein heavy chain, putative	Tb11.01.0390	28.7379	29.1798	29.4342	28.8538	28.6096	28.8845	28.6398	29.2405	29.3377	28.2584	28.8512	28.5415	28.7626	28.3897
Q384L3	Q384L3	EF-hand domain-containing protein	Tb11.01.0480	NaN	26.313	26.7762	26.5884	26.7272	26.1447	25.8112	26.6764	26.7186	NaN	25.2687	27.1849	NaN	26.6543
Q384L4	Q384L4	Sas10 domain-containing protein	Tb11.01.0490	NaN	26.7003	26.7538	25.7913	25.8291	26.1219	26.6516	26.6691	27.493	NaN	26.1693	26.1098	26.3893	26.2089
Q384L6	Q384L6	Uncharacterized protein	Tb11.01.0510	26.3133	26.8604	26.9395	26.8422	26.9585	26.8959	26.8762	26.7596	27.1036	27.359	26.9811	25.9764	NaN	NaN
Q384M8	Q384M8	Mitochondrial RNA binding protein	Tb11.02.5770	28.956	29.4082	28.9265	28.9204	29.2468	29.2391	28.3836	29.4234	29.6032	29.9657	28.9243	28.1902	29.515	28.6644
Q384M9	Q384M9	C3H1-type domain-containing protein	Tb11.02.5760	25.8984	25.9972	25.6647	27.7615	26.8514	27.2834	27.0556	26.7125	26.0377	28.1715	28.0876	27.8442	27.7229	27.3794
Q384N4	Q384N4	Ribonucleoside-diphosphate reductase (EC 1.17.4.1)	Tb11.02.5720	29.1047	29.174	29.3444	28.9644	28.8497	28.7052	28.7556	29.2297	29.4979	28.7174	28.5978	28.6796	28.6608	28.5658
Q384P0	Q384P0	Uncharacterized protein	Tb11.02.5660	28.4612	28.5784	28.2764	28.4105	29.1496	28.3128	28.633	27.9546	28.4985	28.4076	28.6333	28.5187	28.8161	28.6621
Q384P4	Q384P4	Dynein light chain, putative	Tb11.02.5620	27.1251	26.71	26.8983	27.0583	26.2851	26.5808	26.6377	27.3644	26.9957	27.1509	26.3681	26.502	26.5885	26.4857
Q384P6	Q384P6	Uncharacterized protein	Tb11.02.5590	26.7544	27.3223	NaN	26.4902	27.0924	27.2028	27.3046	27.8269	27.9642	28.4112	26.6016	26.7556	27.3371	27.0354
Q384Q0	Q384Q0	Uncharacterized protein	Tb11.02.5550	29.3473	29.2215	28.8596	29.2504	29.3189	28.9923	29.1196	29.117	29.3347	28.3321	29.0263	28.7575	28.7356	28.9076
Q384Q2	Q384Q2	Electron-transfer-flavoprotein, alpha polypeptide, putative	Tb11.02.5530	26.458	27.0625	26.5014	26.2559	25.812	26.6764	NaN	25.8252	26.3114	26.2527	25.9821	NaN	26.053	NaN
Q384Q4	Q384Q4	Uncharacterized protein	Tb11.02.5510	27.3274	27.6296	27.4379	27.2364	27.3763	27.6256	26.6622	26.6676	27.2499	26.7427	27.8861	27.3976	27.1789	27.2388
Q384Q5	Q384Q5	Glucose-regulated protein 78, putative	Tb11.02.5450 Tb11.02.5500	32.5254	32.3207	32.3369	32.567	32.4018	32.3811	32.248	32.4276	32.4058	32.5321	32.1291	32.1802	32.415	32.2901
Q384R3	Q384R3	NADPH--cytochrome p450 reductase, putative (EC 1.6.2.4)	Tb11.02.5420	28.4765	28.2208	28.4571	27.8779	27.9686	28.3461	28.046	28.29	28.7662	28.1973	27.8419	27.9075	27.8709	27.8847
Q384R5	Q384R5	Cystathionine beta-synthase, putative	Tb11.02.5400	30.5719	30.1109	29.915	30.0628	30.5965	30.1649	30.2586	30.2107	29.8878	30.8669	30.5274	30.1878	30.5138	30.3939
Q384S3	Q384S3	Phosphoadenosine phosphosulfate reductase-like protein	Tb11.02.5320	26.289	26.3141	26.8654	26.2786	26.095	26.4483	26.1883	25.7309	27.1852	26.2422	26.2672	26.6043	25.8778	25.8366
Q384S7	Q384S7	Glycerol-3-phosphate dehydrogenase (EC 1.1.5.3)	Tb11.02.5280	29.6856	30.0351	29.9603	29.9354	29.5493	29.6638	29.4525	29.0796	29.698	29.0186	29.7717	29.557	29.5392	29.5537
Q384T0	Q384T0	Histone H2B	Tb11.02.5250	29.4521	29.8745	30.1229	28.7078	28.9174	29.0173	28.9632	30.0093	29.6529	28.3086	28.5088	28.326	28.2343	28.1804
Q384T4	Q384T4	RNA binding protein, putative	Tb11.02.5210	25.0644	24.6941	25.4807	23.7252	23.7135	24.0668	NaN	NaN	NaN	NaN	24.9956	25.3133	25.1073	NaN
Q384T8	Q384T8	Proteasome subunit beta (EC 3.4.25.1)	Tb11.02.5170	26.8038	26.0707	26.1119	26.3364	25.8039	26.3222	26.0539	26.3923	26.757	24.7068	26.2377	26.4201	25.5521	26.213
Q384U0	Q384U0	Uncharacterized protein	Tb11.02.5160	27.6149	27.765	27.8604	27.3551	27.0714	27.2613	26.8855	27.2838	27.9208	27.4697	27.4305	27.2016	27.5238	26.9553
Q384V4	Q384V4	Seryl-tRNA synthetase, putative (EC 6.1.1.11)	Tb11.02.5020	30.25	30.241	30.5168	30.2055	30.5265	29.9856	30.1483	30.2871	30.5629	30.3375	30.2001	29.9389	30.1705	30.1195
Q384V6	Q384V6	NGG1 interacting factor 3-like	Tb11.02.5000	27.6566	27.7514	27.6198	27.1786	27.4799	27.4668	27.1448	27.4528	26.9392	27.3687	26.9264	26.4543	26.754	26.5922
Q384V7	Q384V7	PSP1 C-terminal domain-containing protein	Tb11.02.4990	NaN	25.7152	25.7232	24.9403	25.3874	25.6833	25.3596	NaN	NaN	25.8913	25.5919	25.4957	25.9943	25.9651
Q384W1	Q384W1	PUA domain-containing protein	Tb11.02.4950	26.5806	24.6248	26.546	26.6344	26.2641	25.9449	26.8076	25.6074	26.1685	26.5728	27.0564	26.6748	26.7019	26.1952
Q384W5	Q384W5	Acidocalcisomal pyrophosphatase	Tb11.02.4910	29.273	28.9561	28.8542	29.772	29.4564	28.792	29.7731	28.789	28.5343	29.99	29.5703	29.951	29.7503	29.9826
Q384W9	Q384W9	Proteasome subunit alpha type (EC 3.4.25.1)	Tb11.02.4870	29.3547	29.2286	29.5715	29.4424	29.4924	28.7754	28.8734	29.3268	29.1311	28.9987	29.2176	28.9356	29.1163	29.0861
Q384X3	Q384X3	Uncharacterized protein	Tb11.02.4810	28.0131	28.0624	28.0854	27.5034	27.315	27.5404	27.7928	27.0509	28.1434	28.0075	27.3333	27.7698	27.9197	27.6021
Q384Y3	Q384Y3	14-3-3-like protein, putative	Tb11.02.4700	29.8711	30.488	30.1852	30.1116	30.2516	29.8033	29.9762	30.2157	30.5551	30.3407	29.587	29.6664	30.053	29.9502
Q384Y8	Q384Y8	Uncharacterized protein	Tb11.02.4650	26.1036	26.2531	NaN	25.8295	25.6115	25.5914	25.9751	26.0389	26.2738	NaN	25.7384	25.6076	25.6989	NaN
Q384Z1	Q384Z1	Ribosome biogenesis protein BOP1 homolog	Tb11.02.4620	25.6645	25.177	26.3374	26.8776	27.2814	26.965	26.9037	26.4741	26.209	26.831	27.0346	27.146	27.2961	27.0353
Q384Z2	Q384Z2	Chromatin binding protein, putative	Tb11.02.4610	27.236	27.469	27.2961	27.8137	27.5871	27.3714	27.6481	26.8904	27.1313	26.9657	27.4557	27.4924	27.3528	27.3276
Q384Z6	Q384Z6	Pumilio-repeat, RNA-binding protein, putative	Tb11.02.4570	27.2255	26.941	27.1912	26.6679	26.5978	26.2916	26.9913	26.6938	27.0398	25.6354	27.4431	27.5246	26.7622	26.5163
Q384Z7	Q384Z7	mRNA cap 0 methyltransferase domain-containing protein	Tb11.02.4550	27.8133	27.7774	28.1586	27.5777	27.1468	27.2438	27.4451	27.8851	27.7881	26.9737	27.4704	26.6476	26.9077	27.3083
Q385A3	Q385A3	YqgFc domain-containing protein	Tb11.02.4500	25.0589	25.5879	25.4795	25.6548	24.5211	NaN	25.8198	NaN	NaN	23.8022	25.5702	NaN	25.023	25.3803
Q385A6	Q385A6	3-methylcrotonoyl-CoA carboxylase beta subunit, putative (EC 6.4.1.4)	Tb11.02.4480	25.6336	25.1939	25.9135	25.6781	25.8303	25.9159	26.3645	NaN	NaN	25.5206	25.6453	25.4222	25.9672	25.4264
Q385A8	Q385A8	Uncharacterized protein	Tb11.02.4460	27.5126	28.3175	28.3583	28.1679	28.0253	28.0282	27.6615	28.3942	28.4178	27.6604	27.7707	27.6174	27.8508	27.7592
Q385B0	Q385B0	Aminopeptidase, putative	Tb11.02.4440	32.569	32.4124	32.1255	32.5059	32.7264	32.4038	32.4433	32.0779	31.6564	32.4151	32.3029	32.5843	32.5816	32.515
Q385B8	Q385B8	40S ribosomal protein S21, putative	Tb11.02.4360	31.3837	30.8855	30.8838	30.6748	30.5164	31.7017	30.9083	31.9576	32.2307	31.4166	30.8758	28.5621	30.8063	31.0497
Q385C3	Q385C3	Uncharacterized protein	Tb11.02.4320	29.1793	29.7174	29.5196	29.4922	29.2649	29.3465	29.4454	29.3493	29.6567	29.213	29.0774	29.2072	29.2199	29.309
Q385C5	Q385C5	Uncharacterized protein	Tb11.02.4300	30.2808	30.1374	30.2206	29.5195	29.6285	29.9507	29.6962	30.5692	30.0221	30.7752	29.7749	29.2264	29.6915	29.457
Q385C6	Q385C6	Uncharacterized protein	Tb11.02.4290	25.6131	25.8215	26.0914	25.95	26.0903	25.3761	26.1092	26.344	26.9136	NaN	25.5614	25.4639	25.4355	25.6578
Q385C7	Q385C7	Uncharacterized protein	Tb11.02.4280	26.5242	26.8869	25.8055	26.4876	26.1825	26.7133	26.6033	27.0717	26.6937	26.6469	26.7571	26.1001	26.1497	26.0146
Q385D0	Q385D0	START domain-containing protein	Tb11.02.4250	28.4032	28.4454	28.6461	27.8775	27.9498	27.8272	27.7652	29.0515	28.4754	NaN	27.8146	27.3367	27.6113	27.7415
Q385D2	Q385D2	Uncharacterized protein	Tb11.02.4230	28.5859	28.5532	28.7222	28.1592	27.9623	28.0891	27.7633	28.242	28.6599	28.0145	28.0739	27.7862	27.5873	27.6433
Q385D6	Q385D6	6-phosphogluconolactonase (6PGL) (EC 3.1.1.31)	Tb11.02.4200	27.4506	27.9678	27.6974	27.3726	27.6395	27.1981	26.9191	27.6386	27.5203	27.8419	27.0502	26.6931	27.7066	26.6998
Q385D7	Q385D7	C3H1-type domain-containing protein	Tb11.02.4190	25.1019	25.1834	25.1448	25.0306	25.5158	24.8378	24.1353	25.6821	NaN	NaN	25.0581	24.5776	25.2061	24.7631
Q385D9	Q385D9	40S ribosomal protein S5, putative	Tb11.02.4170	32.9195	32.4665	32.7745	32.3726	32.1411	32.9348	32.4217	32.9631	32.2112	32.435	32.4321	32.229	32.09	32.165
Q385E1	Q385E1	Pyruvate, phosphate dikinase (EC 2.7.9.1)	Tb11.02.4150	34.3672	34.4118	34.4358	34.284	34.2454	34.0701	34.4264	34.4185	33.8891	34.2869	34.234	34.2027	34.2426	34.3093
Q385E2	Q385E2	Inositol-1,4,5-trisphosphate (IP3) 5-phosphatase, putative (EC 3.1.3.56)	Tb11.02.4140	26.9275	27.1486	27.4227	26.9662	26.6239	27.145	26.1421	27.0406	27.4503	26.8834	26.5681	26.6695	26.694	26.2543
Q385E4	Q385E4	Uncharacterized protein	Tb11.02.4120	29.9111	30.1621	29.1346	29.6251	29.8378	29.7666	29.522	29.0456	30.3607	29.4131	29.8627	29.2506	29.2934	29.6195
Q385E6	Q385E6	Pretranslocation protein, alpha subunit, putative	Tb11.02.4100	27.7272	26.7812	26.5104	25.2725	26.602	26.0502	24.9638	26.0275	27.1809	26.3364	26.1783	26.6865	26.4386	26.2972
Q385E8	Q385E8	Lanosterol 14-alpha-demethylase (EC 1.14.13.70)	Tb11.02.4080	29.6678	29.4961	29.2811	29.5225	29.9836	29.447	29.317	29.0623	29.809	29.5321	29.5131	29.5759	29.2498	29.185
Q385E9	Q385E9	60S ribosomal protein L28, putative	Tb11.02.4050 Tb11.02.4070	31.8335	31.7395	32.4927	31.8569	31.1345	31.9326	31.711	32.3356	32.2779	32.2262	31.3294	30.9569	31.1512	31.3936
Q385F2	Q385F2	Protein transport protein Sec31, putative	Tb11.02.4040	28.307	28.5378	28.818	27.8726	27.5811	28.014	27.8134	28.3839	28.8673	27.612	27.813	27.3787	27.5769	27.4488
Q385F3	Q385F3	Eukaryotic release factor 3, putative	Tb11.02.4030	28.6994	28.9598	28.7659	28.2134	28.6096	28.5225	28.7971	28.7593	29.0988	28.7585	28.2241	28.3381	28.4748	28.5949
Q385F6	Q385F6	S-phase kinase-associated protein, putative	Tb11.02.3990	26.7405	27.3431	27.4846	26.5245	26.9287	26.8476	26.8142	27.8554	27.0588	NaN	26.4816	26.1825	26.5637	26.7904
Q385F9	Q385F9	TatD related deoxyribonuclease, putative	Tb11.02.3920	NaN	24.6326	NaN	24.3653	24.3683	NaN	24.4437	NaN	24.6722	NaN	24.803	24.3085	24.0842	24.4306
Q385G3	Q385G3	Uncharacterized protein	Tb11.02.3880	25.5751	25.3099	25.5853	25.1839	25.1278	25.3376	24.7945	25.991	25.5193	NaN	25.6105	24.8266	25.0909	25.2314
Q385G4	Q385G4	Nodulin-like domain-containing protein	Tb11.02.3860	29.2213	29.2345	29.2433	29.3205	29.7651	29.2861	28.8292	28.9022	29.6873	29.089	29.4787	29.6178	29.2643	29.0525
Q385G8	Q385G8	Uncharacterized protein	Tb11.02.3810	NaN	NaN	25.4744	24.9873	25.05	25.5071	24.9536	NaN	NaN	NaN	24.711	24.549	24.1308	24.4206
Q385H1	Q385H1	Phosphoinositide phospholipase C (EC 3.1.4.11)	Tb11.02.3780	26.2384	25.9151	26.2521	26.3115	26.0055	25.4688	25.5842	26.3909	26.5305	26.26	25.7531	25.7965	25.8567	26.0001
Q385I3	Q385I3	RNA-binding protein, putative	Tb11.02.3610	28.6866	28.6313	29.0312	28.1525	27.4815	28.3974	28.1227	28.5843	29.0698	27.4832	28.4645	27.8955	28.1549	28.294
Q385I4	Q385I4	Protein translation factor SUI1 homolog, putative	Tb11.02.3595	27.7928	NaN	27.477	26.9423	27.4031	27.7979	27.325	27.4485	27.9823	27.1817	NaN	NaN	27.5382	28.0283
Q385J8	Q385J8	Uncharacterized protein	Tb11.02.3410	25.1021	25.4759	25.0211	25.313	24.783	NaN	NaN	NaN	24.5506	NaN	24.8403	25.054	24.5682	NaN
Q385K0	Q385K0	Dynein light chain, putative	Tb11.02.3390	26.5106	26.7432	26.9726	26.3939	27.537	26.7414	26.3687	27.3866	26.6036	26.6581	26.8198	26.6637	26.9485	26.5216
Q385K3	Q385K3	Replication factor C, subunit 1, putative	Tb11.02.3360	26.2119	26.285	25.4467	25.6958	25.4391	24.8858	25.3468	25.7817	NaN	25.1843	26.0727	25.2685	25.4974	25.2228
Q385K8	Q385K8	Uncharacterized protein	Tb11.02.3310	27.8825	27.84	NaN	27.9315	28.0335	27.933	27.7659	26.8544	27.4249	27.0957	27.6626	27.4756	28.1509	27.835
Q385L6	Q385L6	Triosephosphate isomerase (EC 5.3.1.1)	Tb11.02.3210	33.5535	34.0446	33.5506	33.6621	33.8605	33.469	33.6924	34.3537	33.5383	34.1995	33.9212	33.735	33.6931	33.4555
Q385L7	Q385L7	Dynein arm light chain, axonemal, putative	Tb11.02.3200	26.6911	27.2404	26.8541	26.6492	26.5963	26.5348	26.1626	26.2283	26.7782	NaN	26.2474	26.0261	26.4205	26.5102
Q385L8	Q385L8	Uncharacterized protein	Tb11.02.3180	26.2746	26.7033	25.3623	26.4402	25.9005	25.8751	NaN	26.577	NaN	NaN	25.7797	25.8209	26.1216	25.8795
Q385M3	Q385M3	Malic enzyme	Tb11.02.3130	30.8916	31.2601	31.0393	31.4183	31.1711	31.3355	31.1193	30.6925	31.2291	30.9507	31.3505	31.3217	31.3284	31.0904
Q385M4	Q385M4	Malic enzyme	Tb11.02.3120	32.5592	32.3013	32.2728	32.0469	31.9989	32.2495	32.2011	32.1069	32.5338	32.6821	32.2898	32.0868	32.021	32.215
Q385M8	Q385M8	Signal recognition particle 54 kDa protein	Tb11.02.3070	27.8145	28.3153	29.0162	28.4806	27.6549	28.3749	28.2458	28.8894	29.1066	28.1177	28.0035	28.3152	28.1082	28.2498
Q385N8	Q385N8	Kinesin-like protein	Tb11.02.2970	28.8497	28.5095	27.8059	28.7688	28.4487	28.2981	28.5115	27.6525	27.6441	28.1315	28.4184	28.5375	28.0923	28.3846
Q385N9	Q385N9	Mitochondrial carrier protein, putative	Tb11.02.2960	29.8705	29.9732	30.4135	29.044	28.1622	29.5474	29.196	29.7676	30.135	28.9478	29.1599	28.8409	28.7438	28.6321
Q385P5	Q385P5	ENT domain-containing protein	Tb11.02.2890	NaN	27.1493	NaN	26.4842	26.6137	26.6967	26.1399	NaN	NaN	26.3584	26.0601	25.4737	26.4165	26.3976
Q385P6	Q385P6	Chaperone protein DNAJ, putative	Tb11.02.2880	26.246	25.765	25.7617	25.3212	26.1991	25.8561	25.4833	NaN	26.2101	25.5823	25.2946	25.603	25.7562	25.8424
Q385Q0	Q385Q0	Uncharacterized protein	Tb11.02.2840	27.5238	27.9364	27.7509	27.9104	27.7628	27.515	27.7335	28.1465	27.7441	27.3995	27.1499	27.2672	27.2699	27.3486
Q385Q4	Q385Q4	Ubiquitin carboxyl-terminal hydrolase (EC 3.4.19.12)	Tb11.02.2800	24.7349	25.8655	NaN	25.776	25.9227	24.6391	25.507	26.0268	NaN	NaN	NaN	24.8104	24.7926	25.3878
Q385Q9	Q385Q9	Aspartate aminotransferase, mitochondrial (EC 2.6.1.1)	Tb11.02.2740	29.1433	28.6793	28.3047	29.8719	29.3015	29.3605	28.9929	28.9953	28.7893	28.7275	29.2896	29.2934	29.2202	29.416
Q385R3	Q385R3	Fumarate hydratase class I, putative	Tb11.02.2700	30.1573	30.1756	30.3451	29.7489	30.0755	30.0177	29.6779	30.018	30.0569	30.111	29.7781	29.5657	29.5715	29.4264
Q385R5	Q385R5	Uncharacterized protein	Tb11.02.2680	26.6217	26.4054	26.6207	26.1191	26.2815	26.0806	26.0276	NaN	26.4275	26.0485	26.0322	25.7899	26.083	25.5997
Q385R8	Q385R8	Dynein intermediate chain, putative	Tb11.02.2640	28.5646	28.7976	28.4838	29.0792	28.9524	28.5959	28.7525	28.1862	28.8263	28.2864	28.4558	28.2533	28.5836	28.3794
Q385S0	Q385S0	ATP-dependent DEAD/H RNA helicase, putative (EC 3.6.1.-)	Tb11.02.2620	26.2398	26.9154	26.9599	25.7096	26.0952	26.1821	25.8607	26.726	27.0422	25.9312	26.5418	25.622	26.0876	25.8662
Q385S3	Q385S3	Uncharacterized protein	Tb11.02.2560	26.3022	25.8393	25.9665	25.9333	25.1495	24.8935	25.5885	NaN	NaN	26.7274	25.8038	26.3907	25.6763	26.254
Q385S6	Q385S6	Uncharacterized protein	Tb11.02.2530	28.055	28.4266	28.3856	27.794	27.8667	28.3827	28.1201	28.4479	28.8714	27.6816	28.6417	27.6248	27.7672	27.6651
Q385S7	Q385S7	Uncharacterized protein	Tb11.02.2520	29.0407	29.6115	29.5979	29.6007	29.3025	29.2541	29.1282	28.8436	29.3028	29.6386	29.2997	29.3674	29.1433	28.7503
Q385S8	Q385S8	Guanine nucleotide-binding beta subunit-like protein	Tb11.02.2510	28.4745	28.249	27.7687	28.03	27.6789	28.1562	27.8625	28.0421	NaN	27.3746	27.9286	27.0232	27.3644	27.1507
Q385T0	Q385T0	Enkurin domain-containing protein	Tb11.02.2490	26.2136	26.9469	25.8298	27.9977	27.4368	28.2992	28.1471	27.9821	26.5446	27.1769	28.1572	28.1485	27.7056	28.0538
Q385T3	Q385T3	Uncharacterized protein	Tb11.02.2460	NaN	26.4801	26.2559	NaN	24.4138	25.2439	24.67	25.5473	26.4121	NaN	24.5909	24.9408	24.7708	24.7043
Q385T6	Q385T6	60S ribosomal protein L17, putative	Tb10.61.2090 Tb11.02.2430	31.2797	31.6199	31.9021	31.0798	31.1355	31.8653	31.4301	32.2368	32.3956	31.8544	31.7449	31.1609	31.2671	31.3075
Q385U0	Q385U0	Protein-serine/threonine kinase (EC 2.7.11.-)	Tb11.02.2390	26.7936	26.9888	26.2596	25.6886	26.8094	26.9067	26.3448	26.497	26.2701	26.6053	26.309	27.2711	26.4206	26.502
Q385U7	Q385U7	Prostaglandin f synthase (EC 1.1.-.-)	Tb11.02.2310	33.3162	33.3956	33.4787	33.5142	33.9842	33.5386	33.7905	33.3134	33.2409	33.5877	33.7056	33.707	34.0593	34.1491
Q385U9	Q385U9	SURF1-like protein	Tb11.02.2280	26.094	26.413	NaN	26.6464	NaN	26.3255	26.4373	NaN	27.1409	26.5812	26.5207	26.4497	26.4678	26.9094
Q385V2	Q385V2	Uncharacterized protein	Tb11.02.2250	25.1569	24.601	25.5593	25.5522	24.609	25.3191	NaN	25.565	25.3038	NaN	24.9799	24.904	24.8788	NaN
Q385V6	Q385V6	Protein kinase A regulatory subunit	Tb11.02.2210	28.3091	28.3825	28.5996	28.0706	28.1131	28.2771	27.9873	28.365	28.6072	28.5741	27.7181	27.9129	28.0379	28.0258
Q385W9	Q385W9	Flagellar radial spoke component, putative	Tb11.02.2060	29.0553	29.1438	29.225	28.9852	28.9171	28.8539	28.6492	28.8167	28.4914	27.4837	28.6476	28.5647	28.7776	28.9704
Q385X1	Q385X1	Alba domain-containing protein	Tb11.02.2040	28.4338	28.7868	28.1421	28.6059	28.8486	28.3723	28.3223	28.6872	28.6115	28.9167	28.0686	27.6835	28.5569	28.3289
Q385X2	Q385X2	Alba domain-containing protein	Tb11.02.2030	32.47	32.7433	32.6275	32.6495	32.449	32.508	32.4675	31.6253	32.2539	32.866	32.3683	32.5725	32.5371	32.5488
Q385X5	Q385X5	Uncharacterized protein	Tb11.02.1980	25.8134	26.1779	25.52	25.9689	25.4743	25.9651	25.8856	24.6033	25.3337	26.0107	26.3617	25.8657	26.6978	25.8565
Q385Y1	Q385Y1	Uncharacterized protein	Tb11.02.1910	26.6955	26.6798	26.6316	26.5262	26.1086	26.1341	26.5068	26.0815	25.9524	26.5566	26.9037	26.3323	26.9832	26.7116
Q385Y5	Q385Y5	Uncharacterized protein	Tb11.02.1860	27.6183	28.0405	28.4002	27.6078	27.6722	27.4999	27.2407	27.4042	28.0989	27.0972	27.1887	27.1814	27.2592	27.3307
Q385Z6	Q385Z6	U-box domain-containing protein	Tb11.02.1690	27.5191	27.8662	27.2491	28.5899	28.4193	27.9415	26.165	28.0909	27.7107	28.6344	27.9624	28.0641	28.1372	27.6702
Q386A3	Q386A3	Ubiquitin-like protein, putative	Tb11.02.1600	27.2545	27.5493	26.679	27.6394	NaN	27.2119	27.6335	28.1445	28.2592	27.0238	28.1492	27.5095	27.7434	27.558
Q386B4	Q386B4	Uncharacterized protein	Tb11.02.1500	25.41	NaN	26.4156	26.4706	NaN	26.6346	25.819	26.433	NaN	NaN	25.3036	26.5398	NaN	26.0575
Q386B6	Q386B6	Mitochondrial processing peptidase alpha subunit, putative (EC 3.4.24.64)	Tb11.02.1480	31.5437	31.7213	31.6749	31.451	31.4968	31.3036	31.2045	31.3891	31.6979	31.7524	31.3542	31.1622	31.0605	31.2512
Q386B7	Q386B7	C3H1-type domain-containing protein	Tb11.02.1470	27.0704	27.0404	26.6078	27.151	27.0378	27.214	26.6641	27.6113	26.9787	27.4794	NaN	26.1522	27.1857	27.4301
Q386C0	Q386C0	Uncharacterized protein	Tb11.02.1440	25.6422	25.2721	NaN	25.4577	25.0119	25.0841	24.6257	NaN	NaN	25.6183	24.9764	24.7576	24.8672	25.0697
Q386C2	Q386C2	Uncharacterized protein	Tb11.02.1420	NaN	25.6009	NaN	NaN	25.3027	25.9661	NaN	25.9476	26.0611	25.8154	NaN	25.1217	25.4084	25.0021
Q386C4	Q386C4	Glycosyltransferase family-like protein, putative	Tb11.02.1400	25.7315	NaN	NaN	25.9632	26.0857	24.848	25.5452	26.0936	NaN	26.4984	25.4892	25.7047	25.372	25.5608
Q386C5	Q386C5	N(2), N(2)-dimethylguanosine tRNA methyltransferase, putative	Tb11.02.1390	25.1874	25.6089	24.5089	NaN	24.7332	25.2689	24.985	NaN	NaN	NaN	25.3156	25.351	NaN	24.6087
Q386C6	Q386C6	Actin, putative	Tb11.02.1380	NaN	26.8546	26.7266	26.2899	NaN	26.4871	25.9658	NaN	26.0652	26.0476	NaN	26.3641	26.54	25.7711
Q386C8	Q386C8	Uncharacterized protein	Tb11.02.1350	26.4477	26.058	26.2379	26.8794	26.229	26.3863	26.3369	26.6425	25.2478	26.5042	26.1227	26.4421	25.8971	25.3354
Q386D1	Q386D1	Uncharacterized protein	Tb11.02.1320	NaN	25.0087	25.3231	24.805	25.1957	NaN	25.2722	25.4838	NaN	NaN	25.2084	25.5792	25.0295	25.1574
Q386D5	Q386D5	Uncharacterized protein	Tb11.02.1260	27.9753	28.4589	28.5897	27.8661	27.8851	28.4523	28.0957	28.2485	28.9091	27.2631	27.7619	27.8061	27.5743	27.7924
Q386D7	Q386D7	NADH-cytochrome b5 reductase (EC 1.6.2.2)	Tb11.02.1230	23.9562	23.7255	NaN	25.1782	25.6226	24.6921	24.3995	NaN	NaN	NaN	24.5906	25.8779	25.5038	25.2927
Q386D8	Q386D8	Proteasome regulatory ATPase subunit 2 (EC 3.6.4.8)	Tb11.02.1220	28.4978	28.2885	28.4764	28.1646	28.3872	28.0998	27.7911	28.5668	28.7506	28.0446	28.1667	27.9484	27.8448	28.0059
Q386D9	Q386D9	Leucyl-tRNA synthetase, putative (EC 6.1.1.4)	Tb11.02.1210	30.818	31.2738	31.3323	30.7989	30.6788	31.0125	30.9639	31.2097	31.3628	30.8072	30.928	30.7525	30.9058	30.8634
Q386E1	Q386E1	Uncharacterized protein	Tb11.02.1190	26.6895	26.9845	27.231	26.6494	26.5014	26.6703	26.5753	26.8509	NaN	26.9899	26.5031	26.443	26.6807	27.3045
Q386E3	Q386E3	AB hydrolase-1 domain-containing protein	Tb11.02.1170	25.4027	NaN	NaN	25.1629	25.6959	NaN	NaN	25.5139	NaN	25.9196	25.5298	25.6764	24.8193	25.4797
Q386E7	Q386E7	Adenylosuccinate synthetase (AMPSase) (AdSS) (EC 6.3.4.4) (IMP--aspartate ligase)	Tb11.02.1120	31.8692	31.9935	32.3216	31.5799	31.6248	31.7994	31.9633	32.2723	32.1464	32.0104	31.7667	31.6367	31.7722	32.0251
Q386F1	Q386F1	Nucleobase/nucleoside transporter 8.1	Tb11.02.1100	28.7156	28.5103	28.6678	29.1417	29.364	28.5867	28.9424	28.1192	27.3494	28.9249	28.8244	28.8254	28.8316	28.7218
Q386F2	Q386F2	40S ribosomal protein S4	Tb11.02.1085 Tb11.02.1090	32.8522	32.8727	33.0667	32.9909	32.2864	32.9759	32.8522	33.1166	33.1375	33.0705	32.6169	32.6747	32.6612	32.6264
Q386F4	Q386F4	TPK_B1_binding domain-containing protein	Tb11.02.1080	25.4486	25.9336	26.0379	NaN	26.3552	26.3816	26.0273	25.133	26.309	NaN	NaN	NaN	NaN	25.3408
Q386F5	Q386F5	Aminopeptidase (EC 3.4.11.-)	Tb11.02.1070	32.0161	32.0702	32.1557	32.0252	31.8306	31.8695	31.787	32.0488	32.0158	31.8062	31.6741	31.7892	31.8181	31.7999
Q386G0	Q386G0	Peptidylprolyl isomerase (EC 5.2.1.8)	Tb11.02.1000	25.6579	26.1237	25.9004	25.8376	25.5457	NaN	26.049	25.9512	NaN	NaN	25.6702	25.8286	26.0886	25.9223
Q386G1	Q386G1	Uncharacterized protein	Tb11.02.0990	27.3459	27.6418	27.8674	26.6927	25.915	26.9363	26.746	27.4608	27.5522	26.7277	26.1987	26.6891	26.5667	26.7494
Q386G2	Q386G2	Uncharacterized protein	Tb11.02.0980	28.836	29.1794	29.5511	28.663	28.9241	28.8146	29.0576	29.4708	29.4425	28.6555	28.8529	28.6223	28.559	28.6945
Q386H1	Q386H1	Uncharacterized protein	Tb11.02.0890	26.255	26.2712	26.3809	25.0497	26.0177	26.7174	25.9327	27.3182	27.385	26.4701	26.6126	27.5886	26.8938	26.7858
Q386H2	Q386H2	Uncharacterized protein	Tb11.02.0880	25.2909	25.406	NaN	25.6851	24.9777	25.4801	25.5098	25.4219	NaN	NaN	24.8735	25.3625	25.0097	24.9688
Q386H3	Q386H3	Ran-binding protein 1, putative	Tb11.02.0870	29.046	29.128	29.0164	28.5145	28.4749	28.6363	28.7146	28.5227	28.7566	29.1961	28.4228	28.3134	28.6347	28.4782
Q386H5	Q386H5	ATPase_AAA_core domain-containing protein	Tb11.02.0860	NaN	26.1601	26.6146	26.256	26.6031	26.6737	26.2409	26.6473	NaN	26.6369	26.2029	27.0614	26.2682	26.7492
Q386I0	Q386I0	Ubiquitin-conjugating enzyme, putative	Tb11.02.0815	29.1715	29.0702	29.3934	29.1504	29.3083	28.9454	28.5217	29.2575	29.7049	29.4216	28.9482	28.42	28.7357	28.8859
Q386I1	Q386I1	Tcp10_C domain-containing protein	Tb11.02.0810	26.437	26.3162	26.9087	26.5436	26.4647	26.3955	26.3319	27.1789	26.7624	26.7046	26.1723	NaN	26.008	25.9158
Q386I2	Q386I2	Uncharacterized protein	Tb11.02.0800	25.1482	25.8402	25.455	25.4501	25.6718	25.1493	25.3302	25.9684	25.7258	26.0847	25.7886	26.2168	25.2159	25.0383
Q386I3	Q386I3	Kinesin-like protein	Tb11.02.0790	26.3995	26.3667	26.7801	NaN	26.404	26.8167	26.5529	26.8815	26.9185	25.5837	26.4642	25.9201	25.997	26.0837
Q386I4	Q386I4	Squalene monooxygenase, putative (EC 1.14.99.7)	Tb11.02.0780	27.5902	27.5564	27.9978	28.0956	27.9938	27.8634	28.053	26.8583	27.7948	27.0901	28.335	27.855	27.5833	27.3464
Q386I6	Q386I6	Dynein heavy chain, putative	Tb11.02.0760	31.2403	31.3996	31.4706	31.1214	30.974	31.0092	31.0409	31.2539	31.4329	30.8582	31.034	30.8393	30.8981	30.8365
Q386I7	Q386I7	T-complex protein 1, zeta subunit, putative	Tb11.02.0750	32.0554	31.8055	31.9749	31.8405	31.8309	31.8089	32.1702	31.9036	31.912	31.6725	31.9799	32.1539	31.9949	32.1341
Q386J2	Q386J2	LisH domain-containing protein	Tb11.02.0690	25.4657	24.4127	NaN	25.6568	24.5117	24.6011	NaN	NaN	24.5823	NaN	24.4442	25.0428	24.5305	23.5775
Q386J5	Q386J5	Uncharacterized protein	Tb11.02.0660	25.4886	25.4952	25.5829	25.2024	24.9736	25.3352	25.9872	24.8756	NaN	NaN	25.4854	24.8787	25.2086	25.0619
Q386J9	Q386J9	Nucleolar GTP-binding protein 1	Tb11.02.0620	25.7193	26.1881	NaN	24.9678	NaN	25.6831	26.7455	27.1665	27.1199	25.8014	25.9995	25.5822	25.7928	25.7404
Q386K4	Q386K4	WD_REPEATS_REGION domain-containing protein	Tb11.02.0570	26.8839	26.8265	26.8578	26.6621	26.5766	26.5011	26.561	NaN	25.2292	NaN	25.6511	26.7836	26.9505	26.3515
Q386K8	Q386K8	Phosphoribosylpyrophosphate synthetase, putative (EC 2.7.6.1)	Tb11.02.0530	29.7578	29.2113	29.1111	29.2256	29.2914	29.1147	29.0587	29.3858	29.363	29.4461	29.2319	29.1715	28.931	29.0664
Q386L1	Q386L1	Ribosomal protein L37	Tb09.211.0865 Tb11.02.0500	29.8766	29.3788	30.0428	28.9985	28.8634	29.5278	29.2036	29.1867	29.2668	30.1937	28.5534	28.3056	28.5599	29.2804
Q386L6	Q386L6	Nuclear pore complex protein	Tb11.02.0460	27.5139	27.4647	27.7277	27.1704	26.8253	27.0256	26.8081	27.1359	27.7827	27.1027	27.0322	26.6682	26.717	26.926
Q386L8	Q386L8	Uncharacterized protein	Tb11.02.0445	NaN	25.2138	25.6204	NaN	25.7829	25.0848	25.0227	25.3198	25.0441	25.3471	25.1975	NaN	NaN	24.9463
Q386M6	Q386M6	Uncharacterized protein	Tb11.02.0360	26.2745	26.2541	NaN	25.833	26.6193	NaN	26.2095	NaN	25.8029	26.2905	25.5142	NaN	25.4718	25.9373
Q386N1	Q386N1	CFAP91 domain-containing protein	Tb11.02.0354	26.1228	26.0112	26.391	26.5858	25.7992	25.813	26.6636	26.6516	26.87	25.8536	26.2252	26.2697	26.008	25.8452
Q386N6	Q386N6	MYND-type domain-containing protein	Tb11.02.0340	26.4276	26.6158	26.6931	26.9077	26.1536	NaN	26.3231	26.7042	26.0603	NaN	26.3137	26.2232	25.8752	25.8766
Q386N7	Q386N7	UDP-glucose 4-epimerase (EC 5.1.3.2)	Tb11.02.0330	25.0724	NaN	NaN	NaN	25.7377	25.3361	NaN	26.1605	26.2421	NaN	25.0278	25.8958	24.9955	NaN
Q386P1	Q386P1	Succinyl-CoA:3-ketoacid-coenzyme A transferase (EC 2.8.3.5)	Tb11.02.0290	32.0936	32.2295	32.0039	32.1212	32.2308	32.3402	32.1425	32.1592	31.734	32.6384	32.301	32.6506	32.489	32.3018
Q386P3	Q386P3	Uncharacterized protein	Tb11.02.0270	28.8371	29.3825	29.1336	29.3553	29.1065	29.0127	29.1519	29.087	28.4875	29.1133	29.169	28.7068	28.9073	29.0397
Q386P5	Q386P5	Heat shock protein, mitochondrial, putative	Tb11.02.0250	31.7887	31.8703	32.0404	31.8065	31.6746	31.5562	31.8202	31.9461	32.0967	31.9549	31.2385	31.3535	31.5638	31.4369
Q386P8	Q386P8	Uncharacterized protein	Tb11.02.0220	27.0472	27.0914	26.5471	26.7397	26.2517	26.7379	26.7498	26.9156	26.6116	25.5719	27.5079	26.6227	26.4142	26.3955
Q386P9	Q386P9	Uncharacterized protein	Tb11.02.0210	31.7936	32.244	32.0528	31.6007	31.8749	31.6559	31.5868	31.5831	32.1156	31.4151	31.6676	31.9785	31.8464	31.9097
Q386Q3	Q386Q3	Uncharacterized protein	Tb11.02.0170	27.4058	27.7167	27.7494	27.4575	27.1381	27.3899	27.16	28.0558	28.183	28.2004	27.5033	27.1276	26.9035	26.8243
Q386Q6	Q386Q6	Uncharacterized protein	Tb11.02.0140	28.9677	29.4385	29.1885	28.4912	28.5792	28.8706	28.3965	28.5019	28.795	28.0968	28.6768	28.1781	28.3368	28.0639
Q386Q7	Q386Q7	Uncharacterized protein	Tb11.02.0130	26.9094	26.4087	26.9727	26.715	26.6102	26.047	27.182	26.3283	26.7643	27.078	26.1016	26.3488	26.2463	26.0757
Q386Q8	Q386Q8	UDP-N-acetylglucosamine pyrophosphorylase, putative (EC 2.7.7.23)	Tb11.02.0120	26.4204	26.2597	26.113	25.375	25.8434	25.9325	25.6073	26.2394	26.7798	NaN	26.0975	25.6249	25.8178	25.7921
Q386Q9	Q386Q9	NUC173 domain-containing protein	Tb11.02.0110	26.8967	27.5166	27.5696	26.7058	27.2174	26.9958	26.972	25.8259	27.5644	NaN	26.8237	26.7391	26.8388	26.9017
Q386R0	Q386R0	Carboxypeptidase, putative (EC 3.4.17.19)	Tb11.02.0100	30.6361	30.6845	30.8432	30.3436	30.688	30.2884	30.4274	30.6278	30.7909	30.6505	30.3168	30.1015	30.4225	30.2384
Q386R3	Q386R3	Aminopeptidase, putative (EC 3.4.11.-)	Tb11.02.0070	29.6017	29.4427	29.1911	28.8158	28.7947	29.0597	28.8937	28.7618	29.2898	29.4519	29.1207	28.6485	28.4974	28.4843
Q386R7	Q386R7	Dynein heavy chain, putative	Tb11.02.0030	28.7181	28.5054	28.9152	28.5663	28.0221	28.2824	28.2928	29.0141	28.848	27.8388	28.4963	28.5023	28.1735	27.8203
Q386R8	Q386R8	Uncharacterized protein	Tb11.02.0020	26.4675	26.415	26.5126	26.4473	25.6103	25.8795	26.0208	26.8544	26.2247	NaN	26.415	25.3818	25.3023	26.7437
Q386S1	Q386S1	Phosphoglycerate kinase (EC 2.7.2.3)	Tb11.22.0003	25.4315	26.2959	25.4878	NaN	NaN	26.2984	26.0547	NaN	26.3051	25.6285	26.2649	25.4108	NaN	NaN
Q386S2	Q386S2	Uncharacterized protein	Tb11.22.0004	27.3664	27.3107	27.428	27.0733	27.1683	26.7273	26.8401	NaN	26.5816	26.9917	26.8663	26.6103	26.7397	26.9982
Q386S3	Q386S3	Phenylalanyl-tRNA synthetase, putative (EC 6.1.1.20)	Tb11.22.0005	29.3305	29.744	29.8002	29.4232	29.4162	29.2708	29.3993	29.8601	29.9116	29.3387	29.1722	29.1639	29.4912	29.5746
Q386S5	Q386S5	Uncharacterized protein	Tb11.22.0007	23.946	24.7399	24.9284	24.8557	24.5746	24.6482	24.82	24.1796	24.7905	NaN	24.4608	25.265	25.0315	24.41
Q386S6	Q386S6	Adenylyltransferase and sulfurtransferase MOCS3 homolog (UBA4 homolog) (Ubiquitin-like protein activator 4 homolog) [Includes: Adenylyltransferase (EC 2.7.7.-); Sulfurtransferase (EC 2.8.1.-)]	Tb11.22.0008	NaN	NaN	NaN	24.6663	24.7314	24.5309	24.3918	NaN	24.2731	NaN	24.6723	25.2085	24.3396	24.388
Q386S9	Q386S9	Eukaryotic peptide chain release factor subunit 1, putative	Tb11.22.0012	29.2988	29.307	28.7762	29.2537	28.7951	29.1007	29.5419	28.2488	28.3145	28.6239	29.1128	29.7747	29.2596	29.0064
Q386T2	Q386T2	WD_REPEATS_REGION domain-containing protein	Tb11.18.0003	26.8056	27.2189	26.484	26.9496	27.0413	27.2785	26.2655	27.5347	27.5971	27.192	26.6082	26.8195	26.5475	26.4889
Q386T4	Q386T4	Uncharacterized protein	Tb11.18.0005	27.9815	28.4921	28.6944	28.2039	27.4695	27.6737	28.3782	28.2676	28.4197	28.1886	27.5983	27.684	27.4241	28.0518
Q386U5	Q386U5	Cyclic nucleotide-binding domain-containing protein	Tb11.18.0012	25.7015	26.3219	26.2187	25.0242	NaN	27.5818	NaN	25.507	26.5142	25.5002	25.8206	24.7012	25.8555	25.9347
Q386U6	Q386U6	Proteasome regulatory non-ATP-ase subunit 3	Tb11.18.0013	28.4325	28.4753	28.4086	27.8624	27.5062	28.3736	27.9191	28.5352	28.3169	28.1788	28.1694	NaN	27.1689	27.1692
Q386U7	Q386U7	CBF domain-containing protein	Tb11.18.0014	25.5753	26.2305	NaN	25.3838	25.2452	25.0095	25.6276	25.8742	26.1009	25.9167	25.0551	25.6039	25.6739	25.7503
Q386U8	Q386U8	Uncharacterized protein	Tb11.18.0015	26.9886	26.8346	27.4407	26.6528	26.4128	26.6659	26.4655	27.7104	27.3	27.1845	26.2975	26.1609	26.7669	26.883
Q386V3	Q386V3	60S acidic ribosomal protein P0	Tb11.46.0001 Tb11.46.0002	32.0438	31.6041	32.1151	31.7116	31.6259	32.0374	31.7336	31.8012	31.9987	31.4972	31.8706	31.4168	31.6746	31.5959
Q386W0	Q386W0	Arginyl-tRNA synthetase, putative (EC 6.1.1.19)	Tb11.46.0008	30.3679	30.3088	30.3581	30.0209	30.2609	30.0312	30.1829	30.6091	30.5346	29.4955	30.07	29.9904	30.1519	30.2328
Q386W1	Q386W1	Uncharacterized protein	Tb11.46.0009	30.6062	30.732	30.7219	30.3954	30.5155	30.5314	30.7316	30.9133	30.7055	30.8648	30.2535	30.2623	30.2418	30.2543
Q386W9	Q386W9	T-complex protein 1, beta subunit, putative	Tb11.42.0003	32.3795	32.367	32.2968	32.4249	32.3446	32.3236	32.4753	32.1608	32.1522	31.8164	32.4976	32.495	32.3981	32.4245
Q386X0	Q386X0	Uncharacterized protein	Tb11.42.0004	29.4281	29.4184	29.5149	29.0692	29.5471	29.4953	28.9356	29.4072	29.7132	28.8373	29.1345	28.5691	29.0666	28.9392
Q386Y0	Q386Y0	Intraflagellar transport protein IFT88, putative	Tb11.55.0006	28.6881	28.6822	28.8702	28.6675	28.4602	28.6031	28.4594	28.3506	28.3009	28.7437	28.1477	28.4709	28.4554	28.2531
Q386Y3	Q386Y3	Mitochondrial RNA binding protein 1	Tb11.55.0009	29.6357	30.3171	30.2639	29.851	29.8678	29.8419	29.9776	30.6111	30.4578	29.623	29.6542	29.5042	29.8893	30.0099
Q386Y4	Q386Y4	Uncharacterized protein	Tb11.55.0010	25.011	24.916	NaN	26.1608	25.6738	26.558	26.5665	25.4476	26.0052	26.9218	26.1201	26.2386	25.7588	25.5181
Q386Y7	Q386Y7	Cysteine desulfurase, putative (EC 2.5.1.18)	Tb11.55.0013	28.4995	28.6861	28.853	28.2073	28.2204	28.8355	28.5051	28.5241	28.7293	28.4031	28.5658	27.9813	28.2662	28.2792
Q386Y8	Q386Y8	Vesicular transport protein (CDC48 homologue), putative	Tb11.55.0014	24.2705	24.9254	24.1905	25.0563	25.2368	24.8015	24.7618	NaN	NaN	NaN	25.0023	25.0219	24.6792	24.6782
Q386Z2	Q386Z2	Uncharacterized protein	Tb11.55.0017	25.9379	25.8536	23.1636	25.756	26.5986	26.1773	26.2828	26.4738	25.8474	25.568	25.9205	27.3375	27.2054	27.129
Q386Z8	Q386Z8	DUF953 domain-containing protein	Tb11.55.0024	29.5422	29.2987	29.53	29.0722	28.9886	28.9641	28.9942	28.6593	29.3355	28.6415	28.6432	28.5827	28.9565	28.9933
Q387A0	Q387A0	Isovaleryl-coA dehydrogenase, putative (EC 1.3.99.10)	Tb11.55.0026	28.2955	28.491	28.882	28.0569	28.1085	27.2315	27.6587	28.2657	28.3735	26.8609	27.7572	27.579	27.7516	27.6531
Q387A7	Q387A7	2-oxoglutarate dehydrogenase subunit, putative	Tb11.47.0004	32.119	32.2241	31.9826	32.205	32.2066	32.2841	32.2895	31.8469	31.7407	32.5419	32.1108	32.189	32.0748	32.3666
Q387A9	Q387A9	Uncharacterized protein	Tb11.47.0006	30.0483	29.9781	30.3124	30.1804	30.0156	30.0182	29.99	29.4933	30.129	29.9506	29.9631	29.8203	29.8614	29.7455
Q387B0	Q387B0	WD_REPEATS_REGION domain-containing protein	Tb11.47.0007	27.8719	27.5398	26.6088	27.6782	27.8541	27.962	27.5598	26.3263	28.0107	27.189	28.2605	27.3651	26.861	27.1979
Q387B2	Q387B2	Uncharacterized protein	Tb11.47.0009	NaN	25.7773	25.7544	25.6191	24.7662	25.0547	25.087	26.0715	25.4368	NaN	25.6761	24.7007	25.0862	NaN
Q387B9	Q387B9	Stress-response A/B barrel domain-containing protein	Tb11.47.0016	26.9076	26.5336	25.819	28.6709	28.8181	26.9634	28.9523	26.7539	26.2174	26.196	28.5695	29.235	29.0985	28.7852
Q387C5	Q387C5	Uncharacterized protein	Tb11.47.0022	29.339	29.2552	29.1921	30.218	29.5166	29.2716	29.6911	29.6458	29.0792	29.2672	29.3378	29.6123	29.2723	29.3743
Q387C6	Q387C6	Copper-transporting ATPase-like protein, putative (EC 3.6.3.4)	Tb11.47.0023	25.1768	25.3223	NaN	25.6688	25.3468	25.3508	25.2511	NaN	25.7154	NaN	25.2629	NaN	25.145	24.9251
Q387C7	Q387C7	Uncharacterized protein	Tb11.47.0024	26.0768	26.1867	25.6995	26.2243	26.557	26.0299	26.9024	NaN	26.4775	26.1524	25.6625	26.4103	25.9844	25.6819
Q387D7	Q387D7	Radial spoke protein 3, putative	Tb11.47.0034	24.119	25.1459	25.9544	25.5728	25.2554	25.9814	24.8322	25.7537	24.6178	25.6081	NaN	26.2426	25.2059	25.682
Q387D9	Q387D9	Calpain-like cysteine peptidase, putative (Fragment)	Tb11.47.0035	NaN	25.036	NaN	24.7631	24.4602	24.5044	NaN	25.4354	25.284	NaN	24.4101	24.5394	23.8648	24.5179
Q387E0	Q387E0	Calpain, putative (Fragment)	Tb11.47.0036	25.8825	25.7695	25.5965	25.0747	25.5488	25.5016	25.0065	25.7307	26.3329	25.2542	25.2712	25.5212	NaN	25.1037
Q387E1	Q387E1	Calpain-like protein, putative (Fragment)	Tb11.57.0008	30.5892	31.2952	31.2377	31.0197	31.0473	31.2555	31.1121	31.1812	31.2936	31.0603	30.6095	30.6539	31.1542	30.9243
Q387E3	Q387E3	ABC transporter, putative	Tb11.03.0030	25.4623	25.9346	26.1639	26.6542	26.2614	26.6745	27.2593	26.4377	26.4441	25.5678	26.1806	26.6488	25.6861	26.1026
Q387E8	Q387E8	Ribokinase (RK) (EC 2.7.1.15)	Tb11.03.0090	32.4864	32.903	32.463	32.3015	32.3223	32.3499	31.8532	32.4392	32.4139	32.4396	31.9804	32.1193	32.2508	31.8863
Q387F2	Q387F2	Nucleoporin, putative	Tb11.03.0140	28.2735	28.2342	28.4518	28.188	28.1572	28.0603	27.7844	28.1038	28.4988	27.6618	28.2703	27.8531	27.733	27.8933
Q387F9	Q387F9	TIP120 domain-containing protein	Tb11.03.0210	25.5541	NaN	24.8886	25.0659	24.4629	NaN	24.6051	23.8054	23.9725	NaN	24.9839	25.1584	24.4191	NaN
Q387G0	Q387G0	Isocitrate dehydrogenase [NADP] (EC 1.1.1.42)	Tb11.03.0230	29.5283	29.7291	28.7179	30.3063	30.2281	30.2106	30.1054	29.2864	29.2705	29.6777	29.8532	30.1365	30.1961	29.9809
Q387G2	Q387G2	Peptidyl-prolyl cis-trans isomerase (PPIase) (EC 5.2.1.8)	Tb11.03.0250	33.2609	33.2369	33.6007	32.9545	32.8524	33.4229	32.781	33.5451	33.1331	33.2408	33.0668	32.2348	32.7512	32.8169
Q387G5	Q387G5	Protein kinase, putative	Tb11.03.0290	NaN	NaN	NaN	NaN	25.3602	25.5405	25.2391	25.965	26.1919	NaN	25.0095	25.9487	25.4212	NaN
Q387G9	Q387G9	Uncharacterized protein	Tb11.03.0330	24.2859	24.3166	24.3376	23.9882	24.4991	24.5984	24.0742	NaN	NaN	NaN	24.1612	24.8651	24.3717	24.8096
Q387H0	Q387H0	Prefoldin subunit 4	Tb11.03.0335	26.9269	27.4665	NaN	27.7247	27.5367	28.017	27.7596	NaN	27.3425	26.7314	27.1853	27.8968	28.0887	27.4988
Q387H4	Q387H4	Protein phosphatase 2C, putative (EC 3.1.3.16)	Tb11.03.0390	30.9195	30.5789	31.0594	30.4331	30.6056	30.2865	30.7224	31.1117	30.9942	30.982	30.2831	30.2203	30.4027	30.6614
Q387H6	Q387H6	Eukaryotic translation initiation factor 5A (eIF-5A)	eIF5A Tb11.03.0410	31.7185	31.3679	31.3587	30.8209	32.0514	31.2661	31.0572	31.464	31.4647	30.3138	31.2155	30.9926	31.0381	31.1578
Q387H8	Q387H8	Uncharacterized protein	Tb11.50.0001	29.8097	29.9271	30.2048	29.4416	29.6564	29.8971	29.1592	30.1096	29.4552	29.5113	29.0384	29.2052	29.4773	29.2275
Q387I4	Q387I4	Epsin, putative	Tb11.50.0006	26.2545	25.751	25.1025	25.6352	26.4376	NaN	26.3785	26.7297	24.2437	24.8055	25.9112	26.7919	25.9047	26.9329
Q387I8	Q387I8	DNA-directed RNA polymerase subunit beta (EC 2.7.7.6)	Tb11.03.0450	26.9277	27.3598	27.0337	26.8159	26.9119	27.1939	26.8844	26.7575	27.3917	26.6786	27.3568	27.0745	27.0697	27.0754
Q387J0	Q387J0	Cyclic nucleotide-binding domain-containing protein	Tb11.03.0470	27.0585	27.1096	27.1783	26.4453	26.7146	27.1836	26.0044	26.7838	26.7345	NaN	26.5094	26.8638	26.4194	25.7701
Q387J1	Q387J1	Uncharacterized protein	Tb11.03.0475	27.9111	28.1459	28.9338	27	28.0064	28.0928	27.664	27.9138	28.4049	28.4822	28.1615	27.8403	27.8747	27.6856
Q387J4	Q387J4	J domain-containing protein	Tb11.03.0510	26.8699	26.1481	26.4672	26.4076	26.195	26.4534	25.7699	NaN	26.6096	26.5841	26.4587	25.9249	26.0903	26.0161
Q387J5	Q387J5	Uncharacterized protein	Tb11.03.0520	NaN	24.7459	NaN	24.2453	23.9989	24.5666	NaN	23.3882	NaN	NaN	24.4152	23.7825	24.1459	24.3133
Q387J6	Q387J6	Uncharacterized protein	Tb11.03.0530	29.1718	28.7788	29.0802	28.8806	28.9488	28.6146	28.5852	28.9552	28.9101	26.9893	28.6386	28.9156	28.5595	28.6025
Q387J7	Q387J7	ABC transporter, putative	Tb11.03.0540	27.7507	27.9218	27.8327	27.7231	27.4667	27.4906	27.8419	27.3872	27.9932	27.4348	27.4656	26.9668	27.3718	27.6148
Q387J8	Q387J8	RNA-binding protein, putative	Tb11.03.0550	26.9391	26.8591	28.136	28.3183	27.7313	27.4079	27.6399	27.6683	27.8393	27.655	27.4994	27.8102	27.3602	28.0385
Q387K0	Q387K0	RNA-binding protein, putative	Tb11.03.0580	29.6015	29.6438	28.4163	31.1815	30.5594	31.0361	31.3547	29.39	27.9127	28.7567	30.6792	30.9738	30.6653	30.8172
Q387L4	Q387L4	Uncharacterized protein	Tb11.03.0760	27.3974	26.7801	26.1142	26.9069	27.1655	27.4126	27.5253	27.0612	26.7698	27.4047	27.173	26.391	27.0034	27.2773
Q387L8	Q387L8	Uncharacterized protein	Tb11.03.0810	30.8281	30.1257	NaN	29.8312	30.3689	30.0326	NaN	30.5376	31.054	30.0177	NaN	30.186	30.4408	29.718
Q387L9	Q387L9	Dynein light chain	Tb11.03.0815	26.5043	25.7801	25.5288	26.7848	26.5123	26.5116	26.3119	26.2246	26.4811	26.2985	25.8524	NaN	26.2038	26.3787
Q387M3	Q387M3	Uncharacterized protein	Tb11.03.0860	NaN	NaN	25.2331	26.1419	26.1054	25.2541	26.1307	NaN	26.092	NaN	25.4696	25.3027	24.8127	26.361
Q387M5	Q387M5	Uncharacterized protein	Tb11.03.0880	27.7985	27.7206	28.3885	27.5674	27.5936	27.9973	27.3134	27.7869	27.6594	27.0968	27.6081	27.7045	27.557	27.6202
Q387N2	Q387N2	Elongation factor, putative	Tb11.03.0940	27.2198	27.4902	27.6997	28.1435	28.1174	27.7985	27.7378	28.025	28.1877	27.8564	27.4899	27.706	28.2336	28.3248
Q387N3	Q387N3	Electron transfer flavoprotein, putative	Tb11.03.0950	25.9506	25.5644	26.0602	25.3155	26.9918	26.5925	26.4255	25.6697	24.6349	NaN	25.5529	26.8955	26.5575	27.4451
Q387N9	Q387N9	Aminopeptidase, putative	Tb10.61.1870	31.0696	30.8857	30.4887	30.8611	30.508	30.5748	30.6363	30.5414	30.6456	30.322	30.7664	30.8266	30.5983	30.6481
Q387Q0	Q387Q0	ATP-dependent zinc metallopeptidase, putative	Tb10.61.0110	26.6274	26.6144	27.1634	26.3078	26.712	26.6621	26.0181	27.1588	27.5681	25.7716	26.5859	26.7291	26.3633	26.0006
Q387Q3	Q387Q3	Inosine-5'-monophosphate dehydrogenase (EC 1.1.1.205)	Tb10.61.0150	30.736	30.9346	30.9258	30.8976	30.8186	30.6498	30.7231	30.8515	30.7181	30.8668	30.5325	30.7634	30.9543	30.9426
Q387Q4	Q387Q4	Uncharacterized protein	Tb10.61.0160	27.0162	27.2396	27.6956	27.3165	26.8888	26.8208	26.5668	25.9101	27.3932	27.3326	26.9008	26.4905	26.9577	27.1435
Q387Q5	Q387Q5	Peptidylprolyl isomerase (EC 5.2.1.8)	Tb10.61.0180	29.476	29.6549	29.7443	29.1166	29.468	29.3392	29.3023	29.6836	29.958	29.1124	28.9114	28.7942	29.1509	29.3789
Q387S9	Q387S9	Peroxisome assembly protein, putative	Tb10.61.0440	27.4782	27.9718	27.3248	27.3167	27.2454	27.7698	27.4693	28.4253	28.1755	28.1186	27.2144	27.2707	27.1004	27.1407
Q387T8	Q387T8	Uncharacterized protein	Tb10.61.0540	31.3503	31.3241	31.2321	31.0591	31.2086	31.1174	31.0784	31.357	31.2154	31.3543	30.8297	31.2497	31.0312	31.2873
Q387T9	Q387T9	RING-type domain-containing protein	Tb10.61.0560	27.821	28.005	28.2422	26.8847	27.2216	27.0673	27.9941	28.4184	26.81	27.7843	27.4203	27.5057	27.5306	27.7809
Q387U2	Q387U2	Proteasome regulatory non-ATP-ase subunit 9	Tb10.61.0600	27.7503	27.7604	27.6315	27.7568	27.6834	27.8254	27.769	27.9433	28.0037	27.2375	27.7824	27.5331	27.4849	27.5147
Q387U3	Q387U3	Mitochondrial carrier protein, putative	Tb10.61.0610	26.3603	26.3806	26.352	26.1761	25.9861	NaN	26.2863	25.301	25.8816	NaN	26.3618	25.799	25.8136	25.6815
Q387U8	Q387U8	Uncharacterized protein	Tb10.61.0680	25.5002	25.3854	NaN	25.6029	25.2872	25.2738	25.4362	26.0947	26.212	25.7355	25.3397	25.5857	25.1911	25.0768
Q387V0	Q387V0	Uncharacterized protein	Tb10.61.0700	26.7671	26.4461	25.9626	25.6356	NaN	26.1555	25.6438	26.2715	25.9976	25.4144	25.3559	25.418	25.2053	25.3892
Q387W0	Q387W0	ABC transporter, putative	Tb10.61.0840	28.6829	28.7568	28.6148	28.8687	28.3273	28.7977	28.7483	29.3827	29.4787	28.5667	28.8712	28.5627	28.4384	27.9129
Q387W1	Q387W1	Signal recognition particle subunit SRP72	Tb10.61.0850	NaN	NaN	NaN	26.1721	26.3183	26.006	26.5884	NaN	25.6526	NaN	26.0982	26.2669	26.4981	26.2071
Q387W9	Q387W9	Uncharacterized protein	Tb10.61.0940	NaN	25.2198	25.4563	24.6269	24.98	NaN	NaN	NaN	25.3546	24.8334	24.6639	25.2659	25.0636	NaN
Q387X2	Q387X2	Glycosomal malate dehydrogenase (EC 1.1.1.37)	Tb10.61.0980	34.3914	34.4928	34.6771	34.3694	33.8477	34.4035	34.257	34.8386	34.4239	34.7017	34.14	34.3368	34.1736	34.0915
Q387X6	Q387X6	DNA-directed RNA polymerase, alpha subunit, putative	Tb10.61.1040	25.7798	NaN	NaN	NaN	26.7038	26.3366	26.2718	26.2789	NaN	27.2874	26.3254	26.814	26.9942	26.6875
Q387X7	Q387X7	Histone H3 variant	Tb10.61.1090	27.3172	27.7272	27.976	26.5089	27.3249	28.2698	28.8733	26.6706	28.0054	28.1225	28.3762	28.8893	28.3485	28.5942
Q387X8	Q387X8	CYTH domain-containing protein	Tb10.61.1110	26.9426	27.6455	27.3476	25.8163	26.4916	26.7817	26.1868	27.1771	27.7286	25.8875	26.5412	26.1284	26.3612	26.3623
Q387Y2	Q387Y2	Uncharacterized protein	Tb10.61.1190	25.4729	25.9219	25.7636	25.5606	26.0323	NaN	25.6297	NaN	26.137	NaN	25.7315	25.7617	25.6171	25.4225
Q387Y6	Q387Y6	Uncharacterized protein	Tb10.61.1260	29.1868	29.1917	29.8988	29.5292	29.5312	29.6768	30.0081	29.5161	29.718	29.2891	29.604	29.4853	29.7734	29.916
Q387Y9	Q387Y9	Uncharacterized protein	Tb10.61.1290	26.3176	26.2068	NaN	NaN	26.5266	26.2926	NaN	27.0317	27.4288	NaN	25.5669	NaN	25.8718	NaN
Q387Z3	Q387Z3	Nucleosome assembly protein, putative	Tb10.61.1330	29.3632	29.8105	30.088	29.5139	29.0811	29.275	29.6274	29.8388	29.8398	29.9646	29.2805	29.4217	29.2993	29.2628
Q387Z4	Q387Z4	Uncharacterized protein	Tb10.61.1340	24.0876	23.602	NaN	24.6957	24.2417	24.0741	NaN	NaN	NaN	NaN	25.0135	24.7488	24.7777	24.7013
Q388A8	Q388A8	Uncharacterized protein	Tb10.61.1550	26.6628	26.7811	27.0924	26.4627	25.7591	24.7623	26.2271	25.8346	26.4421	26.4834	26.9071	26.3083	25.7938	25.8128
Q388A9	Q388A9	Uncharacterized protein	Tb10.61.1560	27.4188	27.0579	27.6115	27.3319	26.8956	26.9589	NaN	NaN	27.4721	27.4107	26.8131	26.9306	26.4351	26.7759
Q388B0	Q388B0	Intraflagellar transport protein component, putative	Tb10.61.1590	28.4829	28.096	27.8797	27.935	28.0679	28.2859	28.4219	28.9166	28.9921	27.9513	28.0731	27.9073	28.1746	28.0368
Q388B1	Q388B1	RNA binding protein, putative	Tb10.61.1630	28.0801	26.8913	28.3656	27.8628	27.9038	27.9489	27.9047	27.9012	28.0237	27.9917	27.5853	27.6492	27.7614	27.8112
Q388B3	Q388B3	RNA binding protein, putative	Tb10.61.1690	27.9517	27.9717	28.425	28.0436	27.75	28.1158	27.9816	28.3509	28.4675	27.446	27.5431	27.551	27.9127	27.7655
Q388B7	Q388B7	Kinesin-like protein	Tb10.61.1750	27.7416	27.5243	28.0294	27.8581	27.5219	27.7023	27.8589	27.6037	27.7286	26.9293	27.7614	27.8739	28.0394	28.1424
Q388B9	Q388B9	Uncharacterized protein	Tb10.61.1780	NaN	25.8206	26.6302	25.7876	25.5895	26.5705	26.2221	26.3761	NaN	NaN	25.9635	26.1971	25.9367	25.7638
Q388C0	Q388C0	Uncharacterized protein	Tb10.61.1790	26.8769	26.7005	27.4558	27.0548	26.4834	26.5875	26.9572	26.9853	26.9107	26.1001	NaN	26.4305	26.2068	26.4694
Q388C4	Q388C4	Mitochondrial carrier protein, putative	Tb10.61.1810 Tb10.61.1820 Tb10.61.1830	33.6443	33.6002	33.537	33.7556	33.3521	33.3932	33.3235	33.6273	33.4058	33.7267	33.2978	33.7363	33.2658	33.4812
Q388C5	Q388C5	HTH cro/C1-type domain-containing protein	Tb10.61.1840	28.6223	28.5675	27.8439	27.746	28.1505	28.0864	28.8553	28.4207	28.5336	28.2806	28.4434	28.121	28.4012	28.4359
Q388C6	Q388C6	Protein kinase, putative	Tb10.61.1880	28.6604	28.9534	28.4153	29.4037	28.9911	28.6803	29.246	27.3544	27.916	28.5027	29.402	29.1045	29.6109	29.4347
Q388C7	Q388C7	Protein kinase, putative	Tb10.61.1900	27.0105	27.2827	26.4713	27.5753	26.8082	27.2793	27.1059	27.4423	28.0371	28.4348	26.7011	27.2255	27.0231	26.8108
Q388C8	Q388C8	Clathrin light chain	Tb10.61.1910	27.0686	26.814	NaN	27.1378	25.7842	27.2863	NaN	NaN	28.1108	25.984	26.573	26.1793	27.0557	26.9109
Q388C9	Q388C9	Fibrillarin, putative	Tb10.61.1920	30.2732	30.0932	30.1864	29.7449	29.6637	30.1193	29.7969	29.819	30.2608	29.5573	30.0799	29.6096	29.6235	29.5819
Q388D3	Q388D3	40S ribosomal protein S2, putative	Tb10.61.1960 Tb10.61.2070	32.1119	31.7222	32.0682	32.0243	31.4844	31.9588	32.0691	31.8882	31.4875	32.2875	31.5113	31.6553	31.5058	31.5273
Q388D4	Q388D4	Uncharacterized protein	Tb10.61.1970	28.9455	29.6222	30.2035	29.0184	28.8684	29.3065	29.2563	29.9672	29.6673	30.1671	29.3004	28.7272	28.9458	28.5052
Q388E2	Q388E2	Uncharacterized protein	Tb10.61.2060	27.4318	27.3871	27.0082	26.8335	26.687	27.2524	26.4585	26.5349	26.939	25.8809	26.5463	26.4414	26.8214	26.7514
Q388E6	Q388E6	Kinesin motor domain-containing protein	Tb10.61.2100	26.5219	26.7941	27.2585	26.6644	26.1483	26.2454	26.6237	26.8579	NaN	26.3069	26.3492	26.6071	26.8092	25.4561
Q388E8	Q388E8	ATP-dependent DEAD/H RNA helicase, putative	Tb10.61.2130	31.394	31.3202	31.3205	31.4835	31.4133	31.3364	31.2475	31.4364	31.6495	30.9783	31.3601	31.0778	31.2995	31.52
Q388E9	Q388E9	Proteasome regulatory non-ATPase subunit 8	Tb10.61.2180	27.393	26.9615	26.5261	27.1024	27.0524	26.9165	26.9769	25.6309	26.8322	27.6989	27.109	26.7786	26.2086	26.628
Q388F1	Q388F1	Protein SEY1 homolog (EC 3.6.5.-)	Tb10.61.2200	25.4984	26.1394	26.1774	25.4866	25.6354	NaN	NaN	26.2723	25.3724	NaN	NaN	26.3914	24.8372	25.4124
Q388F2	Q388F2	Uncharacterized protein	Tb10.61.2210	29.135	29.5306	29.3344	29.2775	29.7706	29.8962	29.396	29.6955	29.3227	30.0135	29.5877	28.9327	29.5249	29.4852
Q388F3	Q388F3	Uncharacterized protein	Tb10.61.2220	29.3703	29.2839	29.4005	29.2263	29.2778	29.064	29.3539	29.3715	29.5174	29.0954	29.3423	28.9611	29.2564	29.0735
Q388F5	Q388F5	Uncharacterized protein	Tb10.61.2260	27.347	27.4894	27.6542	27.2815	26.717	26.353	27.0832	26.5594	27.4717	26.2481	27.0003	26.941	27.0042	26.9519
Q388G3	Q388G3	Rtt106 domain-containing protein	Tb10.61.2370	25.6405	NaN	24.9989	25.842	25.6459	25.1361	25.9025	NaN	25.6276	NaN	25.7563	25.4192	25.3291	25.5978
Q388H0	Q388H0	Uncharacterized protein	Tb10.61.2450	26.7391	26.5354	26.887	26.6992	26.0914	25.7461	25.9545	26.7664	26.2841	26.6632	26.4186	26.3345	25.9408	25.5716
Q388H8	Q388H8	Glycylpeptide N-tetradecanoyltransferase (EC 2.3.1.97)	Tb10.61.2550	28.0304	28.3094	27.4647	28.2057	28.2262	28.5527	28.1904	28.1223	28.1197	27.8132	28.3687	28.5775	28.729	28.4921
Q388I4	Q388I4	Protein transport protein Sec13, putative	Tb10.61.2630	28.5225	28.2662	28.0597	28.0432	28.3657	28.3691	28.1583	28.3417	28.4562	28.241	28.0907	27.6907	27.7677	27.9885
Q388I7	Q388I7	Uncharacterized protein	Tb10.61.2670	27.7782	27.2279	28.1448	28.1961	28.4148	27.6691	27.874	27.5238	28.2736	27.8171	27.8367	27.9366	28.1182	28.067
Q388I8	Q388I8	Pyruvate kinase (EC 2.7.1.40)	Tb10.61.2680	31.1743	30.8853	31.1667	30.8017	30.9917	30.9623	30.9018	31.0598	30.9389	30.7887	31.1	30.7564	30.8787	30.7338
Q388P2	Q388P2	Diphosphomevalonate decarboxylase (EC 4.1.1.33)	Tb10.05.0010	28.2635	28.1689	28.6733	27.6475	27.9886	27.613	27.8491	28.6677	28.579	28.3174	27.3216	27.4075	27.7677	27.7611
Q388J5	Q388J5	V-type proton ATPase subunit C	Tb10.61.2840	27.2406	26.5605	26.4933	25.8151	25.2155	26.9274	26.2155	26.8007	27.7145	25.9464	26.1423	26.7534	NaN	25.5963
Q388J6	Q388J6	Uncharacterized protein	Tb10.61.2850	26.032	23.304	21.4839	26.8733	26.6968	26.4268	27.5607	22.7027	25.6849	26.4578	26.7567	27.6345	26.9247	26.8017
Q388J8	Q388J8	Uncharacterized protein	Tb10.61.2870	28.0096	28.2611	28.2675	27.3529	27.7221	27.7184	27.228	27.7466	28.4655	28.3083	27.4878	26.9212	27.5234	27.6518
Q388J9	Q388J9	Aconitate hydratase (Aconitase) (EC 4.2.1.3)	Tb10.61.2880	32.6042	32.4516	32.1715	32.4518	32.62	32.363	32.5691	31.9598	32.1858	32.1171	32.4934	32.3654	32.5062	32.3027
Q388K1	Q388K1	BTB domain-containing protein	Tb10.61.2900	25.5098	24.9273	25.8425	25.6	25.3768	25.2524	25.3325	NaN	NaN	25.3499	25.5306	25.2297	25.5823	25.3719
Q388L1	Q388L1	Uncharacterized protein	Tb10.61.3040	25.2451	25.3252	25.1877	24.9845	24.332	25.2695	24.6238	25.2182	24.7573	NaN	24.868	24.6935	NaN	NaN
Q388L9	Q388L9	Uncharacterized protein	Tb10.61.3120	26.7521	27.1841	26.8654	26.6649	26.3811	27.0454	27.1861	27.9607	27.3922	27.8434	26.8621	NaN	27.0363	26.2785
Q388M0	Q388M0	Uncharacterized protein	Tb10.61.3130	NaN	26.7376	26.6768	NaN	NaN	26.8389	NaN	26.4787	26.666	26.2172	26.6621	26.1195	26.4623	NaN
Q388M1	Q388M1	Glycogen synthase kinase 3 (GSK-3 short) (EC 2.7.11.26)	GSK3 Tb927.10.13780	29.0071	28.7872	29.3605	28.9536	28.8082	28.502	28.8432	29.2235	28.9623	29.3406	28.5099	28.9244	29.0081	28.5504
Q388M5	Q388M5	Calcium-dependent lipid binding protein, putative	Tb10.61.3180	28.5954	28.4761	28.3451	28.8393	29.0255	29.1612	28.9581	27.8899	28.609	29.0608	29.35	29.25	28.559	28.9276
Q388M6	Q388M6	60S ribosomal protein L7, putative	Tb10.61.3190	NaN	24.4199	22.4559	24.8548	NaN	26.1357	25.747	25.514	23.844	25.3064	NaN	26.7108	NaN	NaN
Q388M7	Q388M7	RNA-binding protein, putative	Tb10.61.3200	26.0746	27.5392	NaN	27.1846	27.5039	NaN	27.0528	27.2215	NaN	26.8202	26.8377	26.702	NaN	26.2142
Q388M8	Q388M8	Aha1_N domain-containing protein	Tb10.61.3210	26.7402	27.0118	27.3596	NaN	26.4216	26.854	26.3771	27.4867	NaN	26.5688	NaN	NaN	27.665	26.6359
Q388N2	Q388N2	Serine/threonine protein phosphatase type 5 (EC 3.1.3.16)	Tb10.05.0110	26.7959	26.1917	NaN	26.3451	26.5471	24.8657	25.9899	NaN	27.1561	25.6936	27.1931	26.9506	26.9283	26.6299
Q388N5	Q388N5	Glucosidase, putative (EC 3.2.1.20)	Tb10.05.0080	26.2554	26.8715	27.5225	27.4677	27.1308	26.99	26.7997	26.9457	27.4921	26.2487	26.8169	27.1837	27.1991	26.9835
Q388N8	Q388N8	Uncharacterized protein	Tb10.05.0050	NaN	25.5983	25.4369	25.7636	25.8345	25.4691	NaN	24.9029	23.7642	NaN	25.4249	25.7079	24.4481	NaN
Q388P1	Q388P1	RNA-binding protein, putative	Tb10.05.0020	NaN	NaN	NaN	25.4761	24.4923	25.2902	25.0563	25.2594	25.5635	NaN	25.2333	24.8293	24.4151	24.5543
Q388P7	Q388P7	Zinc metallopeptidase, putative	Tb10.05.0230	26.0912	26.4043	26.4559	26.4091	26.7849	26.6935	26.3628	26.8603	27.687	NaN	26.6691	26.9131	27.1174	27.114
Q388Q0	Q388Q0	Protein kinase, putative (EC 2.7.1.-)	Tb10.05.0200	24.8772	NaN	NaN	23.1901	NaN	NaN	23.8111	NaN	24.8208	25.095	24.9693	26.1943	25.4279	25.8262
Q388Q3	Q388Q3	Uncharacterized protein	Tb10.05.0170	25.9298	26.6113	23.8353	25.9982	26.3191	26.5009	25.4713	26.0377	NaN	25.5509	26.7094	27.6328	26.813	27.4761
Q388Q5	Q388Q5	Citrate synthase	Tb10.05.0150	29.9038	29.975	30.1926	29.9341	29.3454	29.9103	30.0339	30.1965	30.3422	29.601	29.5348	29.5273	29.5534	29.6242
Q388R1	Q388R1	Elongation factor TU, putative	Tb10.389.0070	31.1833	31.4679	31.277	31.2561	31.7533	31.1121	31.0696	30.6412	31.1086	30.6144	30.9662	30.94	31.077	31.0308
Q388R8	Q388R8	Uncharacterized protein	Tb10.389.0140	26.4542	NaN	26.3091	25.8843	NaN	26.0221	25.319	NaN	NaN	NaN	26.3053	25.371	26.0358	26.1321
Q388R9	Q388R9	Uncharacterized protein	Tb10.389.0150	28.7204	28.6306	28.7773	28.378	28.077	28.1704	27.9662	28.4664	28.9214	27.7405	27.9917	28.0613	28.044	28.004
Q388S0	Q388S0	Periodic tryptophan protein 2, putative	Tb10.389.0160	NaN	24.6559	NaN	25.6186	24.9233	25.396	25.6113	24.1402	25.1116	NaN	25.184	24.8386	24.6502	25.0047
Q388S6	Q388S6	Glycosyltransferase, putative (EC 2.4.1.-)	Tb10.389.0250	25.9539	24.879	26.1429	25.4763	24.5919	25.2224	25.3148	NaN	25.5487	24.3533	NaN	24.7872	25.0239	24.9125
Q388S9	Q388S9	Uncharacterized protein	Tb10.389.0280	NaN	26.2275	26.7144	26.7574	25.9747	26.2114	26.7208	26.7712	26.9039	NaN	26.6555	26.2921	25.9953	26.7104
Q388T4	Q388T4	UTP--glucose-1-phosphate uridylyltransferase (EC 2.7.7.9)	Tb10.389.0330	28.6917	28.367	28.53	28.0539	28.4275	28.465	27.6345	28.4435	27.9137	27.9175	27.9759	27.7389	27.4525	27.8721
Q388U2	Q388U2	Receptor-type adenylate cyclase GRESAG 4, putative (EC 4.6.1.1)	Tb10.389.0430	25.2059	NaN	NaN	24.9586	25.5712	26.1006	25.713	25.3627	25.9051	NaN	26.0016	25.8233	26.3148	26.0497
Q388U7	Q388U7	ANK_REP_REGION domain-containing protein	Tb10.389.0520	NaN	25.2873	NaN	25.826	25.6173	25.5421	25.3052	NaN	24.6891	25.6518	26.0069	25.744	25.7427	25.0453
Q388V0	Q388V0	Ras-related protein rab-5	Tb10.389.0550	28.0599	28.0983	28.0548	28.1761	27.4051	27.2771	28.5655	27.6643	27.635	27.2405	NaN	27.5083	NaN	28.2096
Q388V2	Q388V2	RING-type domain-containing protein	Tb10.389.0570	26.1862	25.5669	27.1179	27.6252	27.2034	26.8679	NaN	26.0668	26.6007	26.4959	26.674	26.8232	27.3661	25.9344
Q388V7	Q388V7	Prolyl-trna synthetase, putative (EC 6.1.1.5)	Tb10.389.0630	31.1279	31.324	31.382	31.0739	30.7988	30.7892	30.8118	30.7979	31.3077	30.9629	30.776	30.7977	30.8924	30.8568
Q388W1	Q388W1	MCRS_N domain-containing protein	Tb10.389.0680	25.4458	25.4049	25.989	NaN	24.1701	25.0328	NaN	NaN	25.0375	25.4395	NaN	NaN	25.2199	25.2768
Q388W2	Q388W2	Mitochondrial carrier protein, putative	Tb10.389.0690	32.8565	32.6946	33.0556	32.367	32.3197	32.704	32.3127	33.0855	33.0486	33.1322	32.0406	32.2783	32.2073	32.3434
Q388W4	Q388W4	Uncharacterized protein	Tb10.389.0720	27.0621	27.228	27.6081	27.5355	27.3098	27.1294	27.2225	27.3869	27.1269	27.0096	27.5761	27.5467	27.4514	27.1903
Q388X2	Q388X2	Heat shock protein, putative	Tb10.389.0880	32.0504	31.9312	32.0037	31.7248	31.881	31.5747	31.8878	31.879	31.9182	32.2077	31.7055	31.673	31.8861	31.8442
Q388X3	Q388X3	Pyruvate dehydrogenase E1 component alpha subunit, putative (EC 1.2.4.1)	Tb10.389.0890	31.6757	31.3496	31.6859	31.6344	31.5234	31.2143	31.4589	31.5255	31.441	32.1426	31.0942	31.3911	31.0906	31.2561
Q388Y0	Q388Y0	Uncharacterized protein	Tb10.389.1030	25.3193	25.446	24.6756	26.0274	24.8906	NaN	NaN	26.0578	NaN	26.1584	25.165	NaN	25.9729	25.9836
Q388Y4	Q388Y4	WD_REPEATS_REGION domain-containing protein	Tb10.389.1070	27.276	26.7099	27.6229	27.3045	27.1147	27.1449	26.821	26.7621	27.4101	25.932	27.1777	26.9158	26.7238	26.733
Q388Z2	Q388Z2	Plasma membrane ATPase (EC 7.1.2.1)	Tb10.389.1170	27.1508	27.9254	28.7549	27.7759	27.1724	27.9675	28.2531	28.1756	27.7387	28.6094	27.5325	27.6126	27.8777	28.0701
Q388Z3	Q388Z3	Plasma membrane ATPase (EC 7.1.2.1)	Tb10.389.1180	32.2906	32.3013	32.3602	31.7123	31.9146	31.9404	32.0667	32.4256	32.4476	32.1178	32.0158	32.0595	31.8436	31.7885
Q389A0	Q389A0	Uncharacterized protein	Tb10.389.1290	NaN	NaN	NaN	27.061	27.319	26.5953	26.8278	24.5043	NaN	NaN	27.3961	27.4624	27.1993	26.8464
Q389A2	Q389A2	Uncharacterized protein	Tb10.389.1320	26.2814	25.3796	25.5886	25.1991	26.0263	26.1489	24.8375	25.4196	26.2136	25.1035	25.6094	25.2262	25.2101	25.2278
Q389A6	Q389A6	Gamma-glutamylcysteine synthetase (EC 6.3.2.2)	Tb10.389.1360	27.7371	27.3418	27.943	27.5918	27.224	27.3728	27.5222	28.1182	28.2003	26.9987	27.5044	27.2571	27.5813	27.3036
Q389A7	Q389A7	Uncharacterized protein	Tb10.389.1370	27.6509	27.7958	28.0878	28.0752	28.118	28.1585	28.3227	28.7728	28.8403	25.8999	28.5966	28.3314	28.1795	28.3646
Q389B0	Q389B0	C3H1-type domain-containing protein	Tb10.389.1410	27.494	26.5922	NaN	26.6377	25.9589	27.0341	26.2715	26.8684	NaN	26.2403	26.3756	26.3264	25.9736	NaN
Q389B7	Q389B7	Cytosolic nonspecific dipeptidase, putative	Tb10.389.1480	31.7917	32.2359	32.4145	31.9648	31.5353	31.8874	32.0908	32.5059	32.6156	32.1875	31.9541	31.7732	32.1382	32.1503
Q389B9	Q389B9	Short-chain dehydrogenase, putative	Tb10.389.1500	28.6327	28.2602	28.4085	29.2422	29.2542	28.8561	28.7811	28.8829	28.6505	29.6852	28.8215	29.5993	29.3541	29.5207
Q389C2	Q389C2	Ribulose-phosphate 3-epimerase (EC 5.1.3.1)	Tb10.389.1530	27.0141	26.7443	26.0825	25.3424	25.3732	26.4636	25.978	26.4493	26.7873	26.2346	26.8112	25.1536	NaN	NaN
Q389D8	Q389D8	Protein kinase, putative	Tb10.389.1730	27.9925	28.2107	28.5404	28.276	27.7558	28.1266	28.0504	28.2282	27.6506	28.1176	28.0847	28.13	28.5366	27.9675
Q389E5	Q389E5	Kynurenine aminotransferase, putative	Tb10.389.1810	30.9528	30.742	31.2427	31.173	31.2391	30.7101	30.6795	31.0217	30.9392	30.9022	30.8142	30.5137	30.6539	30.7395
Q389E9	Q389E9	NAD or NADP dependent oxidoreductase, putative	Tb10.389.1850	28.8649	28.2664	27.1418	27.59	27.9984	28.5088	27.6364	27.919	28.0352	27.591	28.0983	28.1067	27.5344	27.7741
Q389F5	Q389F5	Uncharacterized protein	Tb10.389.1910	26.471	26.236	26.5523	26.6476	26.325	26.0354	26.3289	26.4919	26.8565	25.9944	26.1099	25.71	25.3097	NaN
Q389G3	Q389G3	Uncharacterized protein	Tb10.26.0090	25.538	NaN	NaN	25.387	24.9086	24.9752	NaN	24.8889	NaN	NaN	24.4497	25.278	25.0688	24.6198
Q389G5	Q389G5	Pumillio RNA binding protein, putative	Tb10.26.0140	29.3609	29.597	29.602	29.38	29.288	29.4289	29.5424	29.1427	29.2915	29.422	29.5449	29.1858	29.5306	29.4626
Q389H1	Q389H1	Guanylate kinase, putative (EC 2.7.4.8)	Tb10.26.0200	27.8385	27.4701	27.4859	27.1606	27.6051	26.9815	27.7966	27.3873	27.7672	26.8841	27.2495	27.1023	27.1971	27.5057
Q389I2	Q389I2	Nicotinate phosphoribosyltransferase, putative (EC 2.4.2.11)	Tb10.26.0320	25.8486	25.8959	25.9829	24.5608	26.305	25.4893	25.0748	NaN	NaN	25.559	25.2337	25.1381	25.385	25.6426
Q389I7	Q389I7	40S ribosomal protein S3, putative	Tb10.26.0370	32.8224	32.7383	33.0479	32.4136	32.5233	32.6055	32.4144	32.7154	32.916	32.1818	32.1366	32.2174	32.0555	32.1843
Q389K1	Q389K1	60S ribosomal protein L6, putative	Tb10.26.0560	31.4714	31.5485	30.9794	32.0449	31.4869	31.4746	31.372	31.5279	30.2793	32.1274	31.8055	32.3073	31.8619	31.7601
Q389K2	Q389K2	TPR_REGION domain-containing protein	Tb10.26.0570	26.182	26.2587	25.7967	26.3187	25.9788	25.5434	26.0189	26.177	26.1876	26.6381	26.5371	27.3853	25.6838	26.5313
Q389K8	Q389K8	Uncharacterized protein	Tb10.26.0670	27.9854	27.9481	27.7334	28.2244	27.8684	28.0861	28.07	28.1344	28.0984	28.2679	28.2833	28.0869	28.253	28.3289
Q389K9	Q389K9	Uncharacterized protein	Tb10.26.0680	31.7396	32.2782	31.9344	32.1265	31.9892	32.0384	31.8624	32.0594	31.9678	32.6602	31.734	31.884	32.3502	32.2209
Q389L7	Q389L7	Procyclic form surface glycoprotein	Tb10.26.0790	NaN	NaN	NaN	26.3375	26.7327	25.627	25.6864	NaN	NaN	25.8884	25.7775	25.8467	26.2296	25.3946
Q389M1	Q389M1	Ubiquitin activating E1 enzyme, putative	Tb10.26.0840	26.5785	26.3799	25.9163	26.3234	25.9749	25.5669	26.1616	26.8322	26.7997	26.5898	26.2092	25.7883	25.4986	25.7617
Q389N1	Q389N1	Uncharacterized protein	Tb10.26.0960	25.2776	NaN	NaN	25.5071	25.204	25.3684	25.688	NaN	NaN	NaN	25.4127	25.0016	25.5857	25.2789
Q389P1	Q389P1	Heat shock protein 83	Tb10.26.1080	35.2846	35.4594	35.7219	34.896	34.8189	34.8987	35.1684	35.6562	35.5228	35.3708	34.8167	34.6455	34.935	35.1382
Q389P2	Q389P2	ATP-binding cassette protein, putative	Tb10.329.0040	28.5565	27.9628	27.8465	28.5366	28.1657	27.8574	27.9269	28.02	28.5867	28.6622	28.1151	27.9225	27.7715	28.0258
Q389P5	Q389P5	Argonaute-like protein	Tb10.406.0020	29.9541	29.8915	30.0413	30.0482	29.6075	29.4588	29.8485	30.0587	30.072	29.8914	30.0497	29.8442	29.7707	29.6065
Q389P7	Q389P7	RNA-binding protein, putative	Tb10.406.0050	26.1659	NaN	26.5503	27.3689	27.73	NaN	26.4496	26.0782	26.2588	27.2482	NaN	28.8084	25.7772	26.8783
Q389R6	Q389R6	Uncharacterized protein	Tb10.406.0280	26.3882	NaN	25.9061	25.227	25.3889	25.7808	25.2015	NaN	NaN	NaN	25.5228	25.2336	25.4075	25.5176
Q389T1	Q389T1	Histone H2B	Tb10.406.0330 Tb10.406.0350 Tb10.406.0360 Tb10.406.0370 Tb10.406.0380 Tb10.406.0400 Tb10.406.0410 Tb10.406.0420 Tb10.406.0430 Tb10.406.0440 Tb10.406.0450 Tb10.406.0460	34.2096	34.8047	35.1069	34.4747	33.9499	34.3071	34.1145	35.0217	34.9751	34.6045	33.9072	33.8766	33.8993	33.926
Q389T5	Q389T5	Glutaredoxin	Tb10.406.0490	27.0228	27.6879	27.9553	27.6016	26.8078	27.3094	27.0818	25.9332	27.814	27.1962	26.7477	26.9622	26.8429	26.6324
Q389T8	Q389T8	Trypanothione reductase (EC 1.8.1.12)	Tb10.406.0520	30.271	30.0222	29.7321	30.1599	30.7818	30.3929	29.8454	30.1363	29.788	29.8844	29.9033	29.9882	30.2084	30.0901
Q389U5	Q389U5	Dynein light chain, putative	Tb10.406.0615	25.0934	NaN	25.432	24.4601	24.2475	24.3472	25.0699	NaN	NaN	25.1325	25.2786	26.214	25.6224	24.8676
Q389U9	Q389U9	Microtubule-associated protein, putative	Tb10.406.0650	33.9719	34.2365	34.5036	34.1152	33.7471	33.778	34.0613	34.7938	34.3488	34.0135	33.6975	33.3668	33.8746	33.9772
Q389W3	Q389W3	Uncharacterized protein	Tb10.6k15.0140	29.0274	28.6713	27.8757	30.0603	29.8985	29.884	29.6373	28.4002	27.8937	29.0691	29.8436	29.9415	29.3577	29.6923
Q389X3	Q389X3	Uncharacterized protein	Tb10.6k15.0255	26.6043	28.5482	28.8439	27.7247	27.9865	27.9143	27.8073	25.2526	27.7841	27.2163	27.7789	27.3352	27.7766	27.7376
Q389X5	Q389X5	Ribosome assembly factor mrt4	Tb10.6k15.0270	27.6849	27.3556	26.8869	28.3248	27.9415	27.257	28.0297	28.7318	28.4764	28.1629	27.3041	27.7836	28.3293	27.9416
Q389X7	Q389X7	Inosine triphosphate pyrophosphatase (ITPase) (Inosine triphosphatase) (EC 3.6.1.9) (Non-canonical purine NTP pyrophosphatase) (Non-standard purine NTP pyrophosphatase) (Nucleoside-triphosphate diphosphatase) (Nucleoside-triphosphate pyrophosphatase) (NTPase)	Tb10.6k15.0290	NaN	26.0016	26.5213	NaN	25.8902	NaN	25.0258	25.9997	26.3213	NaN	25.331	25.7534	25.7796	25.7755
Q389X9	Q389X9	Uncharacterized protein	Tb10.6k15.0310	27.4209	26.9673	27.3958	26.7837	26.9425	26.9688	26.5446	26.6249	27.2121	27.0249	26.6232	26.5932	25.2074	26.2172
Q389Y4	Q389Y4	Uncharacterized protein	Tb10.6k15.0360	NaN	25.4979	NaN	NaN	24.7525	25.0878	25.4202	NaN	25.1346	NaN	25.6989	25.5973	24.9985	25.2948
Q389Y5	Q389Y5	PSP1 C-terminal domain-containing protein	Tb10.6k15.0380	26.6992	26.7225	26.9179	26.3195	26.3746	26.8045	NaN	27.3283	27.1746	26.0317	NaN	26.1491	27.1226	26.7414
Q389Y6	Q389Y6	ABC1 protein, putative	Tb10.6k15.0390	26.7586	25.6465	NaN	26.0831	25.8079	26.1878	25.8811	25.9755	26.3799	25.4954	26.0064	25.831	26.0059	25.6403
Q389Y7	Q389Y7	Uncharacterized protein	Tb10.6k15.0400	27.636	27.5104	27.2364	28.2076	27.5778	27.678	28.2955	27.5829	27.4174	27.863	27.7856	28.5117	28.3037	28.4094
Q389Z2	Q389Z2	Chaperone protein DNAJ, putative	Tb10.6k15.0460	27.638	27.6545	28.0851	27.3141	27.0783	27.6188	27.2344	27.8206	27.514	27.4946	27.6613	27.4312	27.8042	27.5785
Q389Z3	Q389Z3	Uncharacterized protein	Tb10.6k15.0480	29.2611	29.4891	29.7449	29.4849	29.9235	29.2028	29.4667	30.0517	29.6725	28.7413	29.9478	29.8753	29.9795	31.0351
Q389Z4	Q389Z4	Mitochondrial intermediate peptidase, putative (EC 3.4.24.59)	Tb10.6k15.0490	26.9737	26.7452	25.7891	27.8877	27.7125	27.8511	27.1504	26.1795	26.7688	26.9807	27.53	27.7543	27.2167	27.4636
Q389Z5	Q389Z5	Uncharacterized protein	Tb10.6k15.0500	26.5271	26.6568	26.9811	25.918	26.1281	26.6391	25.7776	26.8405	27.1138	25.8908	26.2971	26.6742	26.0665	26.4696
Q38A02	Q38A02	Proteasome regulatory ATPase subunit 6 (EC 3.6.4.8)	Tb10.6k15.0580	28.3706	28.2665	27.7204	28.0161	27.8147	27.9129	28.2559	27.5256	27.8494	27.8047	27.7726	27.6834	27.9092	28.432
Q38A04	Q38A04	RNA-editing-associated protein 1	Tb10.6k15.0620	26.3351	26.5025	26.9824	NaN	26.3405	26.1723	26.7187	27.131	27.5651	NaN	26.4022	26.1167	26.1546	26.0706
Q38A05	Q38A05	Uncharacterized protein	Tb10.6k15.0640	25.7967	26.295	26.2002	NaN	NaN	NaN	25.8483	25.9255	26.206	25.4632	25.4852	25.6652	26.007	NaN
Q38A10	Q38A10	Uncharacterized protein	Tb10.6k15.0690	27.6449	27.7708	27.7114	27.9043	27.6274	27.597	27.4519	28.0567	27.5968	27.5709	27.7836	27.5633	27.6129	27.5351
Q38A11	Q38A11	Uncharacterized protein	Tb10.6k15.0710	26.1166	25.9205	NaN	26.2249	25.9799	26.1769	25.9695	26.5371	26.4494	25.5051	25.6707	25.6671	26.2807	25.9981
Q38A18	Q38A18	Uncharacterized protein	Tb10.6k15.0810	30.7832	31.096	30.936	30.5885	30.7958	30.8202	30.3545	30.4134	30.8597	30.4111	30.5981	30.4107	30.3727	30.216
Q38A31	Q38A31	NADH dehydrogenase (EC 1.6.99.3)	Tb10.6k15.0960	26.8803	27.6088	27.4478	27.3988	27.5466	27.2176	27.2961	25.6716	27.3709	26.3083	27.1905	27.1268	27.3324	27.3653
Q38A32	Q38A32	Phosphoribosylpyrophosphate synthetase, putative (EC 2.7.6.1)	Tb10.6k15.0970	29.1855	29.8522	NaN	28.5772	28.0495	28.452	28.9409	28.7346	28.6523	27.1577	28.5517	28.5794	28.5186	28.5966
Q38A35	Q38A35	Branch point binding protein, putative	Tb10.6k15.1000	26.0784	25.951	26.493	25.7824	25.8918	25.737	26.0935	26.765	26.5747	26.6505	25.4932	25.4036	25.8431	25.9419
Q38A39	Q38A39	DAO domain-containing protein	Tb10.6k15.1040	27.3189	27.5956	26.5803	26.0414	27.0595	26.6054	26.3117	27.1251	25.9834	26.8638	26.238	26.2742	26.094	NaN
Q38A49	Q38A49	Adenylyl cyclase-associated protein	Tb10.6k15.1160	29.015	29.0074	29.0321	28.6351	28.6621	28.6132	28.5082	29.0811	28.5815	28.8407	28.6411	28.4114	28.2068	28.4113
Q38A55	Q38A55	Isoleucyl-tRNA synthetase, putative (EC 6.1.1.5)	Tb10.6k15.1220	30.145	30.3311	30.3521	30.1203	30.1857	30.0705	30.0892	29.953	30.0565	30.0144	29.9513	30.2739	30.1027	30.3181
Q38A66	Q38A66	Pteridine transporter, putative	Tb10.6k15.1350	29.3151	29.7532	29.4953	29.7719	29.414	29.5741	29.4981	29.5662	29.3236	29.0409	29.4637	29.6684	29.399	29.4447
Q38A76	Q38A76	Uncharacterized protein	Tb10.6k15.1450	31.066	31.238	31.8553	30.7638	30.5917	31.2694	31.0327	32.1403	32.0916	31.711	30.7166	30.6569	30.7184	30.8633
Q38A77	Q38A77	Kinetoplast DNA-associated protein, putative	Tb10.6k15.1460	27.7602	28.9429	28.845	28.1041	NaN	28.5936	27.8732	29.255	29.0653	28.2605	28.0701	27.4388	27.6227	27.8496
Q38A80	Q38A80	Uncharacterized protein	Tb10.6k15.1500	33.7747	33.816	33.884	33.6112	33.6822	33.9416	33.6355	33.7008	33.9693	34.1596	33.5217	33.2217	33.3414	33.4129
Q38A81	Q38A81	Uncharacterized protein	Tb10.6k15.1510	27.6204	27.7853	27.9528	27.5121	27.7503	27.5412	27.2221	27.9488	28.1788	27.4314	27.3215	27.1395	27.3759	27.3128
Q38A85	Q38A85	Kinetoplast DNA-associated protein, putative	Tb10.6k15.1600	NaN	26.3633	26.9174	26.4326	NaN	NaN	26.1186	NaN	26.7277	26.8999	26.0274	27.0308	27.0811	26.5638
Q38A91	Q38A91	Uncharacterized protein	Tb10.6k15.1690	27.1769	27.1425	27.598	26.9159	26.6363	27.1572	27.8157	28.3957	28.0792	27.7524	26.8541	26.9695	27.0485	26.9044
Q38A92	Q38A92	Uncharacterized protein	Tb10.6k15.1720	25.8629	NaN	25.8013	25.9027	25.2449	25.8151	25.2964	26.1913	25.9604	25.8337	26.0607	25.7166	25.1349	NaN
Q38A95	Q38A95	OTU domain-containing protein	Tb10.6k15.1750	NaN	25.7796	NaN	25.2531	25.5526	25.6512	25.3898	25.7925	26.3378	NaN	25.2256	25.159	NaN	25.082
Q38A96	Q38A96	Uncharacterized protein	Tb10.6k15.1760	27.3229	27.1618	26.4862	26.6722	26.4712	26.4694	26.1057	26.8483	26.0758	26.7908	26.8638	26.4326	25.9919	25.7414
Q38AA0	Q38AA0	Protein kinase domain-containing protein	Tb10.6k15.1800	27.1666	25.5891	26.85	27.2118	26.9336	26.6316	26.7783	26.4782	26.9784	27.8075	27.8067	28.1925	27.3126	27.0295
Q38AA1	Q38AA1	Uncharacterized protein	Tb10.6k15.1820	27.9731	27.2378	27.6094	27.7184	27.2189	27.7003	27.5124	27.5794	27.952	26.1992	27.0959	27.0612	27.2059	27.4537
Q38AA7	Q38AA7	RanBD1 domain-containing protein	Tb10.6k15.1890	27.6611	27.9079	28.1195	27.1175	27.1981	27.5836	27.0023	27.702	28.0585	27.549	27.5049	27.0586	26.7987	27.1529
Q38AA9	Q38AA9	Uncharacterized protein	Tb10.6k15.1910	26.4962	27.1475	NaN	NaN	27.3935	NaN	26.7549	26.8552	NaN	26.8904	NaN	26.3267	27.4266	26.8625
Q38AB7	Q38AB7	Chaperone protein DNAJ, putative	Tb10.6k15.2000	26.9643	27.3567	27.1765	27.3461	27.0813	26.5882	27.404	26.5966	27.0022	27.6109	27.2687	27.5535	27.3438	27.0156
Q38AB8	Q38AB8	Glucose transporter	Tb10.6k15.2020	29.1652	28.255	27.7943	28.9201	29.9686	28.4365	28.2856	28.2604	29.5149	27.9805	28.289	28.6716	28.4442	28.4961
Q38AC1	Q38AC1	40S ribosomal protein S12	Tb10.6k15.2050	31.7802	31.888	32.0006	31.4446	31.4742	31.7094	31.4209	31.533	31.4649	32.1027	31.6965	31.5434	31.4428	31.4743
Q38AC2	Q38AC2	Serine/threonine-protein kinase TOR (EC 2.7.11.1)	Tb10.6k15.2060	24.2473	24.2448	NaN	24.6385	24.3863	NaN	24.8718	NaN	24.3596	NaN	24.6941	24.1615	24.4762	24.6832
Q38AD5	Q38AD5	Eukaryotic translation initiation factor 3 subunit 8, putative	Tb10.6k15.2220 Tb10.6k15.2250	29.2789	29.1922	29.6327	29.1293	29.4195	29.5683	28.6539	29.2357	29.3394	29.4958	28.8835	28.6002	28.7864	28.6707
Q38AE1	Q38AE1	Protein disulfide isomerase (EC 5.3.4.1)	Tb10.6k15.2290	28.6437	29.5239	29.4944	29.218	28.8058	29.0752	29.3984	28.5183	29.25	29.6033	29.1261	28.9815	29.1007	29.1483
Q38AE4	Q38AE4	Uncharacterized protein	Tb10.6k15.2320	25.8659	26.7016	26.4701	26.9074	27.0933	26.9944	26.7876	26.6707	27.0054	27.5944	27.6853	27.0638	27.3832	26.9556
Q38AE5	Q38AE5	T-complex protein 1, theta subunit, putative	Tb10.6k15.2330	31.5262	31.5504	31.6634	31.2066	31.3373	31.1043	31.1982	31.7599	31.586	31.5832	31.0441	31.0592	31.1322	31.2291
Q38AE7	Q38AE7	Nuclear pore complex protein (NUP155), putative	Tb10.6k15.2350	27.9191	28.194	28.1118	28.0444	27.565	27.8418	27.6235	28.6497	28.3357	26.8347	27.6269	27.5678	27.5154	27.4707
Q38AF6	Q38AF6	Uncharacterized protein	Tb10.6k15.2450	25.3461	24.7932	25.2216	24.7967	24.7027	24.5156	24.3166	24.2695	25.2866	NaN	NaN	25.2052	24.22	24.5986
Q38AF8	Q38AF8	SET domain-containing protein	Tb10.6k15.2470	NaN	26.7171	27.1696	26.3168	26.6442	26.821	26.5806	27.0261	NaN	26.319	26.3717	26.2908	26.2299	25.6539
Q38AG0	Q38AG0	AP complex subunit beta	Tb10.6k15.2500	27.344	27.0407	27.2385	27.5787	27.2551	27.1247	27.3557	26.9892	27.3016	25.7629	27.5424	27.8576	27.5416	27.5461
Q38AG1	Q38AG1	Uncharacterized protein	Tb10.6k15.2510	30.8303	31.2766	31.4697	31.1636	30.9129	31.14	31.3467	31.0324	31.2467	31.6707	31.3213	31.2161	31.1874	31.2982
Q38AG2	Q38AG2	Prolyl oligopeptidase, putative (EC 3.4.21.26)	Tb10.6k15.2520	31.7235	31.7124	31.9049	31.5221	31.8626	31.5225	31.6631	31.9754	31.6428	31.196	31.4872	31.5966	31.7886	31.8924
Q38AG4	Q38AG4	EF-hand domain-containing protein	Tb10.6k15.2540	25.5165	25.5838	25.8825	25.3951	25.198	25.6804	25.04	NaN	25.5863	NaN	25.732	25.4289	24.9764	NaN
Q38AG5	Q38AG5	Replication factor C, subunit 5, putative	Tb10.6k15.2550	26.4102	26.4479	26.6143	26.0615	26.2512	26.4251	26.3594	26.3552	NaN	26.5387	26.0816	26.365	26.1222	26.0846
Q38AH0	Q38AH0	Cap-specific mRNA (nucleoside-2'-O-)-methyltransferase 1 (EC 2.1.1.57) (Cap1 2'O-ribose methyltransferase 1) (MTr1) (TbMTr1)	MTR1 Tb10.6k15.2610	25.9058	25.5236	26.6691	25.7343	24.7302	NaN	NaN	24.9002	25.635	24.9114	NaN	25.5745	NaN	24.7785
Q38AH1	Q38AH1	2,3-bisphosphoglycerate-independent phosphoglycerate mutase	Tb10.6k15.2620	30.4683	30.3868	30.1199	30.7881	31.1203	30.5085	30.9697	30.7622	30.5839	30.1317	30.8869	31.3175	31.3334	31.48
Q38AI5	Q38AI5	Ubiquitin fusion degradation protein, putative	Tb10.6k15.2780	28.6953	28.2076	28.7259	28.3788	28.1073	28.5638	NaN	28.8266	29.098	28.149	27.9225	28.0924	NaN	NaN
Q38AJ0	Q38AJ0	Protein transport protein SEC23	Tb10.6k15.2840	25.8661	25.1395	24.9165	25.6477	25.8504	26.2266	25.3566	26.699	25.1428	24.6276	25.8252	25.2392	25.2469	25.0323
Q38AJ3	Q38AJ3	40S ribosomal protein S8, putative	Tb10.6k15.2890	24.9658	NaN	25.5836	24.7562	24.515	25.3803	25.6821	26.2265	26.3043	NaN	25.6176	25.5729	25.6521	25.3714
Q38AJ4	Q38AJ4	ABC transporter, putative	Tb10.6k15.2900	30.4473	30.5676	30.7018	30.3825	30.1504	30.215	30.4472	30.5372	30.7206	30.4228	30.3636	30.4089	30.2803	30.4378
Q38AJ5	Q38AJ5	Uncharacterized protein	Tb10.6k15.2920	26.9733	27.3491	27.7962	26.6435	27.0525	26.8195	26.7533	27.3002	27.2347	26.3498	26.6668	26.7758	25.9639	26.1072
Q38AJ6	Q38AJ6	GTPase activating protein, putative	Tb10.6k15.2930	27.1186	27.6419	27.7177	26.8	26.8536	27.2367	27.5533	27.8897	27.6763	26.859	27.091	26.3272	26.9716	27.3694
Q38AK2	Q38AK2	Mitochondrial ATP-dependent zinc metallopeptidase, putative	Tb10.6k15.3030	NaN	23.4789	NaN	23.7521	24.9046	NaN	24.6194	NaN	NaN	26.0293	24.4833	26.1043	24.8772	24.703
Q38AK3	Q38AK3	Uncharacterized protein	Tb10.6k15.3040	24.3233	NaN	NaN	24.7579	24.4741	24.7345	24.8585	NaN	NaN	NaN	25.1034	24.7737	24.9732	24.6847
Q38AK7	Q38AK7	Dihydrolipoamide acetyltransferase component of pyruvate dehydrogenase complex (EC 2.3.1.-)	Tb10.6k15.3080	31.0734	31.0812	31.3849	31.2428	31.035	31.227	31.2391	30.8631	31.2315	31.1612	31.1065	31.5345	31.3394	31.408
Q38AL4	Q38AL4	Fibrillarin	Tb10.6k15.3160	29.4902	29.2937	28.535	29.9704	29.6742	29.5	29.7734	28.0676	28.5538	29.4111	29.8934	30.6416	29.7158	30.4814
Q38AL8	Q38AL8	Exosome complex exonuclease RRP41A	Tb10.6k15.3210	NaN	24.5175	NaN	25.7599	25.5884	25.9979	NaN	26.1037	NaN	25.1049	26.2429	25.5354	26.2169	25.6621
Q38AL9	Q38AL9	ATP-dependent DEAD/H RNA helicase, putative (EC 3.6.1.-)	Tb10.6k15.3220	26.0482	26.7703	26.9162	25.9533	25.994	26.0812	26.3377	NaN	26.6591	NaN	25.6152	25.9932	26.0124	26.331
Q38AM1	Q38AM1	Bromo domain-containing protein	Tb10.6k15.3240	NaN	27.0569	26.655	26.2233	26.3583	26.4457	26.109	26.5942	27.2276	25.3803	26.1593	25.9449	26.2532	26.2992
Q38AM2	Q38AM2	Succinate--CoA ligase [ADP-forming] subunit beta, mitochondrial (EC 6.2.1.5) (Succinyl-CoA synthetase beta chain) (SCS-beta)	Tb10.6k15.3250	32.682	32.8309	32.4988	33.0629	33.3178	32.8802	32.7859	32.6993	32.1189	33.143	32.8726	33.18	33.1158	33.1523
Q38AM5	Q38AM5	Uncharacterized protein	Tb10.6k15.3290	25.1135	25.0427	25.1084	24.6233	25.088	25.527	24.1976	24.9913	NaN	NaN	25.1428	25.318	24.6193	24.7445
Q38AM9	Q38AM9	40S ribosomal protein S24	Tb10.6k15.3340 Tb10.6k15.3350	31.2931	30.6618	30.1128	31.3019	31.0014	31.2639	31.1813	30.1293	31.1089	31.8577	31.8607	31.4155	31.1499	31.2622
Q38AN4	Q38AN4	Uncharacterized protein	Tb10.6k15.3400	27.9242	28.2192	27.8741	27.8248	27.4513	28.3535	27.8244	27.6811	28.1689	28.3178	27.6611	27.7952	27.7577	27.2753
Q38AP0	Q38AP0	Uncharacterized protein	Tb10.6k15.3460	29.5931	29.3846	29.2801	29.3403	29.3497	29.2562	29.0897	29.2984	28.9851	28.8601	29.1506	29.0286	28.9456	28.6902
Q38AP2	Q38AP2	Uncharacterized protein	Tb10.6k15.3480	NaN	NaN	25.4466	26.2795	NaN	25.693	25.5936	25.6579	25.393	25.8659	NaN	NaN	25.7538	25.8785
Q38AQ4	Q38AQ4	Alternative oxidase (EC 1.-.-.-)	Tb10.6k15.3640	28.6475	28.7789	28.8987	28.8729	28.5076	28.4523	28.4303	29.1789	27.2175	27.7828	28.8364	28.8525	28.0357	28.2226
Q38AQ7	Q38AQ7	Nuclear pore protein	Tb10.6k15.3670	27.0776	27.2989	26.6902	26.6427	26.8328	26.9299	26.9047	27.221	26.9685	26.275	26.6134	26.3327	26.4025	26.4728
Q38AR1	Q38AR1	Acid phosphatase, putative	Tb10.6k15.3720	26.1623	26.7787	26.7367	26.3308	26.4378	26.4213	26.8253	27.3906	26.9954	26.6167	26.4892	26.0231	26.2012	26.3759
Q38AR6	Q38AR6	Dipeptidyl-peptidase 8-like serine peptidase	Tb10.6k15.3800	26.7277	25.6774	26.1285	27.2389	27.1752	26.9255	26.8798	26.3346	27.0781	27.9047	27.2478	27.9811	27.6046	27.7482
Q38AR7	Q38AR7	EF-hand domain-containing protein	Tb10.6k15.3810	26.6446	NaN	27.1619	26.7727	26.7661	26.7987	26.577	26.599	26.6709	NaN	26.384	26.1366	26.5465	26.5916
Q38AR9	Q38AR9	Glyceraldehyde-3-phosphate dehydrogenase (EC 1.2.1.12)	Tb10.6k15.3850	30.9402	30.8366	31.4587	30.9729	30.7325	30.8821	30.5704	30.7537	31.1565	30.6055	30.5883	30.5759	30.6879	30.833
Q38AS2	Q38AS2	Uncharacterized protein	Tb10.6k15.3900	25.9552	25.6404	26.1143	26.1305	25.9617	26.1679	25.6932	26.4176	26.793	26.307	NaN	25.7778	25.957	26.0781
Q38AS3	Q38AS3	Uncharacterized protein	Tb10.6k15.3930	26.2791	27.0445	27.1128	26.3201	26.6048	26.6506	NaN	NaN	NaN	NaN	26.4543	26.4247	26.6141	26.1849
Q38AS6	Q38AS6	Guanylate kinase, putative (EC 2.7.4.8)	Tb10.6k15.3960	26.3197	26.8059	25.753	25.8343	25.4195	26.0721	25.5155	25.3207	24.6686	25.6758	25.9553	25.7664	25.4129	NaN
Q38AS7	Q38AS7	Developmentally regulated GTP-binding protein, putative	Tb10.6k15.3970	28.5346	28.1238	28.5232	28.1873	28.0756	28.4496	28.0821	27.0452	28.288	27.2454	28.5559	28.4736	27.9719	28.3829
Q38AT8	Q38AT8	SAM_MT_RSMB_NOP domain-containing protein	Tb10.70.0080	25.4692	25.1345	NaN	NaN	25.3229	25.6125	24.3202	NaN	NaN	NaN	25.5776	24.7575	24.7907	24.9085
Q38AT9	Q38AT9	Dynein light chain	Tb10.70.0090	26.3591	26.4815	26.5702	25.7473	26.5886	25.6733	25.6589	26.8272	26.2529	24.755	25.7587	25.3968	25.4475	25.0287
Q38AU2	Q38AU2	COP-coated vesicle membrane protein erv25, putative	Tb10.70.0120	27.3664	26.9842	27.3399	27.1136	27.1573	26.9848	27.2153	27.484	27.4299	28.0783	27.0244	27.1091	27.2253	26.9979
Q38AU3	Q38AU3	ATP-dependent DEAD/H RNA helicase HEL64, putative	Tb10.70.0140	26.7614	27.4418	27.7813	27.1918	27.1372	27.3052	27.8793	28.4946	28.6193	26.9569	27.8858	27.8295	27.4966	27.5831
Q38AV5	Q38AV5	Chaperonin Hsp60, mitochondrial	Tb10.70.0280 Tb10.70.0430	35.0354	35.1946	35.1585	34.8486	34.7226	34.8924	34.9202	35.1226	35.0903	35.165	34.818	34.9165	34.9087	34.9888
Q38AV7	Q38AV7	Uncharacterized protein	Tb10.70.0310	24.5187	25.1443	NaN	25.3542	24.7124	25.0792	NaN	25.1399	24.3102	25.0179	NaN	25.4766	25.1032	25.0975
Q38AW2	Q38AW2	Phosphomannomutase (EC 5.4.2.8)	Tb10.70.0370	27.7579	28.2932	28.2375	27.0959	26.766	27.0236	27.4147	28.1985	28.2746	27.7301	27.5911	27.6295	27.1219	27.1563
Q38AW9	Q38AW9	60S ribosomal protein L37a, putative (60S ribosomal proteins L37, putative)	Tb10.100.0110 Tb10.70.0465	30.4607	30.0906	30.5869	30.3929	30.1714	31.4099	29.8895	30.8855	30.3476	30.6308	30.9717	29.7472	30.37	29.8193
Q38AX4	Q38AX4	Uncharacterized protein	Tb10.70.0510	26.5565	NaN	27.3171	26.4679	26.3047	26.6576	27.2555	27.0936	27.2764	NaN	26.8985	27.0535	26.3165	26.231
Q38AX5	Q38AX5	Major vault protein, putative	Tb10.70.0520	27.6375	27.2105	27.9659	27.3442	27.249	27.3917	27.4058	27.963	27.8789	26.6465	27.5007	27.567	27.5834	27.5791
Q38AX6	Q38AX6	Ribosomal_S5_C domain-containing protein	Tb10.70.0530	26.5094	26.3284	26.6225	27.1476	26.5173	26.8553	27.56	27.5231	27.1042	26.1202	26.9126	26.2046	26.7816	26.7137
Q38AY6	Q38AY6	Uncharacterized protein	Tb10.70.0625	27.4496	26.9476	27.3369	27.1099	27.9683	26.7405	27.2932	28.5534	NaN	29.6589	26.5376	26.4681	NaN	26.1003
Q38AY7	Q38AY7	Aldehyde dehydrogenase, putative (EC 1.2.1.-)	Tb10.70.0630	28.3946	28.7557	28.4901	28.6537	27.8764	28.2737	28.3762	28.3176	28.5484	27.511	28.1963	27.994	28.2076	28.2719
Q38AY8	Q38AY8	Uncharacterized protein	Tb10.70.0640	25.7565	26.1149	26.903	25.9837	25.8411	26.2438	26.0827	25.6256	NaN	25.937	25.1543	25.7241	25.746	25.3355
Q38AZ8	Q38AZ8	Proteasome subunit beta (EC 3.4.25.1)	Tb10.70.0790	29.1232	29.2945	29.4062	28.4717	28.6281	28.8726	28.3201	29.1531	29.3662	28.8094	28.3019	27.5158	28.5102	28.4766
Q38AZ9	Q38AZ9	Universal minicircle sequence binding protein (UMSBP), putative	Tb10.70.0800	32.4983	32.2059	32.6884	31.3048	31.8288	32.6527	31.9842	32.8365	33.1137	33.6399	31.8777	30.8278	31.228	31.0049
Q38B00	Q38B00	Universal minicircle sequence binding protein (UMSBP), putative	Tb10.70.0820	33.0168	32.33	32.853	31.9986	32.5359	32.9571	32.1576	33.0445	32.7531	33.3388	32.1679	31.5805	31.7011	31.6805
Q38B01	Q38B01	Clathrin heavy chain	Tb10.70.0830	31.95	31.9338	32.2351	31.8846	31.4463	31.8707	31.6963	32.0272	32.2079	31.4228	31.5936	31.7115	31.6566	31.6724
Q38B02	Q38B02	Proteasome subunit alpha type (EC 3.4.25.1)	Tb10.70.0850	29.5519	29.6415	29.5836	29.4269	29.1813	29.2806	29.2268	28.0384	29.3815	28.9774	28.865	28.8688	29.0704	29.0592
Q38B04	Q38B04	SCD domain-containing protein	Tb10.70.0870	26.4123	26.1539	26.2886	25.5364	25.5974	26.0384	25.6794	26.2103	26.5774	26.4878	25.3615	25.7136	25.4928	25.7715
Q38B06	Q38B06	Uncharacterized protein	Tb10.70.0910	25.8017	NaN	NaN	NaN	NaN	25.3449	26.3896	25.8334	25.6009	26.0374	25.7939	NaN	25.7984	NaN
Q38B07	Q38B07	Uncharacterized protein	Tb10.70.0920	NaN	25.5851	NaN	NaN	26.3053	25.3517	NaN	25.5287	26.2474	NaN	25.1785	25.8081	25.766	25.5542
Q38B11	Q38B11	Protein kinase, putative (EC 2.7.11.1)	Tb10.70.0970	29.9225	29.8805	29.9327	29.4565	29.7042	29.4491	29.3197	29.5088	30.1492	29.5984	29.3924	29.4357	29.5612	29.4343
Q38B12	Q38B12	Uncharacterized protein	Tb10.70.0980	25.9786	25.8715	NaN	25.6647	25.2844	25.8733	26.2114	25.3164	26.4552	25.7746	25.8764	NaN	NaN	25.5736
Q38B16	Q38B16	Uncharacterized protein	Tb10.70.1030	28.7505	28.9279	29.2719	28.6189	28.1438	28.7463	28.8559	29.4415	29.1517	29.133	28.4379	28.6551	28.8367	28.8408
Q38B20	Q38B20	Translation elongation factor 1-beta, putative	Tb10.70.1100	31.6557	31.5193	32.0022	31.2519	30.8994	30.8975	30.9099	31.8067	31.2637	30.9283	30.8002	30.8382	30.649	30.4418
Q38B23	Q38B23	ARL2_Bind_BART domain-containing protein	Tb10.70.1130	30.3486	30.5501	30.685	29.9936	30.5524	30.1687	30.1709	30.6091	30.8608	30.2915	30.3678	29.8761	30.1619	30.2024
Q38B25	Q38B25	Uncharacterized protein	Tb10.70.1150	26.7778	26.9617	26.8867	26.6648	26.0981	26.6506	26.5458	NaN	27.3535	26.361	26.7864	NaN	25.9009	25.6691
Q38B27	Q38B27	Valosin-containing protein homolog	Tb10.70.1190	29.5261	29.4683	29.4087	29.1663	29.481	29.376	29.6337	29.8362	29.7521	29.3447	29.5335	29.5956	29.9882	29.9539
Q38B28	Q38B28	Adenylate kinase, putative (EC 2.7.4.3)	Tb10.70.1200	28.8628	29.4295	28.8544	28.7512	28.4894	28.6877	28.6031	27.9459	29.0584	27.8107	28.9582	28.8282	28.6663	28.4467
Q38B37	Q38B37	N-acetyltransferase subunit Nat1, putative	Tb10.70.1320	28.2635	28.1279	28.4717	28.3213	28.1677	28.2879	28.534	26.8743	28.2413	27.9045	28.2213	28.4641	28.4285	28.1296
Q38B40	Q38B40	Uncharacterized protein	Tb10.70.1350	24.5768	25.1756	NaN	24.6331	24.9608	NaN	NaN	24.9309	25.1368	NaN	25.2116	24.8683	24.9983	25.7733
Q38B41	Q38B41	Uncharacterized protein	Tb10.70.1360	27.1263	27.5794	27.8834	26.6446	26.5185	27.1454	26.6873	26.5413	27.4924	27.3399	26.578	26.2118	26.1038	26.202
Q38B42	Q38B42	Fructose-bisphosphate aldolase (EC 4.1.2.13)	Tb10.70.1370	34.5521	34.6957	34.9476	34.4193	34.1907	34.5556	34.347	34.9645	34.8135	34.663	34.2876	34.0609	34.1527	34.2076
Q38B50	Q38B50	Uncharacterized protein	Tb10.70.1460	27.3154	27.3103	27.0221	27.1282	25.9994	27.3413	27.131	26.6064	26.2214	NaN	26.3874	26.9394	26.5245	26.6269
Q38B52	Q38B52	Uncharacterized protein	Tb10.70.1490	27.2391	27.3887	27.654	26.7627	27.3248	27.3067	27.365	26.453	26.1046	NaN	27.3048	26.524	26.7873	26.1628
Q38B58	Q38B58	60S ribosomal protein L24, putative	Tb10.70.1560	27.6274	26.0167	26.3907	28.9687	27.369	27.5007	28.6484	28.0981	25.6893	29.7801	28.3697	26.578	27.8107	29.1298
Q38B59	Q38B59	WSD domain-containing protein	Tb10.70.1570	25.9185	26.538	25.8371	26.6338	25.9539	25.8542	25.9422	25.8358	26.8454	25.4426	26.5166	26.4627	26.2347	26.4497
Q38B63	Q38B63	Uncharacterized protein	Tb10.70.1640	25.4827	26.4433	NaN	25.9505	26.0998	NaN	NaN	25.8966	NaN	25.007	NaN	25.6965	NaN	26.1566
Q38B65	Q38B65	WD_REPEATS_REGION domain-containing protein	Tb10.70.1660	27.895	27.5187	28.1015	27.4765	27.4841	27.4238	27.1639	27.7876	27.6246	26.3213	27.5236	26.9515	27.0941	26.5677
Q38B66	Q38B66	40S ribosomal protein S10, putative	Tb10.70.1670	30.9188	30.7494	30.9987	30.2983	30.5271	30.7379	30.6355	30.5946	30.6455	30.9442	30.7736	30.8968	30.6824	30.9023
Q38B68	Q38B68	Dynein heavy chain, putative	Tb10.70.1720	28.0181	28.2596	27.9531	27.3532	27.5415	27.6183	27.4883	27.8734	27.2557	24.7766	27.4819	27.4145	27.3639	27.1383
Q38B69	Q38B69	40S ribosomal protein S18, putative	Tb10.70.1730 Tb10.70.1740	31.9483	31.4728	31.4892	31.7354	31.591	31.6724	31.6009	31.998	31.5501	32.1166	31.3046	31.4583	31.5035	31.4114
Q38B72	Q38B72	Non-specific serine/threonine protein kinase (EC 2.7.11.1)	Tb10.70.1760	26.7757	26.8039	27.3621	26.5848	26.0678	NaN	26.272	26.9752	27.1511	26.7975	26.0311	25.8498	26.6468	25.9912
Q38B73	Q38B73	Eukaryotic translation initiation factor 6 (eIF-6)	EIF6 Tb10.70.1770	28.3088	28.6346	28.3352	28.2524	28.6603	28.3172	28.1912	27.3958	28.0196	27.9749	28.504	28.0658	28.2179	28.4701
Q38B80	Q38B80	ADP-ribosylation factor, putative	Tb10.70.1880	27.0456	26.4844	26.7975	27.0793	26.6204	26.7438	26.7142	26.8656	26.6682	25.5323	27.1149	27.097	27.1079	27.1081
Q38B81	Q38B81	Uncharacterized protein	Tb10.70.1890	25.6778	26.3323	26.5931	26.1579	25.9934	25.8584	NaN	NaN	26.6444	NaN	26.1063	NaN	25.3272	25.139
Q38B88	Q38B88	Mitogen-activated protein kinase (EC 2.7.11.24)	Tb10.70.2070	28.0436	28.0008	28.6216	27.9942	27.6213	27.8086	27.9126	28.7353	28.5209	27.7438	27.705	27.5741	27.5015	27.748
Q38B96	Q38B96	Uncharacterized protein	Tb10.70.2155	28.4359	28.7872	28.7859	28.1805	28.8457	27.7818	27.8893	28.2181	27.7816	27.3668	NaN	27.4481	27.6859	27.5472
Q38B97	Q38B97	Chaperone protein DNAJ, putative	Tb10.70.2160	26.0194	25.9068	NaN	26.0629	25.9413	26.5518	26.1463	26.4319	27.0045	26.7738	26.2843	25.7159	26.4184	26.1484
Q38B98	Q38B98	Ubiquitin/ribosomal protein S27a, putative	Tb10.70.2170	30.4714	29.9927	30.3433	30.1598	30.1288	30.4081	29.9592	30.754	30.863	30.7884	30.1813	29.928	29.917	30.3723
Q38B99	Q38B99	Uncharacterized protein	Tb10.70.2180	25.3681	25.8146	26.24	25.8524	26.0428	26.1175	25.3063	26.1915	25.1787	26.155	26.327	25.7646	25.5415	24.7652
Q38BA0	Q38BA0	Elongation factor G, mitochondrial (EF-Gmt) (Elongation factor G 1, mitochondrial) (mEF-G 1) (Elongation factor G1)	Tb10.70.2190	27.6732	27.7882	27.9892	27.7915	28.0681	27.9488	28.5211	28.1302	27.5587	27.5324	26.7457	27.9355	27.822	27.6473
Q38BB3	Q38BB3	Uncharacterized protein	Tb10.70.2320	28.2189	29.1292	30.8086	29.8691	29.5307	28.6473	29.7746	28.6105	28.8105	29.1013	29.5821	29.372	29.3779	28.2325
Q38BB6	Q38BB6	Uncharacterized protein	Tb10.70.2350	27.9887	27.9717	28.0429	27.5133	27.6721	28.0155	26.9729	27.8993	28.5185	27.2677	27.6199	27.4806	27.3889	27.7189
Q38BC5	Q38BC5	ER membrane protein complex subunit 3	Tb10.70.2450	26.9298	NaN	27.064	26.7446	26.9714	26.4363	26.7761	NaN	25.2291	27.0121	26.8801	26.471	26.8585	26.6315
Q38BC7	Q38BC7	Nucleolar RNA-binding protein, putative	Tb10.70.2465	NaN	NaN	28.058	27.3311	27.7505	27.9662	27.7974	28.0693	28.4663	28.2795	27.6553	NaN	27.7147	27.6716
Q38BD0	Q38BD0	Proteasome subunit beta (EC 3.4.25.1)	Tb10.70.2490	29.4879	29.1949	29.4729	28.8471	28.7421	29.2299	28.7828	29.7363	29.5739	29.2151	27.9896	28.4677	28.7975	28.6335
Q38BD7	Q38BD7	Eukaryotic translation initiation factor 3 subunit L (eIF3l)	Tb10.70.2570	28.6852	28.537	28.6915	28.6239	29.0268	28.7247	28.8616	27.6606	28.8299	28.2872	28.7734	28.9731	28.9593	29.3146
Q38BD9	Q38BD9	Peptidylprolyl isomerase (EC 5.2.1.8)	Tb10.70.2600	27.8205	27.1707	27.4062	27.3752	27.2161	27.1083	26.7847	27.2513	27.2931	26.5439	26.6542	26.4726	26.7275	26.1714
Q38BE0	Q38BE0	Dolichol-phosphate mannosyltransferase subunit 1 (EC 2.4.1.83)	Tb10.70.2610	26.5674	26.9484	27.4914	26.7841	26.9864	26.607	26.7951	27.213	NaN	26.4428	26.7954	27.59	26.5896	26.2947
Q38BE4	Q38BE4	Elongation factor 2	Tb10.70.2650 Tb10.70.2660	34.9669	34.8281	34.8676	34.724	34.773	34.5257	34.6759	34.9771	34.6811	34.8126	34.6136	34.7132	34.7422	34.7934
Q38BH2	Q38BH2	Uncharacterized protein	Tb10.70.2970	29.9665	29.5241	29.0981	29.9728	29.6909	29.5314	29.5694	29.5787	29.1273	29.5368	29.3802	29.7863	29.0153	29.5008
Q38BH6	Q38BH6	Uncharacterized protein	Tb10.70.3010	29.2887	28.9773	28.9947	29.1012	29.3172	28.5073	29.2349	29.1529	28.6802	28.776	28.8314	28.4895	29.2842	29.1313
Q38BH8	Q38BH8	Uncharacterized protein	Tb10.70.3030	26.0198	26.1489	26.5969	26.074	25.8158	26.46	NaN	26.8501	26.833	25.9995	25.9691	25.5647	25.9142	25.4779
Q38BI2	Q38BI2	FCP1 homology domain-containing protein	Tb10.70.3070	26.5711	26.917	NaN	26.3838	26.3337	26.3767	26.553	27.2042	NaN	26.9821	26.6195	26.2015	26.5611	26.1854
Q38BI7	Q38BI7	Uncharacterized protein	Tb10.70.3150	NaN	26.379	25.369	26.5525	25.5727	25.9532	26.2201	25.277	25.5384	NaN	NaN	25.4608	25.85	NaN
Q38BI9	Q38BI9	60S ribosomal protein L30	Tb10.70.3170	31.2691	30.5252	31.0289	30.7853	30.5852	30.9056	30.5959	31.2147	31.5424	31.3499	31.0234	30.692	30.7266	30.6724
Q38BJ2	Q38BJ2	Uncharacterized protein	Tb10.70.3190	27.7693	28.2637	28.3227	27.9205	27.2021	28.1876	27.4459	27.6455	28.5201	27.852	27.9212	27.3572	27.7546	27.7099
Q38BJ6	Q38BJ6	Short-chain dehydrogenase, putative	Tb10.70.3240	28.4484	28.8687	28.9088	28.7556	28.4646	28.8802	28.5887	28.695	28.4245	28.365	28.4582	28.044	28.3908	28.4362
Q38BK0	Q38BK0	Methylglutaconyl-CoA hydratase, mitochondrial, putative	Tb10.70.3280	27.7445	27.6711	28.4694	28.6405	28.4984	28.2976	29.405	28.9439	28.2432	28.6027	29.5478	28.6382	28.8499	27.8801
Q38BK1	Q38BK1	ATP-dependent DEAD-box RNA helicase, putative	Tb10.70.3290	31.0888	30.739	30.3173	31.2926	31.4853	30.883	31.1846	30.7039	30.246	30.7959	30.8091	31.2414	31.2601	31.0996
Q38BK3	Q38BK3	Uncharacterized protein	Tb10.70.3320	NaN	NaN	NaN	23.7724	23.9478	23.5265	23.7659	23.7042	NaN	NaN	24.2297	24.2338	24.4249	24.4301
Q38BK6	Q38BK6	40S ribosomal protein S3a	Tb10.70.3360	32.2033	32.1817	32.6078	32.7123	32.2566	32.4918	32.562	32.7353	32.225	32.321	32.3046	32.3524	32.4321	32.4385
Q38BK8	Q38BK8	Uncharacterized protein	Tb10.70.3380	24.7431	NaN	26.2204	25.4017	25.85	25.7949	25.3426	25.784	25.7903	25.3521	25.4354	25.9047	25.5849	25.3341
Q38BL0	Q38BL0	Protein kinase, putative	Tb10.70.3410	25.8578	26.1766	NaN	26.7732	25.9791	26.0248	NaN	NaN	26.2928	25.724	25.9966	25.5186	25.9241	25.6547
Q38BM0	Q38BM0	DRIM domain-containing protein	Tb10.70.3570	25.33	24.2726	NaN	24.6905	24.8474	24.6802	25.3993	NaN	NaN	NaN	25.4142	25.2107	25.4245	24.9459
Q38BM2	Q38BM2	Uncharacterized protein	Tb10.70.3590	25.4718	26.1016	26.3074	NaN	24.9596	25.5201	25.215	24.9291	25.6288	25.2238	24.8114	24.8767	24.9608	NaN
Q38BM3	Q38BM3	Vacuolar ATP synthase subunit D, putative	Tb10.70.3600	NaN	NaN	25.812	25.8036	24.4948	25.7505	NaN	26.389	26.93	25.8085	NaN	NaN	24.8504	26.1197
Q38BM8	Q38BM8	Proteasome activator protein PA26	Tb10.70.3660	31.3378	31.4499	31.5313	31.0366	30.7826	31.1735	31.0912	31.4501	31.3698	30.3719	31.0882	30.8354	30.9399	31.0158
Q38BM9	Q38BM9	Uncharacterized protein	Tb10.70.3670	25.2971	24.4505	25.5261	24.4968	26.522	25.0985	24.2104	24.7428	26.3116	25.0984	26.4609	26.2534	26.3839	26.884
Q38BN3	Q38BN3	Aspartate aminotransferase (EC 2.6.1.1)	Tb10.70.3710	31.0255	31.0273	31.2385	31.4322	30.7247	30.9791	30.9553	31.0456	30.2992	30.8143	31.0833	30.9201	30.3998	30.4413
Q38BN4	Q38BN4	NADH-dependent fumarate reductase, putative	Tb10.70.3720	30.6271	30.6871	30.6877	30.4041	30.5677	30.3268	30.4579	30.0624	29.8261	30.4103	30.2868	30.4532	30.3496	30.865
Q38BN5	Q38BN5	Uncharacterized protein	Tb10.70.3750	27.0429	27.6066	28.1801	27.1858	27.8253	NaN	27.9575	28.1607	28.0675	NaN	26.849	27.1514	26.806	27.0066
Q38BP0	Q38BP0	Uncharacterized protein	Tb10.70.3820	25.8291	26.1629	25.4506	25.3596	25.4549	NaN	25.382	25.985	NaN	NaN	26.2935	25.9711	25.6218	25.695
Q38BP2	Q38BP2	RNA editing 3' exouridylylase MP99	Tb10.70.3850	27.4012	27.4561	27.5873	27.0554	27.1116	27.5985	26.717	27.5431	27.1364	26.946	27.0649	26.7862	26.8519	26.7669
Q38BP3	Q38BP3	Arginine N-methyltransferase, putative	Tb10.70.3860	27.3085	28.9534	29.2066	28.2795	27.9806	29.1237	29.6756	29.1053	29.4855	28.5848	28.7761	28.5589	28.0845	27.906
Q38BP5	Q38BP5	Uncharacterized protein	Tb10.70.3880	24.4162	25.0554	25.5078	24.6487	NaN	NaN	NaN	25.7904	NaN	NaN	25.5259	24.9546	24.662	25.6065
Q38BP7	Q38BP7	Protease regulatory ATPase subunit 4 (EC 3.6.4.8)	Tb10.70.3930	28.1228	28.3127	28.1023	28.7009	28.207	28.0487	28.3751	28.0641	28.2548	28.1896	28.7884	28.7837	28.6682	28.7427
Q38BP9	Q38BP9	RNA-binding protein, putative	Tb10.70.3950	27.1174	26.6337	27.2954	27.2901	27.238	27.4554	27.7204	26.9793	NaN	26.8875	27.5765	27.2504	27.1316	27.1722
Q38BQ9	Q38BQ9	60S acidic ribosomal protein P2, putative	Tb10.70.4060 Tb10.70.4070	25.8428	25.9827	26.1352	28.2083	28.6951	28.652	27.3116	25.9044	26.2719	25.0751	28.3738	28.6906	29.0393	28.7977
Q38BR3	Q38BR3	Protein kinase, putative	Tb10.70.4100	NaN	25.4972	NaN	25.0118	25.1535	24.9479	25.12	NaN	NaN	NaN	25.8233	25.3157	25.3172	25.3344
Q38BR9	Q38BR9	60S ribosomal proteins L38, putative	Tb10.70.4155	29.6113	28.0957	28.8464	28.5417	29.0902	29.3244	29.3503	29.3107	30.0178	30.2166	27.306	27.3841	28.4727	28.8999
Q38BS1	Q38BS1	Fatty acyl CoA synthetase, putative (EC 6.2.1.3)	Tb10.70.4200	30.126	30.0486	30.0377	29.6341	29.7173	29.9917	29.5793	30.2172	30.1939	30.221	29.5059	29.3124	29.2682	29.4184
Q38BS2	Q38BS2	Uncharacterized protein	Tb10.70.4220	26.2457	27.0497	25.7732	27.0493	26.6287	26.8682	NaN	23.6992	26.0894	25.0131	26.8566	26.937	26.7243	26.9833
Q38BS5	Q38BS5	Multifunctional fusion protein [Includes: L-glutamate gamma-semialdehyde dehydrogenase (EC 1.2.1.88) (L-glutamate gamma-semialdehyde dehydrogenase); Delta-1-pyrroline-5-carboxylate dehydrogenase (P5C dehydrogenase)]	Tb10.70.4280	31.0542	31.0702	30.9724	31.6623	31.1765	31.6291	30.7007	30.9695	31.0621	30.686	30.5778	30.3918	30.6171	30.4028
Q38BS6	Q38BS6	U2 splicing auxiliary factor, putative	Tb10.70.4300	26.093	25.938	26.7846	26.2855	26.1172	26.9991	26.7145	27.8525	26.3782	27.2257	26.3314	27.0276	26.3993	26.4458
Q38BS9	Q38BS9	ABC transporter, putative	Tb10.70.4330	27.8893	27.6248	27.9495	27.3038	26.2552	27.1482	27.5084	28.2477	27.9965	26.4516	27.4087	27.3209	27.1308	26.5216
Q38BT1	Q38BT1	N-acetyltransferase, putative	Tb10.70.4350	27.1181	26.0875	27.5774	27.4583	26.9334	27.3458	26.9745	26.4462	28.0096	NaN	26.8633	27.1481	26.6795	26.7809
Q38BT4	Q38BT4	Cytochrome C oxidase assembly protein, putative	Tb10.70.4380	24.4971	NaN	25.209	24.6817	25.6883	25.5961	25.5919	NaN	25.5896	NaN	25.4028	25.5478	24.8643	24.479
Q38BT8	Q38BT8	SAM_MT_TRM5_TYW2 domain-containing protein	Tb10.70.4420	NaN	NaN	NaN	25.9747	25.4986	25.1367	25.4527	25.8946	25.5844	NaN	25.6591	NaN	25.0587	NaN
Q38BU1	Q38BU1	Uncharacterized protein	Tb10.70.4500	27.8064	27.8232	26.52	27.6132	27.9655	27.8894	28.3919	27.5476	27.5177	27.4525	27.9053	28.2479	27.6084	27.8146
Q38BU2	Q38BU2	Proteasome regulatory non-ATPase subunit 11	Tb10.70.4510 Tb10.70.4570	28.0786	28.068	28.6299	28.3422	28.2533	27.8541	28.345	28.16	28.472	27.3419	27.8088	28.6906	27.9112	27.9698
Q38BU4	Q38BU4	Uncharacterized protein	Tb10.70.4540	26.2575	26.4532	25.8368	NaN	25.561	26.1334	25.3153	25.3221	25.4697	NaN	26.1651	25.4258	NaN	26.0046
Q38BU6	Q38BU6	Uncharacterized protein	Tb10.70.4560	25.8878	25.5499	25.9575	25.2906	25.4467	25.4425	25.3554	NaN	NaN	NaN	25.3644	25.0801	24.8542	24.8486
Q38BU8	Q38BU8	Uncharacterized protein	Tb10.70.4590	28.7096	29.3358	28.9367	28.6193	29.2045	29.2179	28.6956	27.6099	29.5186	28.3493	29.0123	28.3622	28.6457	28.8771
Q38BV0	Q38BV0	Uncharacterized protein	Tb10.70.4610	NaN	24.9756	NaN	24.5282	24.949	24.945	24.4638	25.2219	NaN	NaN	23.9424	25.3204	24.5388	24.2863
Q38BV1	Q38BV1	Uncharacterized protein	Tb10.70.4620	26.1914	26.1586	26.4185	25.7445	25.6065	NaN	NaN	26.4339	26.6998	26.6139	NaN	NaN	NaN	25.3482
Q38BV5	Q38BV5	Importin beta-1 subunit, putative	Tb10.70.4720	29.0714	28.6967	29.1981	29.1032	28.5302	28.6777	28.4396	28.8558	29.3697	28.6876	28.5638	28.6408	28.4842	28.4308
Q38BV6	Q38BV6	Enolase (EC 4.2.1.11)	Tb10.70.4740	34.8353	34.9666	35.0813	34.2892	34.6807	34.4287	34.5994	34.8057	35.03	34.8024	34.6129	34.5403	34.7771	34.799
Q38BV7	Q38BV7	Calcium channel protein, putative	Tb10.70.4750	27.3456	27.6297	28.0834	27.7497	27.5032	27.578	27.4562	28.2043	28.0427	26.8196	27.695	27.6153	27.5328	27.5133
Q38BW4	Q38BW4	Uncharacterized protein	Tb10.70.4840	27.2372	28.133	27.9779	28.3093	28.2474	27.9036	28.2601	28.2515	25.2572	28.0663	27.4134	27.4301	27.5425	27.478
Q38BW5	Q38BW5	Uncharacterized protein	Tb10.70.4850	26.1199	25.7489	26.3754	26.5106	25.92	NaN	NaN	26.3288	NaN	26.6096	25.6324	25.6039	25.6071	25.9998
Q38BW6	Q38BW6	Conserved oligomeric Golgi complex subunit 6 (COG complex subunit 6) (Component of oligomeric Golgi complex 6)	Tb10.70.4860	NaN	24.8718	NaN	24.4026	24.3643	24.2742	24.2063	NaN	NaN	NaN	24.0321	23.8899	23.8361	23.8892
Q38BW8	Q38BW8	Eukaryotic translation initiation factor 5, putative	Tb10.70.4880	29.4356	29.4467	29.5144	29.5198	29.497	29.4445	29.3679	29.7241	29.9214	29.2283	29.3589	28.8496	29.4009	29.2672
Q38BX2	Q38BX2	START domain-containing protein	Tb10.70.4930	29.5208	29.5293	28.9415	28.9922	29.0481	29.4019	29.025	27.113	28.0566	28.2755	29.1306	28.8455	28.7315	29.1047
Q38BY1	Q38BY1	C2H2-type domain-containing protein	Tb10.70.5020	29.1655	29.0349	29.5248	28.8205	28.4541	28.985	28.7145	29.0821	29.5346	28.3912	28.589	28.4844	28.5319	28.1737
Q38BY3	Q38BY3	CS domain-containing protein	Tb10.70.5050	27.5803	28.1334	28.3363	27.7303	27.9282	27.9879	28.0443	28.4246	28.2852	28.3696	27.2662	27.016	27.8481	27.8664
Q38BY9	Q38BY9	Malate dehydrogenase (EC 1.1.1.37)	Tb10.70.5110	32.4304	31.5694	31.9013	32.6053	33.0974	32.4088	32.5877	31.891	31.7971	33.2839	32.6007	33.5873	33.1659	33.3987
Q38BZ0	Q38BZ0	Malate dehydrogenase, putative (EC 1.1.1.37)	Tb10.70.5120	26.7764	26.8218	26.403	27.5733	27.0348	28.0432	27.2546	27.1682	25.498	27.2282	27.0235	27.1963	26.8748	26.8392
Q38BZ2	Q38BZ2	Adenylate kinase, putative (EC 2.7.4.3)	Tb10.70.5150	29.8326	29.6423	30.0247	29.7388	29.7024	29.9205	29.8608	29.9784	29.578	30.2424	29.4032	29.6048	29.4112	29.7689
Q38BZ6	Q38BZ6	Glucose-6-phosphate 1-dehydrogenase (EC 1.1.1.49)	Tb10.70.5200	28.7613	29.1751	28.3913	28.5248	28.7523	28.7786	27.8055	28.821	29.1738	28.5668	28.5783	28.2345	28.1939	28.0833
Q38C06	Q38C06	Uncharacterized protein	Tb10.70.5350	27.4102	27.263	27.4741	27.3342	26.5218	27.076	26.2768	27.4097	26.8251	26.4295	26.7886	27.0138	26.1902	26.9639
Q38C07	Q38C07	La protein	Tb10.70.5360	28.6334	28.9544	29.1012	28.6864	28.7706	28.4302	28.6595	28.6657	28.795	28.9164	28.6358	28.5991	28.3519	28.6359
Q38C09	Q38C09	Dihydrolipoamide acetyltransferase, putative (EC 2.3.1.12)	Tb10.70.5380	28.8525	28.8641	29.0826	28.1634	28.9025	28.987	28.1099	28.8776	29.6768	29.0263	28.7439	28.0708	28.5691	28.4331
Q38C12	Q38C12	Uncharacterized protein	Tb10.70.5410	24.4775	24.8536	24.753	24.5114	24.6009	24.6183	23.6581	24.5473	25.2904	NaN	24.8249	24.5913	24.2933	23.6604
Q38C15	Q38C15	Chaperone protein DNAJ, putative	Tb10.70.5440	26.4435	26.2801	NaN	25.6845	26.4163	26.4992	26.8918	26.5992	26.0594	26.3199	26.6819	26.5445	26.4783	26.3256
Q38C19	Q38C19	Ubiquitin-conjugating enzyme variant Kua homologue, putative	Tb10.70.5480	27.0136	26.5553	27.0518	26.5468	NaN	26.5096	26.2581	26.6157	27.0992	25.8763	26.4006	NaN	NaN	NaN
Q38C20	Q38C20	NTF2 domain-containing protein	Tb10.70.5500	29.6509	29.6004	30.3577	29.2299	29.2603	29.4656	29.7706	30.164	30.0358	29.7825	29.2437	29.0708	29.2007	29.4064
Q38C25	Q38C25	DUF667 domain-containing protein	Tb10.70.5560	28.6646	27.9745	27.7133	28.4598	28.5957	27.9657	27.8716	NaN	28.005	27.3088	28.0252	28.255	28.0166	27.6094
Q38C41	Q38C41	Phosphotransferase (EC 2.7.1.-)	Tb10.70.5800	34.3829	34.7394	34.7731	34.7181	34.4542	34.7229	34.5616	34.718	34.6841	34.7759	34.5248	34.4959	34.5109	34.5314
Q38C42	Q38C42	Phosphotransferase (EC 2.7.1.-)	Tb10.70.5820	31.877	32.5122	32.5491	30.9338	31.0266	31.9573	31.8909	32.1179	32.2578	31.862	31.6525	31.6937	31.7937	31.8012
Q38C44	Q38C44	Major vault protein, putative	Tb10.70.5840	27.4352	27.1922	28.0772	26.9873	27.6058	27.566	26.9867	27.7009	28.0093	27.7058	27.1837	26.4403	26.0934	26.994
Q38C46	Q38C46	CHAT domain-containing protein	Tb10.70.5860	27.8028	28.5937	28.6284	27.9885	26.7817	27.9037	28.2425	27.7761	28.5279	27.7163	NaN	27.3919	27.8069	27.877
Q38C52	Q38C52	DNA topoisomerase IA, putative	Tb10.70.5940	25.3048	NaN	25.3032	25.3038	24.8489	NaN	25.5418	25.6201	NaN	NaN	25.3883	25.1439	24.6798	NaN
Q38C53	Q38C53	Calpain, putative	Tb10.70.5950	27.3545	27.3588	27.6741	27.5207	26.9086	27.1531	26.9837	27.3117	26.9705	26.1762	27.1448	27.0629	26.7214	25.9928
Q38C56	Q38C56	Uncharacterized protein	Tb10.70.5980	27.2825	27.1388	27.3644	26.5484	26.6798	26.7244	26.3669	26.4693	27.1874	26.0832	26.8894	26.7846	26.673	25.8326
Q38C69	Q38C69	Uncharacterized protein	Tb10.70.6170	26.796	26.6195	25.9822	26.8123	26.5635	26.8729	26.5759	26.5542	26.503	26.9602	26.6724	26.2279	26.4214	26.148
Q38C70	Q38C70	ATP-dependent DEAD/H RNA helicase, putative	Tb10.70.6180	27.6393	27.1066	26.8446	26.4	NaN	NaN	26.1175	27.2324	NaN	26.8674	26.8751	26.8094	26.7749	26.1032
Q38C76	Q38C76	Uncharacterized protein	Tb10.70.6260	26.0656	NaN	NaN	26.6491	25.5747	26.1292	25.7415	25.2507	25.6542	NaN	26.2469	26.523	25.9771	26.4599
Q38C78	Q38C78	Ribonuclease L inhibitor, putative	Tb10.70.6290	29.1713	29.2162	29.5879	29.288	29.4257	29.0329	29.2602	29.6546	29.4027	29.56	28.9988	29.2522	29.2491	28.9719
Q38C79	Q38C79	Dual specificity protein phosphatase, putative	Tb10.70.6300	26.0339	25.6519	26.6137	25.9003	NaN	25.8433	25.6785	27.0546	26.7486	26.9674	25.9542	26.0462	25.7665	25.3854
Q38C82	Q38C82	Ribosomal proteins L36, putative	Tb10.70.6325	30.9979	31.2275	31.2981	31.9982	31.3418	32.014	31.594	30.4588	30.871	31.507	31.5857	31.0975	31.2817	31.6143
Q38C83	Q38C83	Uncharacterized protein	Tb10.70.6330	27.0589	25.1975	25.153	25.4722	26.4851	NaN	NaN	27.5125	NaN	NaN	NaN	NaN	26.0861	26.707
Q38C85	Q38C85	Uncharacterized protein	Tb10.70.6350	29.4826	29.3591	29.6564	28.8924	26.982	29.2051	29.0101	28.6215	30.1004	31.7645	29.0716	28.812	29.2088	28.0972
Q38C86	Q38C86	Proteasome regulatory non-ATP-ase subunit 5	Tb10.70.6360	29.7623	29.9313	30.25	29.4932	28.8177	28.6375	29.5102	29.9086	30.0877	28.7217	29.6904	29.4831	29.1686	29.1601
Q38C90	Q38C90	NOT1	Tb10.70.6450	30.959	30.9507	31.2013	30.6237	30.5281	30.6269	30.6425	30.948	31.3077	30.36	30.4479	30.4239	30.3617	30.424
Q38C91	Q38C91	Methionyl-tRNA synthetase, putative (EC 6.1.1.10)	Tb10.70.6470	30.9195	31.2785	31.2602	30.9675	31.0817	30.9909	31.249	31.2696	31.0563	31.5348	30.8718	30.8526	31.1059	31.3327
Q38C92	Q38C92	Uncharacterized protein	Tb10.70.6480	28.3356	28.4581	28.8785	28.5912	28.2753	28.3928	28.1653	27.93	28.6066	27.7872	28.6853	28.2188	28.3476	28.3252
Q38C97	Q38C97	DUF4833 domain-containing protein	Tb10.70.6610	26.3124	26.2702	26.5017	25.8567	25.467	25.7702	26.2092	26.2669	26.8813	28.3493	26.3631	25.2147	25.8294	26.4084
Q38C98	Q38C98	Methionine aminopeptidase 2 (MAP 2) (MetAP 2) (EC 3.4.11.18) (Peptidase M)	Tb10.70.6620	27.1447	27.5935	28.0097	26.7904	27.0749	27.4172	26.672	26.7058	27.3427	26.7188	26.6398	26.7	26.6395	26.4668
Q38CA0	Q38CA0	Hypoxanthine phosphoribosyltransferase (EC 2.4.2.8)	Tb10.70.6650	28.8395	28.825	28.4438	27.8669	28.9608	28.4841	28.0755	29.1442	28.9191	29.3243	28.1405	28.711	28.508	28.5941
Q38CA1	Q38CA1	Hypoxanthine-guanine phosphoribosyltransferase, putative	Tb10.70.6660	30.726	30.6625	30.6746	30.5127	30.5907	30.5198	30.6139	29.3823	30.2397	30.5893	30.2185	30.5567	30.5678	30.4013
Q38CB5	Q38CB5	tRNA_edit domain-containing protein	Tb10.70.6810	27.9639	27.8405	27.6523	27.3156	27.5102	27.666	27.63	28.0797	28.4299	28.0967	26.9207	26.9299	27.0047	27.3842
Q38CB9	Q38CB9	Katanin p60 ATPase-containing subunit A1 (Katanin p60 subunit A1) (EC 5.6.1.1) (p60 katanin)	KATNA1 Tb10.70.6880	28.1567	28.535	28.4975	28.108	28.1856	28.1086	28.0365	25.1755	28.5085	27.6853	28.1651	27.8368	27.7071	27.3972
Q38CC3	Q38CC3	Uncharacterized protein	Tb10.70.6920	30.3018	30.358	30.6251	30.2846	30.2393	30.1809	30.2084	30.3199	30.6133	30.0428	30.0903	29.9442	30.1145	30.3042
Q38CD0	Q38CD0	60S ribosomal protein L9, putative	Tb10.70.7010	31.8644	31.3898	30.8153	31.4676	31.3836	31.623	31.9673	31.4575	31.6125	31.3301	31.1143	31.3437	31.3724	31.3547
Q38CD1	Q38CD1	40S ribosomal protein S23, putative	Tb10.70.7020 Tb10.70.7030	29.9067	30.5238	30.9762	29.8479	30.3209	30.307	29.821	31.0394	31.5667	31.8819	29.6521	29.9113	29.9399	30.4002
Q38CD3	Q38CD3	Cell division protein kinase 2 homolog 1 (EC 2.7.11.1)	Tb10.70.7040	28.5633	28.4819	28.7863	27.9252	27.3013	28.079	27.7036	28.6967	28.5708	28.0555	28.2035	27.8617	27.8989	27.2374
Q38CD4	Q38CD4	T-complex protein 1 subunit delta	Tb10.70.7050	32.4704	32.4708	32.3962	32.2617	32.2303	32.2317	32.2125	32.1057	32.5569	31.7892	32.2991	32.1684	32.1464	32.0513
Q38CD5	Q38CD5	Carboxypeptidase (EC 3.4.16.-)	Tb10.70.7080	28.8519	29.5709	29.323	28.8346	28.9516	28.8124	28.9138	29.0727	29.5934	28.249	28.9047	29.4995	29.4767	29.1964
Q38CE4	Q38CE4	WD_REPEATS_REGION domain-containing protein	Tb10.70.7190	25.1942	25.4032	25.4144	25.2972	25.3703	25.0215	NaN	25.6175	25.11	NaN	24.8489	24.4149	24.1514	24.3613
Q38CE8	Q38CE8	Uncharacterized protein	Tb10.70.7230	NaN	25.7904	26.2485	25.6211	25.5951	NaN	25.2514	26.032	26.9178	NaN	25.9423	25.0943	NaN	NaN
Q38CF6	Q38CF6	WD_REPEATS_REGION domain-containing protein	Tb10.70.7320	25.4501	NaN	24.1655	26.4615	25.462	24.8147	26.0784	25.3004	25.0775	25.924	25.7637	26.3586	26.1341	26.0102
Q38CF7	Q38CF7	Adenylate kinase, putative (EC 2.7.4.3)	Tb10.70.7330	28.3684	27.7945	27.7901	27.7289	27.5016	27.9012	27.612	27.5532	28.2066	27.7309	27.3765	28.4516	27.7778	27.9079
Q38CF8	Q38CF8	Uncharacterized protein	Tb10.70.7350	25.1601	25.0128	24.5406	25.0743	NaN	24.9921	24.7126	25.6997	NaN	NaN	25.44	25.6315	23.5213	24.1553
Q38CF9	Q38CF9	Uncharacterized protein	Tb10.70.7360	NaN	25.5112	25.5587	NaN	NaN	25.1302	25.7783	25.6068	26.1419	NaN	24.9172	25.3984	25.3839	NaN
Q38CG1	Q38CG1	Vesicle-associated membrane protein, putative	Tb10.70.7410	26.2683	26.5189	26.1686	25.3955	25.7836	26.1901	26.057	26.7091	26.9588	24.4644	26.3107	25.7202	25.6735	26.078
Q38CG3	Q38CG3	RF_PROK_I domain-containing protein	Tb10.70.7440	26.6589	26.5324	26.807	26.3369	26.1352	26.2559	26.333	26.8635	26.7376	27.1898	26.0248	26.0102	26.0576	26.1891
Q38CG4	Q38CG4	Uncharacterized protein	Tb10.70.7450	26.2326	26.2894	26.3078	26.4441	25.6365	24.8911	26.2245	26.8293	26.1184	25.0885	26.2888	26.3003	26.2664	26.3704
Q38CG7	Q38CG7	V-type proton ATPase subunit H	Tb10.70.7480	25.7515	25.812	24.8049	26.5853	26.3689	26.7195	26.6668	25.6197	NaN	26.5429	27.3147	27.0411	26.2568	26.3118
Q38CH4	Q38CH4	2-oxoisovalerate dehydrogenase subunit alpha (EC 1.2.4.4) (Branched-chain alpha-keto acid dehydrogenase E1 component alpha chain)	Tb10.70.7550	27.6971	27.7888	27.3447	28.0586	27.5335	27.7883	27.263	27.8297	27.8836	28.1517	27.8866	27.6556	28.0274	27.7178
Q38CH5	Q38CH5	Cytochrome b5 heme-binding domain-containing protein	Tb10.70.7560	25.4054	25.157	24.1645	25.5541	25.6419	25.4432	24.5871	26.5321	24.3145	25.9581	25.7265	25.6477	25.4235	25.1795
Q38CI0	Q38CI0	Uncharacterized protein	Tb10.70.7650	26.3704	NaN	NaN	26.3673	26.2078	26.3203	NaN	NaN	26.5969	NaN	26.0004	25.5696	26.3033	25.741
Q38CI4	Q38CI4	40S ribosomal proteins S11, putative	Tb10.70.7695	32.2085	32.1504	32.4749	32.0223	32.1266	32.3237	32.1274	32.2106	32.8315	32.4161	32.3491	31.6983	32.0754	32.0454
Q38CI6	Q38CI6	ATP-dependent DEAD/H RNA helicase, putative	Tb10.70.7730	30.6018	30.863	30.9797	30.7267	30.8892	30.3152	30.6637	30.398	30.7213	30.1859	30.4756	30.4932	30.3766	30.5492
Q38CI8	Q38CI8	Uncharacterized protein	Tb10.70.7760	29.8755	29.6758	29.8979	29.7489	29.6648	29.5451	29.8017	29.2363	29.6432	30.4196	29.6145	29.6933	29.4883	29.8557
Q38CI9	Q38CI9	Uncharacterized protein	Tb10.70.7770	28.2896	27.8281	27.9932	27.4771	28.0596	27.6557	27.1465	27.9804	28.0871	27.5825	27.1765	26.1495	26.9726	27.0717
Q38CJ1	Q38CJ1	Choline dehydrogenase, putative (EC 1.1.99.1)	Tb10.70.7840	28.9228	28.8893	27.8605	29.0994	28.5757	28.4086	28.1141	28.0667	28.1756	28.156	28.518	28.5546	28.7102	28.7822
Q38CJ3	Q38CJ3	Uncharacterized protein	Tb10.70.7880	27.9335	28.0805	28.2355	27.9064	27.7574	27.7485	27.3312	28.1337	28.5127	26.3654	NaN	NaN	26.9369	27.1071
Q38CJ5	Q38CJ5	PEROXIDASE_4 domain-containing protein	Tb10.70.7900	25.7585	25.5089	26.4623	25.8962	26.1446	26.0854	25.9003	26.5307	26.4477	26.452	25.7554	26.0279	26.1936	25.9952
Q38CJ9	Q38CJ9	DUF2407 domain-containing protein	Tb10.70.7950	26.8939	26.9549	27.065	28.0869	27.6052	26.2439	27.5134	26.8588	27.3127	26.3098	27.8523	27.7629	28.3106	26.8976
Q38CK0	Q38CK0	Uncharacterized protein	Tb10.70.7960	25.4325	25.3532	25.6332	NaN	24.8424	24.8911	24.6948	24.7454	NaN	NaN	24.3951	NaN	NaN	NaN
Q38CK2	Q38CK2	Uncharacterized protein	Tb10.70.7980	24.4335	25.64	25.6627	24.351	24.2453	25.2355	NaN	24.8173	25.053	NaN	NaN	NaN	NaN	23.7225
Q38CK3	Q38CK3	Protein kinase, putative	Tb10.100.0230	25.1439	NaN	NaN	24.9349	25.5292	NaN	25.1004	25.3461	25.5598	25.7866	NaN	25.1166	25.3668	25.7356
Q38CK7	Q38CK7	Pumillio RNA binding protein, putative	Tb10.100.0190	25.0386	25.3072	25.3326	25.2535	23.7388	24.9867	NaN	24.9106	24.5532	NaN	24.5595	NaN	25.0459	NaN
Q38CK9	Q38CK9	Proteasome subunit alpha type (EC 3.4.25.1)	Tb10.100.0170	29.6934	29.8053	30.0487	29.5271	29.5731	29.9571	29.5393	30.1164	30.151	29.6758	29.6676	29.4108	29.6828	29.6084
Q38CL0	Q38CL0	Cytochrome C oxidase subunit VI, putative	Tb10.100.0160	29.6986	28.5062	27.2106	29.6683	29.3501	29.3534	30.2588	27.1962	26.8662	28.7601	29.6791	29.2825	29.6483	29.4912
Q38CL1	Q38CL1	60S ribosomal protein L32, putative	Tb10.100.0155	31.3088	30.9128	31.6426	30.9966	30.1097	30.7923	30.818	31.6467	31.384	31.6032	30.7165	30.3895	30.7117	30.6195
Q38CL4	Q38CL4	Peroxin 14, putative	Tb10.100.0130	27.5652	27.2996	27.3544	27.5313	27.636	27.1461	27.6224	26.9239	27.0884	27.1308	27.0928	27.0031	27.3274	27.3956
Q38CL5	Q38CL5	Proteasome subunit alpha type (EC 3.4.25.1)	Tb10.100.0120	29.9137	30.1705	30.3996	29.8523	29.7142	29.6672	29.6468	29.9334	30.4618	29.4377	29.6687	29.499	29.6671	29.9273
Q38CL9	Q38CL9	40S ribosomal protein S6	Tb10.100.0080	28.8169	28.5393	29.1039	28.9688	28.3706	28.7965	28.0693	29.3922	29.4042	28.5195	28.3894	28.0654	28.0346	28.1434
Q38CM0	Q38CM0	ATP synthase F1 subunit gamma protein, putative (EC 3.6.3.14)	Tb10.100.0070	31.6344	31.2989	31.4838	31.3691	30.8696	31.2495	31.1784	31.4301	31.3801	30.3652	31.0285	31.0129	30.5446	30.5702
Q38CM1	Q38CM1	Centromere/microtubule binding protein cbf5, putative	Tb10.100.0060	29.8403	29.6682	30.1266	29.7315	29.1361	29.4638	29.4937	29.5005	29.5645	29.6193	29.4524	29.2583	28.8006	28.853
Q38CW6	Q38CW6	Kinesin, putative	Tb09.244.2560	28.1371	28.032	28.4498	27.6895	28.0097	27.6204	27.7491	28.3991	28.2076	27.9794	27.7772	27.3575	27.5069	27.4833
Q38CW7	Q38CW7	Calcium motive P-type ATPase, putative (EC 3.6.3.-)	Tb09.244.2570	29.7821	29.8131	29.9636	29.6685	29.4931	29.6864	29.2418	29.6972	30.1051	29.7595	29.3702	29.2912	29.319	29.6559
Q38CX3	Q38CX3	40S ribosomal protein S6	Tb09.244.2630	32.2415	32.1211	32.4366	32.0445	30.9962	32.0412	31.8033	32.4722	32.4683	32.049	31.9488	31.5722	31.7927	31.8333
Q38CY8	Q38CY8	60S ribosomal protein L5, putative	Tb09.244.2730 Tb09.244.2740	32.3748	32.4165	32.6496	32.2655	31.8928	32.4347	32.0906	32.2874	32.5353	32.1312	31.9833	31.9738	32.0431	32.0756
Q38CZ1	Q38CZ1	Cytosolic coat protein, putative	Tb09.244.2760	NaN	NaN	27.6328	27.5357	26.6717	26.7784	NaN	26.6962	27.0409	27.2285	NaN	NaN	NaN	26.1028
Q38CZ3	Q38CZ3	Uncharacterized protein	Tb09.244.2780	27.5737	27.368	27.5473	27.2664	27.5597	27.005	27.3429	26.9024	27.3458	NaN	26.9729	27.1172	27.0999	26.4897
Q38D00	Q38D00	Uncharacterized protein	Tb09.244.2850	26.5675	27.1103	26.9581	27.6953	27.3391	27.3859	27.7369	26.9167	27.3556	27.1655	27.5101	27.9929	27.7046	27.6521
Q38D18	Q38D18	Dynein light chain roadblock	Tb09.211.4920	27.6348	28.0813	26.375	27.9067	28.419	27.1963	27.4758	26.7089	26.487	27.2201	28.247	27.8693	28.3239	28.0657
Q38D21	Q38D21	Casein kinase II, putative	Tb09.211.4890	25.5681	26.0919	26.41	26.0766	25.7069	24.9679	26.3803	27.411	NaN	25.462	25.6412	26.6546	26.1096	26.0838
Q38D22	Q38D22	Cyclophilin-like protein, putative (EC 5.2.1.8)	Tb09.211.4880	NaN	24.1544	25.7863	24.696	25.2061	24.7157	25.1966	NaN	NaN	NaN	24.758	25.913	25.3437	25.2414
Q57YL9	Q57YL9	60S ribosomal protein L26, putative	Tb927.8.6180	30.476	30.4189	30.8846	30.9294	30.1208	29.7793	30.4375	30.9382	31.0347	30.2906	30.0025	30.5803	30.158	30.2976
Q38D32	Q38D32	Uncharacterized protein	Tb09.211.4780	27.5151	27.4548	27.4093	27.8666	26.9786	27.2268	27.4185	27.3296	27.0071	27.0382	27.134	27.7421	27.0734	27.0986
Q38D34	Q38D34	Metacaspase 5, putative	Tb09.211.4760	27.4848	26.8491	27.4322	26.7715	26.915	26.7724	26.3864	27.3119	27.2182	26.9764	26.5441	26.5369	26.711	NaN
Q38D36	Q38D36	Uncharacterized protein	Tb09.211.4740	27.1899	26.6006	27.4128	26.684	26.4008	27.0724	26.7914	27.0537	27.2759	NaN	26.5151	26.5806	26.6193	26.6157
Q38D40	Q38D40	Reiske iron-sulfur protein, mitochondrial (EC 1.10.2.2)	Tb09.211.4700	29.4749	29.6468	29.6277	29.6135	29.3226	29.947	29.6496	29.0729	29.7813	29.4675	29.5569	29.5121	29.5039	29.4939
Q38D47	Q38D47	Vesicle-associated membrane protein, putative	Tb09.211.4610	25.705	26.0516	25.4021	25.8546	25.448	25.7609	25.5513	26.1867	25.6411	NaN	NaN	25.4569	25.8423	25.7353
Q57YK4	Q57YK4	60S ribosomal protein L12, putative	Tb927.8.6030	31.3711	31.5731	31.8461	30.8637	29.9453	31.1388	30.9815	32.0533	31.6886	31.9861	30.8798	30.5802	30.2775	30.98
Q38D54	Q38D54	RNA-binding protein, putative	Tb09.211.4540	29.8488	29.7386	30.0186	29.7443	29.7405	29.7611	30.1253	29.6866	29.6933	29.2374	29.4895	29.6062	29.5435	30.0609
Q38D56	Q38D56	Uncharacterized protein	Tb09.211.4520	NaN	NaN	NaN	24.9653	24.9363	24.5516	25.0376	24.6874	NaN	NaN	25.4108	25.4233	25.4794	25.6333
Q38D58	Q38D58	Kinetoplastid membrane protein KMP-11	Tb09.211.4511 Tb09.211.4512 Tb09.211.4513	34.3609	34.0944	34.397	33.4481	33.4438	33.6675	33.735	33.9137	34.0977	34.1717	32.8215	33.1372	33.4474	33.6483
Q38D64	Q38D64	ADP-ribosylation factor, putative	Tb09.211.4470 Tb09.211.4480 Tb09.211.4490	29.4455	28.8379	29.3191	28.8678	29.3733	28.2558	28.0402	29.1977	29.0603	29.357	28.1422	28.1099	28.5713	28.8826
Q38D68	Q38D68	Helicase, putative	Tb09.211.4430	24.4906	24.4584	25.1097	24.4765	24.3403	NaN	NaN	24.9662	NaN	NaN	24.8403	24.4678	24.8462	24.7702
Q38D71	Q38D71	Uncharacterized protein	Tb09.211.4400	NaN	25.4649	24.301	NaN	25.0389	25.6048	25.6225	25.2477	26.076	25.0681	26.0073	NaN	NaN	NaN
Q38D75	Q38D75	Uncharacterized protein	Tb09.211.4360	28.5631	28.3902	27.8849	28.2623	27.6326	27.9249	27.5772	27.7735	27.9574	27.3195	27.697	27.4355	27.5518	27.1687
Q38D76	Q38D76	Ribonuclease, putative	Tb09.211.4350	27.57	27.6893	27.5556	27.3836	27.8066	27.0561	27.6342	27.6319	27.4379	27.9067	27.3293	27.3291	27.3784	27.681
Q38D78	Q38D78	Aminopeptidase P, putative	Tb09.211.4330	28.0695	28.5012	27.5418	27.8805	28.3918	28.2687	28.0781	26.6189	26.9536	26.6765	27.4084	28.3141	28.0731	27.7848
Q38D82	Q38D82	Uncharacterized protein	Tb09.211.4280	27.2896	27.5017	27.5667	27.1799	27.0473	26.9176	26.5942	26.5339	27.0042	27.3912	26.8679	26.5337	26.2674	26.3479
Q38D86	Q38D86	Phosphoinositide-binding protein, putative	Tb09.211.4240	28.9094	29.6062	29.144	29.0632	29.069	29.0444	29.1937	29.7096	28.8989	28.7014	29.0145	28.8606	28.9804	29.2045
Q38D92	Q38D92	Uncharacterized protein	Tb09.211.4170	25.383	25.0841	NaN	25.8676	25.9451	25.7799	26.0624	NaN	NaN	NaN	26.4294	26.3503	25.8206	25.7685
Q38DB3	Q38DB3	Uncharacterized protein	Tb09.211.3955	25.8023	NaN	25.7793	24.8313	26.02	NaN	25.8777	25.1517	26.0916	27.2703	26.095	26.5477	25.7099	26.2772
Q38DC0	Q38DC0	Uncharacterized protein	Tb09.211.3890	26.7884	28.2822	28.2179	26.9995	26.6613	27.7345	27.4599	27.2042	27.9623	27.8171	27.2621	27.1256	26.5211	26.3122
Q38DC6	Q38DC6	Uncharacterized protein	Tb09.211.3830	NaN	25.3478	24.9946	25.168	NaN	25.0414	NaN	25.1015	25.5324	NaN	25.6575	25.2345	25.0865	NaN
Q38DD1	Q38DD1	Uncharacterized protein	Tb09.211.3780	26.2716	26.3552	NaN	26.0472	26.4078	25.674	25.6121	25.8229	NaN	NaN	26.7645	26.95	26.321	26.7925
Q38DD7	Q38DD7	Uncharacterized protein	Tb09.211.3720	26.305	26.8345	25.8704	26.494	26.4272	26.8091	26.2393	NaN	26.2836	25.6225	26.6241	26.6291	26.2787	25.8789
Q38DE1	Q38DE1	Chaperone protein DNAJ, putative	Tb09.211.3680	29.1581	29.3121	29.6402	29.1127	28.419	29.2826	28.7758	29.4759	29.5611	28.6488	28.9844	28.5516	28.563	28.409
Q38DE4	Q38DE4	1-alkyl-2-acetylglycerophosphocholine esterase (EC 3.1.1.47)	Tb09.211.3650	26.9274	27.7013	27.9446	26.9466	26.5846	26.8476	27.2546	27.4189	27.5156	26.7291	26.8298	26.5745	26.85	26.8254
Q38DE8	Q38DE8	Ubiquitin-activating enzyme E1, putative	Tb09.211.3610	31.4023	31.213	31.5771	31.1737	31.0767	31.0218	31.0643	31.5604	31.3609	30.8531	31.1501	30.8838	30.9732	31.0864
Q38DF2	Q38DF2	Glycerol kinase, glycosomal (EC 2.7.1.30)	Tb09.211.3550	35.2347	35.2518	35.1029	35.2759	35.2877	35.1736	35.3447	34.9701	34.8147	35.2744	35.1443	35.2272	35.0444	34.9616
Q38DF6	Q38DF6	ATP-dependent DEAD/H RNA helicase, putative	Tb09.211.3510	30.2641	30.5201	30.4633	30.1341	30.1099	30.2206	30.389	30.8302	30.6683	30.5422	30.4591	30.1321	30.2481	30.4435
Q38DF7	Q38DF7	Uncharacterized protein	Tb09.211.3500	26.9983	27.0596	26.7459	26.4396	26.8392	26.9056	26.6112	25.672	27.0145	25.6767	26.9129	26.2599	25.9618	26.0858
Q38DF9	Q38DF9	Dynein light chain	Tb09.211.3470	25.88	25.3276	26.235	26.2319	NaN	26.2957	25.5279	26.6694	26.2258	NaN	25.9415	25.2353	25.8316	25.2773
Q38DG9	Q38DG9	Uncharacterized protein	Tb09.211.3370	27.7103	28.0047	28.3478	27.9605	27.1174	28.2092	27.5317	28.2565	28.5556	28.0826	27.2877	27.1119	27.5238	27.1385
Q38DH3	Q38DH3	Cystathione gamma lyase, putative (EC 2.5.1.-)	Tb09.211.3330	31.9507	31.8461	31.4411	32.0589	32.1052	32.0595	32.255	31.0061	30.1116	31.5956	32.3044	32.0927	32.2352	32.0406
Q38DH5	Q38DH5	Replication factor C, subunit 3, putative	Tb09.211.3310	NaN	NaN	25.5343	26.2218	26.5037	26.1459	26.0953	NaN	25.9755	NaN	26.0744	25.5892	26.0295	25.9935
Q38DH6	Q38DH6	Uncharacterized protein	Tb09.211.3300	25.6399	25.8336	25.2203	25.8224	25.9743	26.5436	26.7881	25.7889	25.4446	25.8009	26.5741	26.4268	26.3209	26.7515
Q38DH8	Q38DH8	60S ribosomal subunit protein L31, putative	Tb09.211.3270 Tb09.211.3280	30.828	29.7695	30.7689	30.7193	29.7058	30.7283	31.0477	30.9578	30.5665	31.1303	29.9923	30.6981	29.9239	30.2527
Q38DI2	Q38DI2	Uncharacterized protein	Tb09.211.3240	25.7623	26.1771	NaN	25.5415	25.2585	26.2577	NaN	24.173	25.6502	NaN	25.9072	25.6206	25.5303	NaN
Q38DI7	Q38DI7	6-phosphogluconate dehydrogenase, decarboxylating (EC 1.1.1.44)	Tb09.211.3180	29.6812	29.9642	30.1396	29.1084	28.8932	29.3358	29.2622	29.8104	30.341	30.0091	29.0522	29.02	29.0942	29.3349
Q38DJ1	Q38DJ1	Uncharacterized protein	Tb09.211.3140	26.4027	26.2011	26.6909	26.4029	26.343	25.8259	26.3069	26.8313	26.919	25.9351	26.2516	26.4565	26.1267	26.4543
Q38DK0	Q38DK0	Uncharacterized protein	Tb09.211.3050	27.5897	NaN	NaN	NaN	NaN	27.4241	26.014	27.0448	27.1082	27.7546	26.6193	25.8778	27.5579	25.5799
Q38DK7	Q38DK7	Zinc finger protein, putative	Tb09.211.2990	24.9508	24.0328	24.2404	26.3642	25.297	NaN	24.8004	23.041	NaN	NaN	25.4639	NaN	NaN	25.1414
Q38DK9	Q38DK9	Structural maintenance of chromosomes protein	Tb09.211.2970	26.4182	26.3647	27.6179	27.1017	26.8304	26.6822	26.6889	27.6607	27.2377	27.2074	26.9467	27.4055	27.1228	26.9192
Q38DL7	Q38DL7	Uncharacterized protein	Tb09.211.2880	25.7139	25.6793	26.3663	24.2402	24.681	25.6074	NaN	NaN	NaN	25.826	25.7888	26.1781	26.2079	25.7875
Q38DM2	Q38DM2	Iron-sulfur cluster assembly protein, putative	Tb09.211.2830	27.4525	27.2134	27.8384	27.365	27.1208	27.2636	26.6278	26.6854	27.4081	27.4434	27.2841	26.6302	26.9602	27.0342
Q38DN0	Q38DN0	Gim5B protein	Tb09.211.2740	34.0453	33.5626	32.6073	32.9921	33.2739	33.5389	32.6846	32.8637	33.6409	33.4189	33.2074	33.2574	33.2433	33.1242
Q38DN4	Q38DN4	Uncharacterized protein	Tb09.211.2700	29.8373	30.2076	29.8683	30.382	30.2749	30.1322	30.4189	30.1978	29.9023	30.5566	30.3556	30.2876	30.4543	30.3655
Q38DN9	Q38DN9	60S ribosomal protein L27a	Tb09.211.2650 Tb09.v1.0640	31.9281	32.0281	32.3786	31.9885	31.1575	31.9823	31.5845	31.9821	32.4827	31.7647	31.9118	31.8312	31.5997	31.5383
Q38DP2	Q38DP2	60S ribosomal protein L23, putative	Tb09.211.2630 Tb09.211.2640	31.8271	31.4466	31.2223	31.74	31.4249	31.9446	31.6452	30.7513	30.8058	31.5954	31.8593	31.6086	31.3481	31.5179
Q38DP7	Q38DP7	Proteasome subunit beta (EC 3.4.25.1)	Tb09.211.2590	28.6425	28.4705	28.5586	27.9468	28.0581	28.0963	28.2976	28.6281	28.4107	28.2864	28.0977	28.1672	28.3238	28.2191
Q38DP8	Q38DP8	30S Ribosomal protein S17, putative	Tb09.211.2580	26.2222	NaN	NaN	25.3961	25.4203	NaN	NaN	26.1925	NaN	25.1709	25.6624	25.5549	24.9785	25.2339
Q38DP9	Q38DP9	T-complex protein 1 subunit eta (TCP-1-eta) (CCT-eta)	Tb09.211.2570	31.7038	31.625	31.8405	31.4645	31.5528	31.4782	31.5018	31.8627	32.1154	31.906	31.7385	31.4909	31.7841	31.714
Q38DQ0	Q38DQ0	Nucleoside diphosphate kinase, putative (EC 2.7.4.6)	Tb09.211.2560	25.7301	25.5212	25.0502	26.5092	26.9348	27.0125	27.442	26.2721	24.2656	25.8412	26.4602	27.5065	27.205	26.7304
Q38DQ2	Q38DQ2	Calmodulin-like protein, putative	Tb09.211.2540	28.5931	28.7462	28.8572	28.3031	28.8373	27.6546	28.7231	28.3603	28.0342	27.4954	28.4099	28.3532	28.3999	28.4214
Q38DQ3	Q38DQ3	Uncharacterized protein	Tb09.211.2530	27.6566	28.0096	27.853	27.5101	27.3123	27.2285	27.0329	27.8588	28.361	27.0861	27.2472	26.9327	27.4649	27.1412
Q38DR0	Q38DR0	Uncharacterized protein	Tb09.211.2460	24.8989	25.4731	25.4999	25.1803	24.5617	24.7562	25.4004	25.4216	NaN	NaN	NaN	25.0287	NaN	24.8604
Q38DR1	Q38DR1	Uncharacterized protein	Tb09.211.2450	26.5076	27.0783	27.4904	27.0032	26.162	26.6168	26.7291	27.4265	27.5939	26.2442	26.4644	26.6116	26.5888	26.5952
Q38DR4	Q38DR4	PRP8 protein homologue	Tb09.211.2420	25.928	25.9711	26.3401	25.7825	25.9539	25.6359	25.6467	NaN	NaN	26.6788	25.4633	25.3639	25.2803	25.4392
Q38DR9	Q38DR9	Uncharacterized protein	Tb09.211.2380	26.1844	26.4493	26.569	25.8022	26.2482	26.1643	26.4008	26.6462	NaN	NaN	25.6989	25.9208	26.265	25.4298
Q38DS1	Q38DS1	Protein kinase A catalytic subunit isoform 2	Tb09.211.2360	28.0244	27.9868	28.4217	27.3754	27.1043	27.4657	28.4522	28.1402	28.1141	26.715	27.978	27.7347	26.9663	28.3338
Q38DS4	Q38DS4	Small GTPase, putative	Tb09.211.2330	28.7225	28.6741	28.9721	28.1365	28.0521	28.3045	28.3737	28.4857	29.1416	29.1911	28.2756	27.874	28.1454	28.1765
Q38DT1	Q38DT1	Protein kinase, putative	Tb09.211.2260	25.7299	25.8805	26.3002	25.4216	NaN	25.5428	25.5352	26.0747	NaN	24.7888	24.764	NaN	25.3219	NaN
Q38DT8	Q38DT8	HD domain-containing protein	Tb09.211.2190	NaN	26.9638	24.7894	NaN	26.5078	NaN	26.8242	26.8215	26.8742	NaN	NaN	26.215	26.4778	26.1339
Q38DU1	Q38DU1	Uncharacterized protein	Tb09.211.2160	26.6607	27.3606	27.1582	NaN	26.6071	27.6162	27.1594	27.4385	28.0044	27.8442	27.3761	NaN	26.6752	26.97
Q38DU2	Q38DU2	Polyadenylate-binding protein (PABP)	Tb09.211.2150	32.9857	33.0487	33.3451	32.958	32.825	32.9713	33.2392	33.255	33.0174	33.4727	32.9738	32.6261	33.0502	33.1008
Q38DU7	Q38DU7	Uncharacterized protein	Tb09.211.2100	24.9857	25.0584	NaN	26.0772	25.3788	25.3851	25.4043	25.4315	24.7352	24.7853	NaN	NaN	NaN	24.7586
Q38DV9	Q38DV9	FYVE-type domain-containing protein	Tb09.211.1950	26.753	26.389	27.0008	NaN	26.5681	26.5978	26.3574	26.4327	26.9833	NaN	26.7019	NaN	NaN	NaN
Q38DW0	Q38DW0	Uncharacterized protein	Tb09.211.1940	26.5469	27.0754	26.2065	26.0172	26.4598	26.6588	26.1168	25.9259	26.2598	26.0626	25.8901	26.2209	26.4242	25.5966
Q38DW3	Q38DW3	Uncharacterized protein	Tb09.211.1910	NaN	26.0369	26.1813	26.1082	25.9256	25.4961	NaN	25.6994	26.2256	26.2174	25.9124	NaN	25.547	NaN
Q38DW4	Q38DW4	Uncharacterized protein	Tb09.211.1900	26.9306	27.1586	27.5379	27.0773	26.7634	27.2905	27.6495	27.4559	26.5492	27.0631	27.3066	27.5181	27.0203	27.2316
Q38DW6	Q38DW6	Uncharacterized protein	Tb09.211.1880	26.6911	27.4527	25.816	26.8112	27.2533	26.7819	27.5789	25.3839	25.6348	NaN	26.4523	27.168	27.2425	27.308
Q38DX2	Q38DX2	DNA polymerase epsilon catalytic subunit (EC 2.7.7.7)	Tb09.211.1820	24.9745	24.9962	23.9817	24.3023	NaN	NaN	24.6878	NaN	24.1469	NaN	24.728	23.8424	24.1053	NaN
Q38DX4	Q38DX4	LisH domain-containing protein	Tb09.211.1800	28.2968	28.8702	28.5363	28.7111	28.9981	28.1536	27.9071	28.9125	29.0317	27.6014	28.0275	28.0916	28.0279	28.3851
Q38DX9	Q38DX9	Mitochondrial carrier protein, putative	Tb09.211.1750	31.9196	32.0365	32.1291	31.829	31.3565	32.0499	31.4962	31.2061	32.0672	31.8149	31.6016	31.2634	31.3532	31.3289
Q38DY5	Q38DY5	CS domain-containing protein	Tb09.211.1690	30.4492	30.6128	30.634	30.2547	30.4487	30.1666	30.5544	30.4394	30.6788	30.0645	29.9825	30.2266	30.591	30.4152
Q38DZ0	Q38DZ0	Uncharacterized protein	Tb09.211.1650	26.1699	26.574	25.1657	26.8695	26.4843	26.5276	26.8029	24.376	24.9805	25.9677	26.8942	27.109	26.2254	27.2263
Q38DZ4	Q38DZ4	Uncharacterized protein	Tb09.211.1620	31.5544	31.516	31.4064	31.4173	31.5754	31.4529	31.3158	31.7085	31.2387	31.7883	31.5771	31.1847	31.0014	31.4968
Q38E01	Q38E01	Chaperone protein DNAJ, putative	Tb09.211.1550	27.1913	27.186	27.3679	27.3329	26.4977	27.1953	27.3221	27.3283	27.565	26.8367	27.2778	27.2585	27.0931	27.0587
Q38E08	Q38E08	Uncharacterized protein	Tb09.211.1470	28.5255	28.1429	28.4193	28.8226	28.3559	28.4145	28.3879	27.4278	28.9458	26.7958	28.387	28.4344	27.5582	28.0459
Q38E15	Q38E15	Kinesin-like protein	Tb09.211.1400	27.4015	27.5945	27.8978	27.3094	27.3801	27.2936	27.1806	27.531	27.9878	27.7581	27.5534	27.2603	27.2247	26.9538
Q38E16	Q38E16	Uncharacterized protein	Tb09.211.1390	28.7408	28.3808	28.5376	28.8582	28.0806	28.8503	28.5087	28.6208	28.7977	28.5542	28.0055	28.4874	28.3346	28.273
Q38E17	Q38E17	Glycine cleavage system H protein	Tb09.211.1380	29.6788	29.6951	29.8648	29.7886	29.4245	29.3877	29.184	29.7266	29.6822	30.1598	29.1834	29.0401	29.0989	28.9868
Q38E18	Q38E18	Glyceraldehyde-3-phosphate dehydrogenase, putative (EC 5.3.1.1)	Tb09.211.1370	29.8948	30.1248	29.9635	29.8558	29.8301	29.9628	29.5759	28.8679	29.9101	29.2447	29.7158	29.3928	29.2361	29.1008
Q38E20	Q38E20	Peptidyl-prolyl cis-trans isomerase (Cyclophilin-40), putative (EC 5.2.1.8)	Tb09.211.1350	27.7715	28.2404	28.1982	27.8088	27.8204	28.0141	27.401	28.4006	28.3525	27.0432	27.9545	27.2805	27.793	27.7206
Q38E24	Q38E24	Uncharacterized protein	Tb09.211.1310	25.2953	24.4509	NaN	26.6457	27.0435	26.2056	26.9449	23.5345	24.0417	NaN	26.6505	27.2465	26.8108	26.6454
Q38E30	Q38E30	Proteasome subunit alpha type (EC 3.4.25.1)	Tb09.211.1250	29.1966	28.3867	29.3573	28.1126	28.7379	28.9398	28.5516	28.8152	28.9789	28.1756	28.0196	28.4576	27.8733	27.4086
Q38E31	Q38E31	Uncharacterized protein	Tb09.211.1240	29.6761	29.5367	29.8087	29.6919	29.4972	29.8396	29.6047	29.974	30.2566	29.9845	29.4971	29.4027	29.5938	29.5686
Q38E33	Q38E33	TPR_REGION domain-containing protein	Tb09.211.1220	29.0546	28.8461	29.3464	28.7513	28.4201	28.504	28.8566	29.637	29.6358	29.3088	28.5629	28.607	28.5989	28.4229
Q38E38	Q38E38	Tubulin tyrosine ligase protein, putative	Tb09.211.1170	25.0695	24.8429	25.6737	24.4447	25.3982	24.5889	24.9302	25.5156	25.3971	NaN	24.6718	24.68	24.7177	24.6628
Q38E40	Q38E40	Uncharacterized protein	Tb09.211.1150	27.2145	28.0148	28.2337	27.6415	27.3525	28.0479	27.9762	29.0791	28.9663	28.6014	27.7645	27.3162	27.8157	27.6892
Q38E49	Q38E49	C3H1-type domain-containing protein	Tb09.211.1070	28.1089	27.893	28.4403	27.863	28.0018	28.3296	28.0459	29.2818	29.2386	28.675	28.0133	27.7376	27.7551	28.1286
Q38E63	Q38E63	Polyadenylate-binding protein (PABP)	Tb09.211.0930	29.9217	29.9326	30.3974	29.5283	29.6705	29.5727	29.7597	30.1788	30.3508	29.6124	29.3281	29.4913	29.485	29.7886
Q38E66	Q38E66	Uncharacterized protein	Tb09.211.0900	NaN	26.9671	25.6919	NaN	26.5935	NaN	26.5461	NaN	NaN	25.4296	26.1166	25.9602	25.3239	25.8479
Q38E79	Q38E79	Uncharacterized protein	Tb09.211.0775	27.939	28.5401	27.8563	28.661	28.9182	28.5482	28.1411	28.8361	26.4576	29.1888	28.9027	29.443	29.1336	29.1663
Q38E83	Q38E83	p21 antigen protein, putative	Tb09.211.0740	27.4963	27.2883	27.5239	27.8765	28.5198	27.5665	27.9978	28.627	27.657	28.2747	28.3871	28.6753	28.3697	28.3708
Q38E87	Q38E87	Isopentenyl-diphosphate delta-isomerase, putative (EC 5.3.3.2)	Tb09.211.0700	27.0899	26.6538	27.0635	27.0146	27.0638	27.5058	27.6369	26.7112	27.3619	26.6733	27.674	27.9238	26.9964	27.8819
Q38E88	Q38E88	ANK_REP_REGION domain-containing protein	Tb09.211.0690	28.1634	28.9675	29.0013	28.7385	29.0145	28.7059	28.571	28.5542	28.9109	27.9383	29.1622	28.6439	28.7007	28.8756
Q38E94	Q38E94	Actin A	Tb09.211.0620 Tb09.211.0630	31.9435	32.1539	32.3229	31.8341	31.7163	31.7409	31.7208	31.8462	31.8649	32.2417	31.7304	31.5321	32.0417	32.2707
Q38E96	Q38E96	Uncharacterized protein	Tb09.211.0610	26.3068	26.9992	27.8691	26.8923	26.368	26.683	25.9573	27.8404	27.6798	26.8474	27.1257	26.7468	27.2002	26.7833
Q38EA2	Q38EA2	RNA-binding protein, putative	Tb09.211.0560	30.4312	30.1037	30.6127	29.9874	29.8012	30.3719	30.4993	30.8177	30.9388	30.7931	30.1893	30.0329	30.1282	30.2133
Q38EA4	Q38EA4	Fructose-1,6-bisphosphate, cytosolic (EC 3.1.3.11)	Tb09.211.0540	28.5108	28.6751	28.1506	28.7335	28.5229	28.3941	29.1132	28.6379	27.9032	28.2882	28.2354	28.514	28.2947	28.3424
Q38EC4	Q38EC4	Adenylate kinase, putative (EC 2.7.4.3)	Tb09.211.0350	30.1027	29.9716	29.8656	29.3045	29.8568	29.8702	29.7266	30.1509	30.7053	30.6306	29.3961	29.155	29.7869	29.7594
Q38EC5	Q38EC5	60S ribosomal protein L10, putative	Tb09.211.0110 Tb09.211.0340	32.1491	32.174	32.2935	32.1165	31.6061	31.9434	32.1296	32.221	31.9379	31.8238	32.0538	31.7599	31.7568	31.8521
Q38EC6	Q38EC6	Chaperone protein DNAJ, putative	Tb09.211.0330	27.438	27.5625	27.949	28.1283	27.9379	27.6687	27.2953	27.0638	NaN	27.7808	28.149	27.9057	27.91	27.8017
Q38ED2	Q38ED2	Uncharacterized protein	Tb09.211.0290	NaN	26.5881	26.5235	NaN	25.9874	NaN	26.4842	26.7532	26.3995	NaN	25.8893	NaN	25.7344	26.1366
Q38ED9	Q38ED9	Rhomboid-like protein	Tb09.211.0220	26.3034	NaN	26.1995	NaN	26.3621	27.4496	26.9276	NaN	27.5461	27.5119	27.0128	26.5283	NaN	NaN
Q38EE3	Q38EE3	Pescadillo homolog	Tb09.211.0180	26.2403	26.9611	NaN	26.3904	25.9028	26.1576	NaN	NaN	27.0221	NaN	26.0071	26.123	25.8129	26.2654
Q38EE7	Q38EE7	Chaperone protein DNAJ, putative	Tb09.211.0140	27.0642	27.444	26.072	27.6372	27.9641	27.3998	27.2705	26.8061	27.2674	27.3695	26.8569	27.3454	27.9469	NaN
Q38EE8	Q38EE8	Nascent polypeptide associated complex subunit, putative	Tb09.211.0120 Tb09.211.0130	29.1647	30.4535	29.1273	30.3694	30.2957	29.969	30.1542	28.5994	28.0634	29.3316	30.3262	30.8465	30.5332	30.1833
Q38EF2	Q38EF2	Uncharacterized protein	Tb09.211.0090	25.4575	25.4038	NaN	25.1884	24.4032	25.3504	NaN	NaN	NaN	24.966	25.0994	25.3232	25.005	NaN
Q38EF6	Q38EF6	Ubiquitin-conjugating enzyme E2, putative (EC 6.3.2.19)	Tb09.211.0050	28.7515	28.7139	29.0161	27.9592	28.4792	28.3389	28.2273	28.6647	29.0404	28.7055	27.7921	27.2073	28.1126	28.1482
Q38EH2	Q38EH2	Uncharacterized protein	Tb09.v1.0420	28.7637	28.6512	28.1469	28.1759	27.8632	28.7703	28.6772	28.4628	28.5757	28.9322	28.3125	28.3432	28.1981	28.3375
Q38EH5	Q38EH5	Uncharacterized protein	Tb09.v1.0390	26.8593	27.022	27.225	26.3601	26.2827	26.8471	26.9317	26.4726	27.4864	26.9121	26.2662	26.3639	25.8584	26.3299
Q38EH6	Q38EH6	Spermidine synthase, putative (EC 2.5.1.16)	Tb09.v1.0380	31.8914	31.9033	31.3061	31.8828	31.8051	31.5826	31.8383	30.9971	31.0604	31.1874	31.6168	31.4813	31.6056	31.752
Q38EI1	Q38EI1	Uncharacterized protein	Tb09.160.5670	28.4627	28.5034	28.3849	28.5535	28.645	28.3045	28.4297	27.4788	28.0663	27.9245	28.5047	28.6353	28.7232	28.7541
Q38EI6	Q38EI6	Uncharacterized protein	Tb09.160.5620	26.7013	26.5875	NaN	26.6725	26.9308	26.9124	26.5633	27.0913	27.4807	NaN	26.1631	26.6319	26.5246	NaN
Q38EI9	Q38EI9	60S ribosomal protein L11, putative	Tb09.160.5580 Tb09.160.5590	30.9059	30.8709	31.8031	30.8894	29.765	30.903	30.9967	31.7341	31.5909	31.5015	30.6428	30.1751	30.6362	30.6251
Q38EJ2	Q38EJ2	Adenylosuccinate lyase (ASL) (EC 4.3.2.2) (Adenylosuccinase)	Tb09.160.5560	29.038	28.8961	28.7846	28.78	29.0582	28.5202	28.7359	28.7389	28.9785	28.7768	28.6111	28.4596	28.614	28.41
Q38EJ3	Q38EJ3	Calpain-like cysteine peptidase, putative (EC 3.4.22.52)	Tb09.160.5550	27.4393	28.5679	28.1151	27.6882	27.4042	27.5608	27.369	26.3238	27.757	26.4839	27.414	26.9903	27.2422	27.5508
Q38EJ5	Q38EJ5	Uncharacterized protein	Tb09.160.5530	28.1744	28.2756	28.3356	27.9953	28.4618	28.1107	27.7892	27.0821	28.121	28.5574	27.5945	27.7198	27.8866	28.0459
Q38EM7	Q38EM7	Uncharacterized protein	Tb09.160.5240	NaN	25.5773	24.7953	25.0995	24.9199	24.4994	NaN	NaN	24.8676	NaN	NaN	25.2279	24.9541	24.6884
Q38EN1	Q38EN1	GRAM domain-containing protein	Tb09.160.5200	27.5532	27.0187	27.7551	27.5263	27.5384	26.8359	27.359	27.568	28.1462	27.7618	27.472	26.6937	27.3228	27.9762
Q38EN4	Q38EN4	Uncharacterized protein	Tb09.160.5170	26.7403	NaN	27.6253	27.607	27.2467	27.3129	NaN	28.1551	NaN	27.324	27.5563	26.5375	27.1684	27.143
Q38EP1	Q38EP1	Methyltranfer_dom domain-containing protein	Tb09.160.5100	27.2089	27.3309	27.545	27.4623	27.8035	26.998	27.3373	27.8339	28.0665	27.3988	26.1856	26.5529	27.8005	27.9754
Q38EP6	Q38EP6	Uncharacterized protein	Tb09.160.5060	29.3678	29.6704	29.8728	28.9265	28.6241	29.3881	28.9354	29.7517	29.9232	29.2907	28.6497	28.4785	28.8175	29.0121
Q38ES2	Q38ES2	AA_TRNA_LIGASE_II_ALA domain-containing protein	Tb09.160.4850	NaN	NaN	NaN	24.2773	24.5436	24.3422	NaN	24.734	25.2451	NaN	24.4219	24.7068	24.7518	24.1013
Q38ES8	Q38ES8	Protein kinase, putative	Tb09.160.4770	27.4515	27.4999	27.6306	27.9502	27.7951	27.6516	27.5412	26.7102	28.0579	27.5189	27.8097	27.6501	28.078	28.1123
Q38ET1	Q38ET1	Uncharacterized protein	Tb09.160.4750	27.2994	27.6376	28.155	27.4341	26.6251	27.0235	27.1313	27.341	27.2908	25.9617	26.8557	26.6312	26.9986	27.0166
Q38ET5	Q38ET5	Uncharacterized protein	Tb09.160.4710	NaN	NaN	26.4528	26.5928	25.7543	26.2458	26.5319	25.6971	27.2135	NaN	26.3428	26.0156	26.2142	NaN
Q38ET8	Q38ET8	Rab geranylgeranyl transferase component A, putative	Tb09.160.4680	NaN	26.0002	26.1503	26.0156	26.0601	25.4506	25.3559	26.3047	NaN	NaN	25.3968	25.3357	25.806	25.3345
Q38EU4	Q38EU4	Uncharacterized protein	Tb09.v2.0020	25.3358	27.515	27.7784	26.6364	NaN	27.5978	24.6392	25.3712	26.2364	27.8005	27.1656	24.5273	26.8448	NaN
Q38EU8	Q38EU8	ABC transporter, putative	Tb09.160.4600	29.0002	28.7233	29.5295	29.0791	28.9646	28.9292	28.8363	29.3448	28.91	29.4274	28.9079	28.9449	28.6935	28.8365
Q38EU9	Q38EU9	Arginine kinase (EC 2.7.3.3)	Tb09.160.4590	33.988	34.2982	34.1608	34.0135	34.4486	34.0603	34.3828	34.209	34.2466	34.5968	33.7539	34.049	34.1425	34.2152
Q38EV0	Q38EV0	Uncharacterized protein	Tb09.160.4580	27.9309	NaN	27.638	27.3853	27.5489	26.9239	27.9492	28.5953	29.1263	28.5901	NaN	NaN	NaN	NaN
Q38EV1	Q38EV1	Arginine kinase (EC 2.7.3.3)	Tb09.160.4570	27.7306	30.4269	30.6872	30.0465	29.4385	29.8345	28.8543	28.208	29.1597	29.0795	28.9534	NaN	28.6039	28.7761
Q38EV6	Q38EV6	Calmodulin, putative	Tb09.160.4520	28.7722	28.8612	28.7491	27.9927	27.4225	28.0382	27.9317	25.9641	26.8377	27.6478	28.2885	27.0561	27.4576	27.7464
Q38EV9	Q38EV9	FCP1 homology domain-containing protein	Tb09.160.4480	32.3514	32.2888	32.2716	32.295	32.2694	31.9195	32.1206	32.3421	32.341	32.5542	32.1062	32.2181	32.2307	32.3233
Q38EW0	Q38EW0	FCP1 homology domain-containing protein	Tb09.160.4460	30.2087	NaN	30.5146	30.1795	30.3798	30.3053	30.2538	30.74	30.4611	28.2849	29.9453	NaN	NaN	NaN
Q38EW2	Q38EW2	Sulfhydryl oxidase (EC 1.8.3.2)	Tb09.160.4440	26.2905	26.5434	26.1016	26.1425	25.5234	25.981	25.5792	26.1188	25.9657	26.2259	NaN	25.9504	25.4207	25.6158
Q38EW4	Q38EW4	NAD/FAD dependent dehydrogenase, putative	Tb09.160.4430	25.6452	26.0472	NaN	26.1116	25.18	NaN	NaN	NaN	26.0817	26.8246	25.7553	25.6723	NaN	25.814
Q38EW9	Q38EW9	Succinate dehydrogenase, putative	Tb09.160.4380	29.1778	29.4248	30.121	29.2511	28.5904	29.204	29.2021	29.0437	30.3507	29.3271	28.7996	29.403	29.0419	28.8501
Q38EX6	Q38EX6	NAD-specific glutamate dehydrogenase (EC 1.4.1.2)	Tb09.160.4310	34.1685	34.2152	34.321	33.9081	34.0582	34.0745	33.7984	34.2374	34.1836	34.1995	33.7049	33.7768	33.7343	33.7598
Q38EX7	Q38EX7	Farnesyl pyrophosphate synthetase, putative (EC 2.5.1.-)	Tb09.160.4300	27.7943	28.767	27.5268	28.2876	28.6848	28.397	28.4326	28.1189	26.9016	28.7174	28.9152	28.8012	29.0448	29.0708
Q38EX8	Q38EX8	Tryparedoxin peroxidase	Tb09.160.4250 Tb09.160.4280	32.6963	33.0045	33.0012	33.0244	32.6595	32.9671	34.1379	34.3168	34.2572	34.2674	34.0503	33.6818	33.7905	33.9657
Q38EY2	Q38EY2	Nucleosome assembly protein-like protein	Tb09.160.4240	29.5248	29.5286	29.8619	29.6139	29.6215	29.5506	29.7722	30.3552	29.6011	30.1784	29.7581	29.8854	29.9717	30.0123
Q38EY6	Q38EY6	60S acidic ribosomal protein, putative	Tb09.160.4200	30.9815	31.4326	31.6097	30.8536	31.0432	31.3223	30.7857	31.3443	31.4199	30.0714	30.7398	30.7015	30.8409	30.7096
Q38EZ6	Q38EZ6	DNA topoisomerase 2 (EC 5.6.2.2)	Tb09.160.4090	26.0696	26.1452	26.3116	26.5004	25.8719	NaN	26.1902	26.858	26.6431	26.6109	26.9891	26.3864	25.9793	26.0763
Q38F03	Q38F03	Ubiquitin carboxyl-terminal hydrolase, putative (EC 3.1.2.15)	Tb09.160.4020	27.456	27.5289	26.9525	28.1368	27.3409	28.1628	27.8957	27.2884	27.5583	27.4441	28.5322	27.546	27.8311	27.7165
Q38F09	Q38F09	MIF4G domain-containing protein	Tb09.160.3980	25.1082	24.6922	24.9342	24.9212	25.0126	NaN	24.5065	NaN	25.0304	25.3051	25.5702	NaN	NaN	NaN
Q38F11	Q38F11	Actin, putative	Tb09.160.3960	26.2206	25.75	NaN	NaN	25.7916	26.0401	NaN	26.1148	25.8446	25.7574	26.0402	25.608	NaN	NaN
Q38F14	Q38F14	EF-hand domain-containing protein	Tb09.160.3930	25.3079	24.7618	NaN	25.9233	25.2973	25.329	25.6678	25.4752	NaN	NaN	25.6897	25.8665	24.3725	24.03
Q38F23	Q38F23	Nucleolar RNA binding protein, putative	Tb09.160.3820	30.7839	31.0152	30.9796	30.3095	30.0567	30.6348	30.6278	30.5265	30.7451	30.3089	30.3577	30.3661	30.5101	30.3774
Q38F32	Q38F32	Glutaminyl-tRNA synthetase, putative	Tb09.160.3730	29.6517	29.8117	29.991	29.7606	29.5041	29.5273	29.6484	29.3745	29.8411	29.5704	29.4713	29.3195	29.509	29.6843
Q38F34	Q38F34	Proliferating cell nuclear antigen	Tb09.160.3710	30.8311	31.0228	31.4666	30.2016	30.3808	30.7978	30.824	31.3463	31.2576	30.2157	30.5168	30.3048	30.4177	30.3567
Q38F36	Q38F36	Phosphomevalonate kinase protein, putative (EC 2.7.4.2)	Tb09.160.3690	27.2713	27.1043	27.8986	26.4002	26.3664	26.7969	26.5089	27.4049	27.7005	26.0922	26.7494	26.3103	26.4355	26.3368
Q38F38	Q38F38	Ribonucloprotein	Tb09.160.3670	28.6288	27.27	27.6789	30.0517	29.2819	29.2726	29.604	27.7048	27.1897	28.2863	29.1707	29.5101	29.5865	28.7996
Q38F42	Q38F42	Phosphodiesterase (EC 3.1.4.-)	Tb09.160.3630	28.3103	28.3446	28.3991	28.8117	28.9713	28.59	28.6158	26.8241	27.645	28.0578	28.9696	28.5346	28.5739	28.4166
Q38F46	Q38F46	Phosphodiesterase (EC 3.1.4.-)	Tb09.160.3590	30.6189	30.8359	30.6071	30.76	30.792	30.4126	30.5727	30.9384	30.5615	30.1615	30.6634	30.6668	30.9853	30.7225
Q38F76	Q38F76	Probable eukaryotic initiation factor 4A (eIF-4A) (EC 3.6.4.13) (ATP-dependent RNA helicase eIF4A)	Tb09.160.3270	32.9258	32.9875	33.0417	32.5034	32.6918	32.6067	32.5799	32.8531	32.929	32.8735	32.7596	32.6727	32.5216	32.8351
Q38F77	Q38F77	Uncharacterized protein	Tb09.160.3260	24.6763	24.5372	NaN	25.0093	24.4469	24.6448	NaN	NaN	NaN	25.7809	25.007	24.8562	24.7112	25.3158
Q38F91	Q38F91	Mitochondrial processing peptide beta subunit, putative	Tb09.160.3110	28.0375	28.1714	28.1392	28.5065	28.2011	27.7352	28.0622	28.0644	28.1835	27.8409	28.1078	27.9805	28.2119	27.8612
Q38F93	Q38F93	Heat shock protein, putative	Tb09.160.3090	25.821	26.1266	25.9877	26.1226	NaN	25.8513	25.9663	26.5308	26.3979	25.6734	25.8512	26.1599	26.0906	25.5946
Q38FB0	Q38FB0	Tricarboxylate carrier, putative	Tb09.160.2910	29.7216	30.177	29.6618	30.0774	30.1203	29.9203	30.2091	30.2092	30.4392	29.9366	29.9024	29.2879	29.8882	29.5388
Q38FB7	Q38FB7	Fatty acyl CoA synthetase 4 (EC 6.2.1.3)	Tb09.160.2840	27.2378	27.5568	26.8272	26.4265	26.8087	26.3964	26.5211	26.6357	26.7656	26.4868	26.3877	26.3394	26.855	26.9076
Q38FB8	Q38FB8	Fatty acyl CoA synthetase 3 (EC 6.2.1.3)	Tb09.160.2810	30.6407	30.6389	30.5046	30.3085	30.0342	30.3736	30.2714	30.5604	30.6368	29.9038	30.2739	30.109	30.0859	29.698
Q38FC0	Q38FC0	Fatty acyl CoA syntetase 1 (EC 6.2.1.3)	Tb09.160.2770	29.6093	29.4479	29.5596	29.5693	29.4483	29.431	29.5012	29.6167	29.7262	29.4998	29.5252	29.5941	29.4883	29.5298
Q38FD1	Q38FD1	DksA C4-type domain-containing protein	Tb09.160.2650	26.8448	26.7533	27.557	25.8868	27.5261	27.0313	27.0761	26.7274	27.6063	27.0223	26.7295	26.508	26.6006	26.7626
Q38FD5	Q38FD5	Alpha/beta-hydrolase-like protein (Pyrazinamidase/nicotinamidase, putative)	Tb09.160.2540 Tb09.160.2600	26.9898	28.0678	26.9823	27.4309	NaN	NaN	28.074	27.1702	NaN	27.4464	28.0774	27.7102	27.606	29.2093
Q38FD9	Q38FD9	40S ribosomal protein S7	Tb09.160.2550	30.3616	29.9323	30.0922	30.0592	30.1056	30.5391	29.9448	30.8785	30.818	31.0804	29.8002	29.7918	29.7589	29.9269
Q38FF6	Q38FF6	Uncharacterized protein	Tb09.160.2370	24.9463	24.6587	26.1055	24.0399	23.1107	23.3756	23.5388	23.61	NaN	NaN	24.7346	24.4437	NaN	25.1585
Q38FF7	Q38FF7	Poly(A) export protein, putative	Tb09.160.2360	26.741	26.0338	26.3305	26.2236	26.6975	26.7226	25.6563	26.4528	26.2692	26.479	26.2547	25.9967	25.8087	25.5145
Q38FG9	Q38FG9	BSD domain-containing protein	Tb09.160.2240	25.6112	25.0089	NaN	24.8391	25.3835	NaN	25.1894	NaN	NaN	25.905	25.7642	25.7281	25.3736	25.4367
Q38FH2	Q38FH2	Glutaredoxin-like protein	Tb09.160.2210	26.3283	26.444	26.4634	24.8082	26.0538	NaN	26.8138	NaN	26.0478	26.3183	25.4262	26.552	26.089	26.7797
Q38FI6	Q38FI6	Cyclophilin type peptidyl-prolyl cis-trans isomerase, putative (EC 5.2.1.8)	Tb09.160.2070	NaN	26.2723	25.819	25.6648	25.693	25.9306	NaN	NaN	25.6938	NaN	25.5623	26.3789	NaN	25.1345
Q38FI8	Q38FI8	Endo-beta-N-acetylglucosaminidase, putative (EC 3.2.1.96)	Tb09.160.2050	27.0543	27.1477	27.6534	27.0259	26.7844	27.1918	27.134	27.1239	26.7314	26.8522	27.4204	27.0674	26.6447	26.8115
Q38FJ1	Q38FJ1	Thioredoxin	Tb09.160.2020	26.5061	26.376	NaN	NaN	25.7879	27.3465	26.2485	NaN	NaN	NaN	25.5828	26.3478	26.1349	26.0712
Q38FK9	Q38FK9	Cytochrome c oxidase subunit V, putative	Tb09.160.1820	30.6807	30.4315	31.0819	30.9252	30.5965	30.769	30.7252	31.3473	31.0512	31.129	30.5646	31.3327	30.6034	30.7504
Q38FM5	Q38FM5	Uncharacterized protein	Tb09.160.1660	NaN	24.6268	25.1639	25.2283	25.7687	24.2638	25.1597	23.7721	25.1426	NaN	25.203	25.0218	24.7249	24.6117
Q38FN3	Q38FN3	Uncharacterized protein	Tb09.160.1560	29.035	28.8872	29.2105	28.6168	27.9212	28.8675	27.9496	28.8703	28.9597	28.0014	27.7941	28.4819	28.1672	28.2119
Q38FQ3	Q38FQ3	ELMO domain-containing protein	Tb09.160.1330	26.072	26.8159	26.1795	26.0068	26.3211	26.2862	26.0241	25.9413	26.0906	NaN	26.1279	25.7324	26.0248	26.0595
Q38FQ5	Q38FQ5	Uncharacterized protein	Tb09.160.1310	24.9039	23.9179	24.934	25.1542	24.9454	25.6027	23.9764	24.8296	NaN	NaN	NaN	NaN	25.0573	25.2866
Q38FR0	Q38FR0	Uncharacterized protein	Tb09.160.1260	25.4268	25.2213	NaN	25.0477	24.4762	25.6819	24.8613	NaN	NaN	25.1688	25.3611	25.1957	24.7784	25.2632
Q38FR1	Q38FR1	Uncharacterized protein	Tb09.160.1250	26.9436	27.0613	26.7996	26.9344	26.9996	26.9222	26.649	26.4238	26.524	26.1777	26.9862	26.7918	26.6238	27.0185
Q38FR2	Q38FR2	Deoxyhypusine hydroxylase (DOHH) (EC 1.14.99.29) (Deoxyhypusine dioxygenase) (Deoxyhypusine monooxygenase)	Tb09.160.1240	26.954	26.9469	26.579	27.2107	27.0419	27.2875	27.1482	27.7067	27.8503	26.3435	27.0977	27.1265	27.119	26.862
Q38FR6	Q38FR6	Mitotubule-associated protein Gb4, putative	Tb09.160.1200	29.3471	29.1965	29.4858	29.2843	28.6242	29.3591	29.1462	28.8334	29.7715	29.8236	28.8222	28.5035	28.7746	28.7886
Q38FR8	Q38FR8	Uncharacterized protein	Tb09.160.1180	27.6851	27.658	28.3073	NaN	NaN	26.6952	27.7653	29.0412	28.356	28.4532	27.3683	27.2237	26.6815	NaN
Q38FS0	Q38FS0	Uncharacterized protein	Tb09.160.1160	32.4981	32.5263	32.5488	32.1884	31.8945	32.0222	32.4624	32.8632	32.5541	32.4578	32.4094	32.2934	32.1336	32.164
Q38FS2	Q38FS2	Electon transport protein SCO1/SCO2, putative	Tb09.160.1140	26.7959	27.4734	25.9495	26.6865	26.7538	26.6294	26.9058	24.0275	25.7974	26.0724	26.3905	26.3953	26.8424	26.8677
Q38FS7	Q38FS7	Uncharacterized protein	Tb09.160.1100	28.9804	28.7627	29.5162	28.7117	28.4084	29.0193	29.0412	29.4753	29.7391	29.6282	28.6758	28.3128	28.3844	28.7491
Q38FT0	Q38FT0	Uncharacterized protein	Tb09.160.1070	26.8046	27.248	26.6345	27.8905	27.9027	27.7929	28.0247	26.8212	27.1956	27.8771	28.0701	28.4967	28.5293	28.6853
Q38FT5	Q38FT5	Uncharacterized protein	Tb09.160.1020	25.3549	NaN	NaN	26.1397	NaN	NaN	25.6292	NaN	26.0724	25.8399	25.4631	25.0553	25.5765	24.6555
Q38FU7	Q38FU7	Uncharacterized protein	Tb09.160.0910	25.3431	24.8658	NaN	24.7241	25.0519	24.8484	24.8021	NaN	NaN	NaN	26.005	25.3861	25.0931	24.9245
Q38FV7	Q38FV7	Kynureninase (EC 3.7.1.3) (L-kynurenine hydrolase)	KYNU Tb09.160.0810	28.4213	28.8121	28.4702	28.2708	28.0958	28.1251	28.0187	28.3894	28.5565	28.7199	28.0471	27.6577	27.945	27.6007
Q38FW0	Q38FW0	Uncharacterized protein	Tb09.160.0790	27.1253	27.6495	27.7147	27.005	26.6831	27.3214	26.4248	26.5655	26.7884	26.883	26.6081	26.0497	26.1783	25.6992
Q38FW2	Q38FW2	Nitrilase, putative (EC 3.5.5.1)	Tb09.160.0770	28.5845	28.0637	27.28	28.4651	28.172	28.5468	28.1091	28.7684	28.188	28.2226	28.4239	27.8791	28.0821	28.1203
Q38FW7	Q38FW7	WD_REPEATS_REGION domain-containing protein	Tb09.160.0720	25.1948	NaN	NaN	25.2871	26.4352	25.6165	25.5306	25.5032	NaN	NaN	26.28	25.9836	25.9503	26.3943
Q38FW8	Q38FW8	60S ribosomal protein L35, putative	Tb09.160.0700 Tb09.160.0710	31.2901	30.5445	31.2787	30.9516	29.6637	30.0454	30.4977	29.4699	30.179	30.0683	30.6939	30.7977	30.2638	30.46
Q38FX2	Q38FX2	Uncharacterized protein	Tb09.160.0670	27.9901	27.8025	27.97	28.0311	28.8581	28.095	27.7632	28.0324	28.3607	27.4566	27.6927	27.4673	27.4904	27.2052
Q38FX4	Q38FX4	Uncharacterized protein	Tb09.160.0650	26.984	26.6598	27.2022	27.1245	26.9728	26.7628	27.0634	27.1791	27.0824	26.1768	26.7534	26.4045	26.8234	26.6503
Q38FX9	Q38FX9	Uncharacterized protein	Tb09.160.0600	NaN	NaN	NaN	25.6074	25.2776	25.9751	26.1782	25.5663	26.2421	25.7346	25.571	26.0261	24.7217	24.8811
Q38FZ1	Q38FZ1	J domain-containing protein	Tb09.160.0490	NaN	NaN	NaN	26.1063	26.4736	27.1785	26.0264	26.8043	27.309	27.3724	27.0574	25.8052	26.889	26.3631
Q38FZ4	Q38FZ4	Uncharacterized protein	Tb09.160.0465	30.9805	30.7482	29.8607	30.6222	31.3793	31.0868	31.3091	29.9664	30.1621	31.4109	31.2864	30.7092	30.8015	30.9557
Q38G01	Q38G01	Uncharacterized protein	Tb09.160.0400	25.0316	24.8032	NaN	24.8245	NaN	24.9974	24.3565	24.8009	25.112	24.8538	NaN	NaN	NaN	NaN
Q38G04	Q38G04	Uncharacterized protein	Tb09.160.0370	28.6959	29.2429	29.0494	28.511	28.2155	28.324	28.2748	28.5437	28.5941	27.7442	28.2581	28.0829	28.4207	28.2404
Q38G06	Q38G06	Uncharacterized protein	Tb09.160.0350	26.9697	26.6075	26.2604	26.9242	26.2722	26.6251	26.5087	26.0579	26.2648	26.7367	27.3627	26.3042	26.2082	26.1736
Q4FKA6	Q4FKA6	Translation initiation factor eIF2B delta subunit, putative	Tb11.1400 Tb11.39.0006	25.1845	25.9591	NaN	26.3745	25.9965	26.1921	26.4114	26.4913	26.2562	NaN	26.1337	26.0123	26.1615	25.9688
Q4FKA8	Q4FKA8	Uncharacterized protein	Tb11.1380 Tb11.39.0004	30.8783	31.2498	31.293	30.5761	30.8872	30.8255	30.7182	30.8692	30.9988	30.6053	30.9306	30.6842	30.8856	30.6678
Q4FKC0	Q4FKC0	Methionine aminopeptidase (EC 3.4.11.18)	Tb10.61.1210 Tb11.1240	27.4443	27.1022	27.4337	27.2124	26.636	27.3477	27.2007	26.6447	27.1874	26.6468	27.2364	26.9269	26.7517	27.0197
Q4FKD8	Q4FKD8	Dynein light chain	Tb11.0845 Tb11.50.0007	30.3673	29.3965	29.8545	29.7902	29.8019	29.6775	29.5336	28.8251	29.1953	30.2887	29.6235	30.1399	29.846	30.1216
Q4FKG9	Q4FKG9	40S ribosomal protein S14 (40s ribosomal protein S14, putative)	Tb11.0290 Tb11.0390 Tb927.6.4980	32.1561	32.328	32.5703	32.1102	31.6711	32.5965	32.297	32.2531	32.7892	32.1452	32.2157	31.7804	32.0093	31.9428
Q4FKJ2	Q4FKJ2	Methyltransferase (EC 2.1.1.-)	Tb10.6k15.3820 Tb10.v4.0247	25.94	25.7899	25.7171	26.3688	26.3136	26.7839	26.2536	27.1855	26.9525	26.3064	25.9732	26.4822	25.9737	26.046
Q4FKP3	Q4FKP3	Prohibitin	Tb10.70.2920 Tb10.v4.0045	30.5558	30.5059	30.582	30.5847	30.5266	30.5159	30.362	30.9482	30.8893	30.0396	30.7675	30.3713	30.3229	30.2686
Q4FKP5	Q4FKP5	2-oxoisovalerate dehydrogenase beta subunit, mitochondrial, putative (EC 1.2.4.4) (Branched-chain alpha-keto acid dehydrogenase e1-beta subunit, putative)	Tb10.70.2900 Tb10.v4.0043	27.5516	27.2925	27.2556	27.3525	27.0763	27.6784	27.141	26.8812	27.0108	27.2205	27.8601	27.1989	26.7303	26.8394
Q4FKQ3	Q4FKQ3	Stress-inducible protein STI1-like, putative	Tb10.70.2770 Tb10.v4.0035	29.9642	29.8584	29.9549	29.5552	29.3115	29.3472	29.3473	30.0803	30.1159	29.7016	29.4343	29.1398	29.4882	29.4063
Q4FKQ5	Q4FKQ5	Pumillo RNA binding protein PUF1	Tb10.70.2800 Tb10.v4.0033	26.5031	26.3971	26.5535	26.497	26.672	26.5199	26.6753	26.5047	26.5873	26.0398	27.2339	26.9538	26.9302	26.8104
Q4GY77	Q4GY77	Leucine-rich repeat protein (LRRP), putative	TB927.1.5030	25.78	26.2876	NaN	NaN	26.7861	NaN	26.2945	26.1118	26.3582	NaN	26.2641	26.2749	NaN	26.0054
Q4GY80	Q4GY80	Uncharacterized protein	TB927.1.5000	27.2274	27.5444	27.8677	27.0974	26.8033	27.3498	27.5617	28.3337	28.4321	27.2705	27.2017	27.0929	27.4272	27.1985
Q4GY96	Q4GY96	Phospholipase A1, putative (EC 3.1.1.32)	TB927.1.4830	NaN	24.6248	24.8496	NaN	NaN	24.4948	25.0405	24.4052	24.2511	NaN	NaN	24.6883	24.5324	24.5456
Q4GYA9	Q4GYA9	Arginine N-methyltransferase, putative (EC 2.1.1.-)	TB927.1.4690	26.0984	26.1871	NaN	26.8591	26.2643	26.6063	26.611	26.6413	26.7287	26.0299	26.9456	26.6767	26.5396	26.1818
Q4GYD6	Q4GYD6	ABC transporter, putative	TB927.1.4420	28.7399	28.6071	29.2079	28.4907	28.1302	28.2514	28.1436	28.581	28.7089	27.8829	28.0483	28.1289	28.1044	28.2831
Q4GYE7	Q4GYE7	Uncharacterized protein	TB927.1.4310	29.7315	29.8298	30.1049	29.6676	29.4311	29.6905	29.656	29.8296	30.2399	29.7935	29.3995	29.3407	29.4597	29.509
Q4GYF0	Q4GYF0	Uncharacterized protein	TB927.1.4280	25.701	26.047	25.9144	26.1485	25.4168	26.2258	25.9058	26.4701	26.4749	26.1883	25.5988	25.6646	25.6168	25.9872
Q4GYG7	Q4GYG7	Cytochrome C oxidase subunit IV (PMID:12467979)	trCOIV TB927.1.4100	31.2643	31.7071	31.9162	31.7627	31.3091	31.6028	31.7035	31.727	31.7294	31.666	31.2921	31.548	31.6062	31.3991
Q4GYH2	Q4GYH2	Serine/threonine-protein phosphatase (EC 3.1.3.16)	TB927.1.4050	27.9303	28.026	28.2735	27.7219	27.3669	27.4815	27.4083	28.2416	28.5546	27.4688	28.1615	27.5772	27.573	27.5234
Q4GYI2	Q4GYI2	Alanine aminotransferase, putative (EC 2.6.1.2)	TB927.1.3950	28.9917	28.8959	28.5573	29.2537	29.7395	28.9805	28.9811	29.1761	28.4587	28.7954	28.9286	29.3851	29.3153	29.1304
Q4GYJ4	Q4GYJ4	Glucose-6-phosphate isomerase (EC 5.3.1.9)	PGI TB927.1.3830	30.6502	30.7621	30.6969	30.7171	30.4084	30.4884	30.2991	30.2171	30.3601	30.4255	30.1375	30.3674	30.2772	30.0913
Q4GYP2	Q4GYP2	Uncharacterized protein	TB927.1.3310	30.6345	30.4739	30.7779	30.6793	29.8304	30.5727	30.2794	29.8243	29.9232	30.1198	30.5928	30.4012	29.8962	30.0411
Q4GYP3	Q4GYP3	Zinc-binding phosphatase, putative	TB927.1.3300	25.0223	25.4577	25.4393	25.3154	NaN	25.4031	24.9949	25.8925	NaN	NaN	24.9653	24.6643	24.8575	24.3426
Q4GYP6	Q4GYP6	Uncharacterized protein	TB927.1.3270	25.5822	25.3426	25.5901	NaN	24.81	25.0348	24.5496	25.836	26.1359	25.2867	24.785	24.8425	24.9569	24.9519
Q4GYP7	Q4GYP7	Uncharacterized protein	TB927.1.3260	25.7533	26.0913	26.8863	26.0478	25.7918	26.1114	25.99	26.3061	27.1037	NaN	25.8813	25.8216	25.6842	25.5258
Q4GYQ3	Q4GYQ3	Phosphatase-like protein, putative	TB927.1.3200	27.7486	27.9278	27.9072	27.3382	27.4551	27.0509	27.3912	27.5257	27.5363	27.9289	27.4386	27.104	27.4261	27.4433
Q4GYQ5	Q4GYQ5	40S ribosomal protein S11, putative	TB927.1.3180	27.3869	27.8353	28.5427	NaN	28.1914	NaN	27.9906	28.7449	28.5781	27.2669	27.6324	27.0546	27.7432	27.9347
Q4GYR2	Q4GYR2	Soluble N-ethylmaleimide sensitive factor (NSF) attachment protein, putative	TB927.1.3110	26.2183	26.4915	26.7456	26.8173	26.2068	26.169	27.1096	26.9836	26.9205	26.8446	26.4783	26.2975	NaN	26.7174
Q4GYR6	Q4GYR6	Uncharacterized protein	TB927.1.3070	26.8926	27.0746	27.5329	26.8868	26.439	26.5675	27.0448	27.761	27.4181	27.7636	27.1911	26.679	26.874	26.8453
Q4GYS3	Q4GYS3	Aminoacylase, putative (EC 3.5.1.14)	TB927.1.3000	26.4085	26.6094	25.8815	26.5526	26.497	26.7647	26.6375	26.4415	27.1441	25.7939	26.6274	26.9578	26.8077	26.7646
Q4GYU7	Q4GYU7	Uncharacterized protein	TB927.1.2750	29.1434	29.4022	29.2867	28.844	28.9933	29.0985	28.9012	29.0543	29.7057	29.0977	28.9848	28.5326	29.1501	29.0228
Q4GYV5	Q4GYV5	Axoneme central apparatus protein, putative importin alpha-1 subunit, putative	TB927.1.2670	29.9859	29.5391	29.838	29.815	29.7169	29.3247	29.491	29.0693	29.7817	29.6858	29.6385	29.7378	29.7263	29.5879
Q4GYW4	Q4GYW4	RNasePH-like protein exosome-associated protein 1 Rrp42 homologue	TbEAP1 TB927.1.2580	25.2597	25.3695	NaN	25.6543	25.1761	25.2249	25.2537	NaN	NaN	25.6624	25.1898	25.5301	26.4072	25.2967
Q4GYW5	Q4GYW5	Coatomer subunit beta (Beta-coat protein)	beta-coP TB927.1.2570	28.6987	28.0613	27.9803	28.9442	28.7249	28.3289	28.6951	28.0705	27.7727	28.449	28.7556	28.9326	28.658	28.34
Q4GYX7	Q4GYX7	Histone H3, putative	TB927.1.2430 TB927.1.2450 TB927.1.2470 TB927.1.2490 TB927.1.2510 TB927.1.2530 TB927.1.2550	31.901	32.4185	33.2189	31.379	31.2118	32.1699	31.936	33.7025	33.3675	32.7709	31.9677	31.3898	31.3234	31.7413
Q4GYY5	Q4GYY5	Tubulin alpha chain	TB927.1.2340 TB927.1.2360 TB927.1.2380 TB927.1.2400	35.9623	35.8896	35.7259	36.0762	36.1383	35.8481	36.0626	36.1056	35.0953	36.1253	36.0378	36.2076	36.0787	36.255
Q4GYY6	Q4GYY6	Tubulin beta chain	TB927.1.2330 TB927.1.2350 TB927.1.2370 TB927.1.2390	36.2553	35.8576	35.8881	36.139	35.9546	36.1424	35.9665	36.249	35.6815	36.4243	36.0583	36.191	36.0602	36.1456
Q4GYZ5	Q4GYZ5	Calpain-like protein, putative	TB927.1.2260	32.0353	32.1193	32.497	31.6357	31.7171	31.8693	31.8644	32.6091	32.593	32.3254	31.3905	31.1764	31.6213	31.8738
Q4GYZ8	Q4GYZ8	Calpain-like protein, putative	TB927.1.2230	30.3102	30.4498	30.7599	28.9168	30.172	30.2683	29.9615	30.3929	30.3965	30.6976	29.9909	28.9153	29.5349	29.4201
Q4GZ00	Q4GZ00	Uncharacterized protein	TB927.1.2210	26.5255	27.3948	27.1751	26.918	NaN	27.3127	27.2068	27.3901	26.4598	27.2493	26.7246	NaN	NaN	NaN
Q4GZ09	Q4GZ09	Calpain, putative cysteine peptidase, Clan CA, family C2, putative	TB927.1.2120	27.4505	27.5038	28.0746	27.7708	27.3921	27.5992	27.7786	27.7771	27.9417	27.8489	27.5338	27.8863	27.2556	27.808
Q4GZ11	Q4GZ11	Calpain-like cysteine peptidase, putative cysteine peptidase, Clan CA, family C2, putative	TB927.1.2100	32.0952	32.1699	32.2374	32.0783	32.1877	31.9239	32.0005	32.3488	32.3632	32.3385	31.8025	31.9128	32.0759	32.2443
Q4GZ26	Q4GZ26	Phosphatidylinositol 3-kinase, putative (EC 2.7.1.137)	TB927.1.1930	25.8538	25.7953	25.545	26.2774	26.0255	25.9193	26.5217	25.9567	25.8984	NaN	26.1912	26.3152	25.678	26.2647
Q4GZ46	Q4GZ46	DUF4379 domain-containing protein	TB927.1.1730	NaN	25.2703	NaN	25.9362	25.8985	25.1843	25.4235	25.4226	26.003	NaN	25.5174	25.9351	25.6609	25.648
Q4GZ47	Q4GZ47	PPIase cyclophilin-type domain-containing protein	TB927.1.1720	25.635	25.9871	26.0852	NaN	NaN	25.581	25.929	24.6853	26.0035	NaN	25.5472	25.3371	NaN	NaN
Q4GZ49	Q4GZ49	AATF-Che1 domain-containing protein	TB927.1.1700	NaN	25.5603	NaN	25.546	25.4636	NaN	25.8697	NaN	25.6988	NaN	25.2274	25.1434	25.5472	25.7255
Q4GZ52	Q4GZ52	Uncharacterized protein	TB927.1.1670	28.722	28.5372	28.563	28.8187	28.6864	28.9515	28.5511	28.2077	28.9954	28.4192	28.9913	29.1157	29.0215	28.5338
Q4GZ61	Q4GZ61	Cytochrome c oxidase assembly factor, putative electron transport protein SCO1/2, putative	TB927.1.1580	26.7292	27.1014	27.0228	26.3378	26.5527	26.6994	26.2523	26.8389	27.0676	26.8359	26.0989	26.0529	26.2488	26.1053
Q4GZ63	Q4GZ63	Vesicular-fusion protein NsF, putative N-ethylmaleimide sensitive factor (NsF)	TB927.1.1560	25.9292	26.5657	26.3853	26.6966	NaN	26	26.174	25.5171	26.8707	25.7537	25.8754	26.4529	25.5197	25.672
Q4GZ65	Q4GZ65	Uncharacterized protein	TB927.1.1540	25.5793	26.0046	26.0061	25.4805	25.6334	NaN	24.8113	26.1021	26.4253	NaN	25.79	25.5181	25.9632	25.8418
Q4GZ72	Q4GZ72	Uncharacterized protein	TB927.1.1470	26.4871	25.8698	25.8132	26.5948	26.2621	26.2533	25.8571	26.1574	26.642	25.3151	26.528	26.1889	25.9227	25.6571
Q4GZ77	Q4GZ77	Uncharacterized protein	TB927.1.1420	26.7706	26.918	27.1907	26.1847	25.8021	26.4758	26.1462	NaN	27.864	27.488	26.5686	26.08	26.6231	26.7312
Q4GZ81	Q4GZ81	Serine/threonine protein phosphatase 2a regulatory subunit, putative	TB927.1.1380	27.7116	27.6796	27.9868	27.5422	27.1388	27.231	27.2516	27.1529	27.6946	26.6647	27.6108	27.4913	27.5651	27.5988
Q4GZ95	Q4GZ95	CTP synthase (EC 6.3.4.2) (UTP--ammonia ligase)	TB927.1.1240	28.4207	28.2127	28.2713	28.4775	28.7884	28.0358	28.2305	28.8468	28.7625	28.7761	28.5919	28.9174	28.718	28.9334
Q4GZ99	Q4GZ99	Uncharacterized protein	TB927.1.1200	26.6072	26.0142	26.3476	NaN	26.017	26.5654	26.1789	25.9159	NaN	NaN	26.3187	NaN	25.9191	26.3996
Q4GZA5	Q4GZA5	Glycerol-3-phosphate dehydrogenase (FAD-dependent), putative (EC 1.1.99.5)	TB927.1.1130	24.6757	24.1069	24.3289	24.5768	24.2002	NaN	24.0243	24.3294	23.976	NaN	23.6897	23.6531	NaN	23.3701
Q4GZB8	Q4GZB8	Protein-serine/threonine kinase (EC 2.7.11.-)	TB927.1.1000	26.9503	25.764	25.9846	26.0497	26.2008	26.559	25.0831	25.1012	26.0379	25.6991	27.014	25.6242	25.609	25.6829
Q4GZB9	Q4GZB9	Enkurin domain-containing protein	TB927.1.990	25.629	NaN	25.4922	26.0138	25.7153	25.7206	26.4449	NaN	26.1989	NaN	26.3077	25.7707	25.8073	25.8925
Q4GZD0	Q4GZD0	Midasin	TB927.1.880	26.1692	25.1492	26.4536	26.294	26.0655	25.5545	25.9472	25.042	26.4497	NaN	26.7718	26.448	26.0709	26.3331
Q4GZD2	Q4GZD2	Uncharacterized protein	TB927.1.860	26.1131	26.4492	26.4913	25.9902	25.694	26.27	26.7974	25.3961	NaN	26.06	26.0763	25.9839	25.7915	26.1039
Q4GZE6	Q4GZE6	Phosphoglycerate kinase (EC 2.7.2.3)	PGKA TB927.1.720	29.7268	29.9851	29.9031	29.4616	29.5318	29.5137	29.946	30.0006	30.0633	29.9574	29.6208	29.4236	29.5296	29.6906
Q4GZE8	Q4GZE8	DNA-directed RNA polymerase subunit beta (EC 2.7.7.6)	TB927.1.540	26.0834	26.3926	26.7066	25.8223	25.6452	25.757	25.3656	25.9293	NaN	NaN	26.1497	NaN	NaN	NaN
Q4GZG0	Q4GZG0	Uncharacterized protein	TB927.1.670	NaN	NaN	NaN	25.1185	NaN	25.3592	25.4161	25.7322	NaN	NaN	24.9345	24.8255	24.2326	24.4188
Q4GZG3	Q4GZG3	Phosphoglycerate kinase (EC 2.7.2.3)	PGKB TB927.1.710	32.4975	32.597	32.2474	32.7386	33.0266	32.6586	33.1118	32.3351	32.4601	33.0722	33.0367	32.9225	33.0669	32.9211
Q4GZG4	Q4GZG4	Phosphoglycerate kinase (EC 2.7.2.3)	PGKC TB927.1.700	NaN	26.287	26.0549	25.009	25.2193	NaN	25.6812	26.7393	27.0876	25.3114	25.7613	25.6175	26.8723	NaN
Q57TS1	Q57TS1	Uncharacterized protein	Tb927.8.6920	NaN	25.9386	26.5071	NaN	25.2409	26.4719	26.0648	26.4526	25.313	26.6315	25.7723	NaN	NaN	NaN
Q57TS2	Q57TS2	Cyclophilin, putative (EC 5.2.1.8)	Tb927.8.6910	26.4263	25.913	25.7973	26.3351	NaN	26.5763	26.4172	NaN	NaN	25.6463	26.8131	26.3556	25.9665	26.3628
Q57TS4	Q57TS4	Uncharacterized protein	Tb927.8.6890	28.4198	28.6648	29.0117	27.9172	28.3149	28.6559	28.4944	29.0008	28.9074	28.2459	28.5443	27.5533	28.6586	28.3227
Q57TT8	Q57TT8	Translationally controlled tumor protein (TCTP), putative	Tb927.8.6750	31.3795	31.0122	30.8062	31.2849	31.3902	30.8888	31.4058	30.9004	30.5575	30.8787	30.9537	30.984	31.1064	31.2492
Q57TU7	Q57TU7	Uncharacterized protein	Tb927.8.6660	31.1409	31.1589	31.1399	30.887	31.0097	30.7867	30.8026	30.9278	30.7241	30.6846	30.9309	30.817	30.811	30.776
Q57TU9	Q57TU9	Fatty acyl-CoA reductase (EC 1.2.1.84)	Tb927.8.6640	26.5353	27.001	27.1373	26.6296	25.944	26.4006	26.3544	26.4687	27.2858	25.8804	26.3654	26.6125	26.3819	25.5658
Q57TV5	Q57TV5	Succinate dehydrogenase [ubiquinone] flavoprotein subunit, mitochondrial (EC 1.3.5.1)	Tb927.8.6580	30.8837	30.8077	30.9217	30.7542	30.8671	31.058	30.5141	30.6637	30.7558	30.9522	30.3161	30.3122	30.4715	30.297
Q57TX8	Q57TX8	Oxidoreductase, putative (EC 1.6.5.5)	Tb927.7.7410	28.4347	28.6663	28.4426	28.834	28.2584	28.4645	28.533	28.5339	28.7404	28.3122	28.5298	28.6041	28.1501	27.7475
Q57TX9	Q57TX9	ATP synthase alpha chain, mitochondrial	Tb927.7.7420 Tb927.7.7430	33.4258	33.3386	33.2017	33.2063	32.9809	33.2883	33.1185	33.5039	33.5405	33.0402	33.1456	33.1332	33.1343	33.1355
Q57TY1	Q57TY1	Uncharacterized protein	Tb927.7.7440	26.3875	25.8219	26.1991	NaN	25.3894	25.961	25.5899	26.0256	NaN	26.0877	25.8137	26.1657	NaN	26.5311
Q57TY2	Q57TY2	Nucleolar GTP-binding protein 2	Tb927.7.7450	NaN	25.3334	NaN	25.5509	25.2632	25.5419	25.254	25.6884	NaN	NaN	NaN	25.7758	25.5848	25.6264
Q57TY3	Q57TY3	Uncharacterized protein	Tb927.7.7460	29.9319	29.7175	29.9772	29.7014	29.4148	29.2174	29.4718	29.5082	29.5791	29.4894	29.2443	29.503	29.1556	29.2912
Q57TY4	Q57TY4	Receptor-type adenylate cyclase GRESAG 4, putative (EC 4.6.1.1)	Tb927.7.7470	25.5078	25.5085	25.7763	25.5049	25.7282	NaN	25.8166	26.7015	25.9989	25.1585	26.3485	25.9741	25.8497	25.99
Q57TY7	Q57TY7	Iron/ascorbate oxidoreductase family protein, putative (EC 1.2.3.4)	Tb927.7.7500	28.185	28.3675	27.6564	28.2272	28.7086	28.0162	28.8819	28.2848	27.4833	27.4019	28.2167	28.1802	27.9988	28.4381
Q57TZ7	Q57TZ7	Prefoldin subunit 3	Tb927.7.570	29.1013	29.446	29.0872	29.0087	28.1828	28.9923	28.6011	28.5858	28.9247	29.2241	28.9229	28.5456	28.8503	28.5969
Q57U22	Q57U22	RRM domain-containing protein	Tb927.7.320	26.6693	26.3893	26.79	26.566	26.1708	26.9802	26.5177	26.8824	28.3546	26.6596	NaN	25.5195	25.8802	25.9289
Q57U26	Q57U26	Peptidyl-prolyl cis-trans isomerase (PPIase) (EC 5.2.1.8)	Tb927.7.280	28.9459	28.7279	29.2236	28.3321	28.2889	28.9664	28.36	29.0407	29.2632	29.1572	28.6421	28.124	28.1053	28.0833
Q57U27	Q57U27	Ribosome biogenesis protein, putative	Tb927.7.270	23.6654	22.7817	23.9045	26.0161	25.097	24.1166	25.8906	24.9303	25.1364	26.5375	26.1172	26.4527	26.3079	25.9388
Q57U30	Q57U30	40S ribosomal protein S33, putative	Tb927.7.230 Tb927.7.240	28.6599	28.7557	29.1791	27.876	29.7477	29.315	27.6472	28.4828	28.9471	29.8876	28.8847	27.2367	27.7001	27.6973
Q57U32	Q57U32	Phosphatidate cytidylyltransferase (EC 2.7.7.41)	Tb927.7.220	24.3862	25.347	25.6359	24.7068	25.3293	25.4081	25.1681	25.0528	24.6747	25.7092	24.9152	25.8281	25.8221	26.0348
Q57U33	Q57U33	Proline dehydrogenase (EC 1.5.5.2)	Tb927.7.210	31.451	31.7115	31.6534	31.4024	31.1997	31.4018	31.2891	31.2619	31.3241	31.4365	31.1668	31.2824	31.1198	31.0835
Q57U35	Q57U35	Thimet oligopeptidase A, putative (EC 3.4.24.15)	Tb927.7.190	30.1214	30.256	30.3412	30.0985	29.8874	30.0164	30.0723	29.9702	29.966	29.826	29.8911	30.0474	29.9816	30.0284
Q57U41	Q57U41	Diadenosine tetraphosphatase, putative (EC 3.6.1.41)	Tb927.8.8040	NaN	25.2464	25.6495	NaN	24.7277	NaN	25.2645	25.72	NaN	25.133	25.1167	25.787	25.8958	25.2594
Q57U47	Q57U47	Vacuolar-type proton translocating pyrophosphatase 1	Tb927.8.7980	31.251	31.3498	31.7083	31.038	30.7727	30.8379	31.2791	31.5496	31.4739	30.7868	30.8904	30.9296	31.048	31.2441
Q57U69	Q57U69	Adenylate kinase, putative (EC 2.7.4.3)	Tb927.5.3970	NaN	26.4248	27.2657	26.9093	26.629	26.6252	26.4315	26.6172	27.2012	26.6252	26.4371	27.0568	27.1713	26.4455
Q57U74	Q57U74	Peroxisome assembly protein, putative	Tb927.5.3920	26.0129	26.1448	25.7842	25.4664	26.9242	26.3151	25.9016	24.8259	26.5733	25.8405	26.3603	25.3353	25.8336	25.3895
Q57U83	Q57U83	Dihydroorotate dehydrogenase (fumarate) (DHOD) (DHODase) (DHOdehase) (EC 1.3.98.1) (Dihydroorotate oxidase)	Tb927.5.3830	28.2523	28.4118	27.6738	28.6033	28.4985	28.8148	28.5026	29.0083	29.1442	27.763	28.2495	28.357	28.0536	27.9796
Q57U84	Q57U84	Aspartate carbamoyltransferase, putative (EC 2.1.3.2)	Tb927.5.3820	29.6711	29.6791	29.836	29.154	29.5989	29.05	29.371	29.566	29.409	29.0261	29.0283	28.9437	29.4457	29.2069
Q57U85	Q57U85	Orotidine-5-phosphate decarboxylase/orotate phosphoribosyltransferase, putative (EC 2.4.2.10) (EC 4.1.1.23)	Tb927.5.3810	30.11	30.3269	30.3188	30.217	30.0628	30.0953	30.143	30.4163	30.0847	29.905	30.0064	30.1229	29.8917	29.9856
Q57U86	Q57U86	Glutamine hydrolysing (Not ammonia-dependent) carbomoyl phosphate synthase, putative (EC 6.3.5.5)	Tb927.5.3800	31.3796	31.2763	31.541	31.0539	30.6375	31.26	31.1654	31.7491	31.8437	31.2235	31.2386	30.9225	31.0133	31.1281
Q57UA8	Q57UA8	Phosphoglycerate mutase protein, putative (EC 5.4.2.-) (EC 5.4.2.1)	Tb927.5.3580	NaN	NaN	NaN	26.4314	26.8165	26.161	25.4913	NaN	NaN	26.6084	26.0162	25.729	26.511	26.1777
Q57UB0	Q57UB0	Vesicle-associated membrane protein, putative	Tb927.5.3560	27.9225	28.1129	28.199	27.081	27.5946	27.5433	27.3679	28.1173	28.4249	28.2164	27.0816	26.7985	27.0108	27.175
Q57UB5	Q57UB5	Structural maintenance of chromosomes protein	Tb927.5.3510	25.6074	26.6078	26.7038	25.7349	26.5799	27.0478	26.1719	26.4862	26.7764	26.1919	26.5034	26.404	25.9397	26.0444
Q57UC1	Q57UC1	eIF2A domain-containing protein	Tb927.5.3450	26.9096	27.2325	27.515	27.0776	27.5231	26.6863	27.4987	26.8355	27.1442	27.3115	27.0283	27.3455	27.2303	26.6772
Q57UC8	Q57UC8	CSD domain-containing protein	Tb927.7.3810	27.1435	27.7303	28.2348	27.084	27.122	NaN	26.8333	27.5042	27.8577	27.5606	NaN	26.1872	26.55	NaN
Q57UD5	Q57UD5	Protein kinase, putative	Tb927.7.3880	25.731	25.8681	25.9053	25.3429	25.348	25.7588	26.3121	25.5537	26.5033	26.2748	26.1327	25.6813	26.6599	25.6739
Q57UH2	Q57UH2	69 kDa paraflagellar rod protein	Tb927.8.4970 Tb927.8.4980 Tb927.8.4990 Tb927.8.5000 Tb927.8.5010	33.4729	33.4878	33.5319	33.6522	33.428	33.4745	33.6021	33.2672	33.4302	33.799	33.0475	33.4987	33.2425	33.3951
Q57UH8	Q57UH8	ADP-ribosylation factor, putative	Tb927.8.5060	26.6613	25.7553	26.6621	26.4053	25.4759	26.3974	25.4836	26.5046	26.9505	26.4879	25.9113	25.8497	26.1719	25.407
Q57UH9	Q57UH9	Uncharacterized protein	Tb927.8.5070	28.5688	28.8316	28.6675	28.8812	27.9687	27.9693	28.8104	28.4325	28.4024	28.81	28.356	28.2045	28.489	28.7012
Q57UI4	Q57UI4	Cytochrome c	Tb927.8.5120	30.814	30.4766	30.6605	29.7252	30.1237	30.0557	30.4511	30.4419	30.2835	31.0819	30.4723	29.7797	30.3364	30.3596
Q57UJ2	Q57UJ2	Uncharacterized protein	Tb927.8.5200	27.9179	28.3365	28.3766	27.9381	27.3175	28.1491	27.9127	28.4352	28.5863	27.837	27.9939	27.6794	27.6616	27.3664
Q57UJ5	Q57UJ5	Peptidyl-prolyl cis-trans isomerase (PPIase) (EC 5.2.1.8)	Tb927.8.5230	26.8406	27.0614	27.3441	25.4967	NaN	26.5797	26.2527	NaN	26.8123	26.5596	26.0812	NaN	NaN	NaN
Q57UJ7	Q57UJ7	Coatomer subunit delta	Tb927.8.5250	27.9365	27.9804	28.0683	27.4756	27.5912	27.9639	27.7608	26.6158	27.7316	27.0645	27.7187	27.5425	27.7027	27.8599
Q57UJ8	Q57UJ8	60S ribosomal protein L39, putative	Tb927.8.5260	NaN	NaN	27.0439	28.7943	NaN	NaN	28.81	26.8452	NaN	30.0108	29.4955	28.3016	27.8754	28.3004
Q57UK0	Q57UK0	Uncharacterized protein	Tb927.8.5280	25.0231	25.615	26.3933	26.3887	26.1123	26.8114	26.7483	25.8056	26.4087	NaN	26.8301	26.0202	26.0494	26.3523
Q57UK2	Q57UK2	Uncharacterized protein	Tb927.8.5300	25.1853	25.6696	26.0456	NaN	NaN	25.7852	25.6976	26.6126	26.1938	NaN	25.8575	25.1266	25.4901	25.6273
Q57UK5	Q57UK5	Tyrosyl/methionyl-tRNA synthetase, putative (EC 6.1.1.-)	Tb927.8.5330	28.5012	28.6786	28.5951	28.3857	28.4592	28.5582	28.1649	28.267	28.7715	28.338	28.3185	28.0741	28.2221	28.4859
Q57UK9	Q57UK9	Uncharacterized protein	Tb927.8.5370	25.786	26.165	25.9272	25.4943	25.6167	NaN	25.3878	26.1621	NaN	NaN	25.6027	25.7186	NaN	NaN
Q57UL0	Q57UL0	Ubiquitin-fold modifier 1	Tb927.8.5380	28.4259	28.7659	29.0116	27.7541	27.9761	28.1618	28.2339	NaN	28.5625	NaN	28.6448	28.0171	27.8667	28.1079
Q57UL8	Q57UL8	Flagellar calcium-binding protein TB-44A	Tb927.8.5460	30.0439	29.8444	29.5071	29.6687	30.1096	30.0087	29.723	30.2981	30.084	30.431	29.5495	29.652	29.6696	29.8562
Q57UM2	Q57UM2	Uncharacterized protein	Tb927.7.3920	25.3319	25.3329	25.6549	26.396	26.6002	27.1586	26.2144	24.8252	25.8299	NaN	27.1788	26.9083	26.1709	27.1276
Q57UM8	Q57UM8	Immunodominant antigen, putative	Tb927.7.3980	28.9853	28.7017	29.2245	28.5767	28.1847	28.6954	28.9861	29.2837	28.9567	28.4107	28.9237	28.589	28.4538	28.5902
Q57UN0	Q57UN0	Glutathione synthetase (GSH-S) (EC 6.3.2.3)	Tb927.7.4000	28.3053	28.6757	28.8135	27.8102	27.7736	27.9451	27.9189	28.0948	28.8346	26.2224	27.6472	27.7667	27.5653	28.1018
Q57UN2	Q57UN2	Protein phosphatase 2C, putative (EC 3.1.3.16)	Tb927.7.4020	26.2811	26.3055	NaN	NaN	NaN	26.4278	26.3434	26.4828	27.1165	27.2624	26.489	NaN	26.5282	26.6887
Q57UN6	Q57UN6	Calpain-like cysteine peptidase, putative	Tb927.7.4060	28.5591	28.631	28.1877	28.68	28.5013	27.9636	27.348	28.4768	NaN	28.5619	NaN	NaN	28.6343	27.9555
Q57UN7	Q57UN7	Calpain-like cysteine peptidase, putative	Tb927.7.4070	32.1152	32.1374	32.1503	32.1501	32.5885	31.7128	31.5473	31.8627	32.0247	32.4425	31.62	31.2975	31.7326	31.8234
Q57UP0	Q57UP0	DUF4201 domain-containing protein	Tb927.7.4100	24.9436	25.4944	25.9849	25.058	NaN	25.2382	NaN	25.6994	25.7085	NaN	25.0423	25.3062	24.8822	25.6928
Q57UP2	Q57UP2	Uncharacterized protein	Tb927.7.4120	25.8733	25.6497	NaN	NaN	25.6436	25.7203	26.6443	NaN	NaN	26.7588	26.0814	26.3287	26.0928	26.6395
Q57UP4	Q57UP4	Uncharacterized protein	Tb927.7.4140	26.326	NaN	26.0913	NaN	25.5442	26.5675	25.7514	26.3008	25.7861	NaN	26.2451	26.4093	26.0802	26.2214
Q57UP8	Q57UP8	Elongation of fatty acids protein (EC 2.3.1.199) (Very-long-chain 3-oxoacyl-CoA synthase)	Tb927.7.4180	28.5856	28.5957	28.6472	28.2846	28.569	28.1733	28.4285	28.1678	28.689	28.2819	27.7464	27.8514	28.0224	27.2201
Q57UQ2	Q57UQ2	Uncharacterized protein	Tb927.7.4220	NaN	NaN	NaN	26.2855	25.961	NaN	NaN	26.71	26.6802	26.0718	26.1148	25.9489	26.2649	26.0653
Q57UQ4	Q57UQ4	Uncharacterized protein	Tb927.7.4240 Tb927.7.4250	NaN	25.8332	26.3488	25.5889	26.2825	NaN	25.6107	NaN	26.2535	26.8231	25.9426	25.8107	26.376	NaN
Q57UQ7	Q57UQ7	Uncharacterized protein	Tb927.7.4270	27.2681	27.1858	24.8791	27.5164	26.9578	27.7828	28.034	26.612	25.0662	27.4364	27.8902	27.883	27.5777	27.6177
Q57UQ9	Q57UQ9	CS domain-containing protein	Tb927.7.4290	29.0849	29.4223	29.5013	29.0579	29.255	29.1993	29.095	29.2794	29.5743	28.7826	28.8315	28.6012	29.2629	29.1038
Q57US8	Q57US8	H/ACA ribonucleoprotein complex subunit	Tb927.4.470	25.7911	26.2164	26.1596	24.4493	26.0895	25.7885	25.1857	26.6342	26.3823	27.7679	25.8806	26	26.3615	26.6345
Q57UT0	Q57UT0	Coatomer subunit alpha	Tb927.4.450	28.7391	28.8002	28.7827	28.4619	28.7744	28.6874	28.7492	28.7474	29.0663	28.1655	28.4858	28.3747	28.3819	28.3603
Q57UT4	Q57UT4	Cell differentiation protein, putative	Tb927.4.410	27.6605	27.7603	28.0314	27.4113	27.5828	27.3326	27.2549	27.8551	27.6422	27.2852	27.0676	27.5288	27.1347	26.7992
Q57UT7	Q57UT7	WD_REPEATS_REGION domain-containing protein	Tb927.4.380	25.9552	26.1394	NaN	25.898	26.3483	26.9623	27.0872	25.7255	26.6954	NaN	27.4097	26.1985	26.4573	26.0227
Q57UT9	Q57UT9	Uncharacterized protein	Tb927.4.360	27.6644	27.2397	26.2494	26.9242	27.6248	27.1898	27.1295	26.5173	27.2609	27.9212	27.1457	26.8201	26.7826	27.018
Q57UV9	Q57UV9	Uncharacterized protein	Tb927.8.4930	27.4624	28.2398	28.3806	28.0684	27.9476	27.8024	27.8043	27.6171	27.7167	28.6123	27.8209	27.4056	27.2221	27.4565
Q57UX0	Q57UX0	MIF4G domain-containing protein	Tb927.8.4820	27.9263	27.1842	27.8274	27.7565	27.639	27.7837	27.6924	27.8523	28.194	27.9587	27.9493	27.7434	27.5425	28.0005
Q57UX1	Q57UX1	Prohibitin	Tb927.8.4810	30.0053	30.6181	30.7209	30.5529	30.1225	30.5049	30.3664	30.6903	30.3037	29.9783	30.4759	30.3657	29.9054	29.9813
Q57UX4	Q57UX4	Clu domain-containing protein	Tb927.8.4780	29.0054	29.1657	29.216	29.1457	29.0322	28.9512	28.8712	29.396	29.2052	28.5159	29.0312	29.1691	29.1082	29.1477
Q57UY2	Q57UY2	Uncharacterized protein	Tb927.8.4690	25.6723	NaN	NaN	25.5236	25.5037	26.2496	NaN	NaN	26.3722	25.9035	25.6764	24.9025	25.5498	25.1396
Q57UY7	Q57UY7	Flagellar protofilament ribbon protein, putative	Tb927.8.4640	27.2086	27.3161	27.5324	27.6887	NaN	27.4306	26.916	27.3167	NaN	27.1704	27.2408	27.065	27.0714	NaN
Q57UZ3	Q57UZ3	Uncharacterized protein	Tb927.8.4580	28.4233	28.7804	28.8646	28.4304	28.4141	28.6454	28.7232	28.822	28.9403	28.9692	28.4498	28.2238	28.2903	28.6558
Q57UZ7	Q57UZ7	LsmAD domain-containing protein	Tb927.8.4540	28.6362	28.6393	28.9974	28.3047	28.3995	28.4421	28.4723	28.9006	29.2853	28.725	27.9488	27.9665	28.3916	28.4275
Q57UZ9	Q57UZ9	Uncharacterized protein	Tb927.7.2120	27.6459	27.541	28.0146	27.2915	27.4313	27.9222	27.307	27.4186	28.2621	27.5677	27.8016	26.9558	27.3138	27.0708
Q57V01	Q57V01	GMP synthase, putative (EC 6.3.5.2)	Tb927.7.2100	29.7046	29.8771	30.0719	29.7529	29.7442	29.7977	29.6989	29.7061	29.9211	29.4108	29.4969	29.454	29.6222	29.5714
Q57V04	Q57V04	Heat shock protein DnaJ, putative	Tb927.7.2070	27.0561	26.7474	27.1954	NaN	26.1911	26.3666	26.2986	27.1917	27.1296	27.119	26.1909	26.4723	25.9528	26.5052
Q57V18	Q57V18	Leucine-rich repeat protein (LRRP), putative	Tb927.7.1920	28.9776	28.9961	29.0709	29.003	28.8221	29.018	28.4047	27.9717	29.3002	28.7436	28.7631	28.7679	28.6558	28.6948
Q57V19	Q57V19	Glycine cleavage system P protein (EC 1.4.4.2)	Tb927.7.1910	29.3494	28.8445	29.1065	29.3956	29.1991	29.1558	28.9381	28.9392	28.7851	28.8746	29.1481	29.0217	28.9973	28.6619
Q57V31	Q57V31	Adenine phosphoribosyltransferase, putative (EC 2.4.2.7)	Tb927.7.1790	29.1797	27.7894	27.1761	28.2971	28.3927	28.0282	28.8046	26.7653	27.7428	28.005	28.0623	28.1126	27.7313	28.4325
Q57V32	Q57V32	Adenine phosphoribosyltransferase, putative (EC 2.4.2.7)	Tb927.7.1780	30.6752	30.757	30.7007	30.4878	30.5522	29.8456	30.6	30.4716	30.9471	30.8476	30.1834	30.1463	30.6944	30.6959
Q57V37	Q57V37	60S ribosomal protein L7, putative	Tb927.7.1730	32.7369	32.8209	33.3262	32.722	32.1381	32.6888	32.667	32.4565	32.9268	32.8181	32.2627	32.3616	32.2824	32.191
Q57V43	Q57V43	Uncharacterized protein	Tb927.7.1670	26.4266	26.4246	27.0655	26.477	26.4213	26.3639	26.3863	27.4812	27.0965	26.6796	26.7575	27.8377	27.0583	26.9004
Q57V45	Q57V45	Aspartyl aminopeptidase, putative (EC 3.4.11.-)	Tb927.3.3410	29.9574	29.9365	30.3673	29.7111	29.4263	29.7596	29.7679	30.4119	30.2643	30.7328	29.7069	29.5325	29.7602	29.7677
Q57V53	Q57V53	Heat shock protein 20, putative	Tb927.3.3330	29.1286	29.8124	30.1693	28.8496	28.4311	29.0405	28.5794	29.2227	29.3281	28.2499	28.8108	28.292	28.3957	28.3125
Q57V54	Q57V54	60S ribosomal protein L13	Tb927.3.3320	33.0784	32.8895	33.6132	32.8794	32.2185	33.088	32.6798	33.1894	33.2212	33.3116	32.2773	32.3166	32.3043	32.2043
Q57V56	Q57V56	Uncharacterized protein	Tb927.3.3300	28.1644	28.0776	28.8785	28.3127	28.2074	28.6958	28.9397	29.0772	28.9732	29.1718	28.9946	29.1303	28.9877	28.7533
Q57V58	Q57V58	Katanin, putative	Tb927.3.3280	26.461	26.7153	26.8668	26.3269	26.391	26.4455	26.7125	27.0755	26.7676	26.717	26.076	26.1367	26.302	26.1708
Q57V63	Q57V63	SAM_MT_RSMB_NOP domain-containing protein	Tb927.3.3230	25.6379	25.1507	NaN	24.7353	25.0121	NaN	25.0803	NaN	NaN	NaN	25.4624	25.0127	25.6055	24.5366
Q57V64	Q57V64	Uncharacterized protein	Tb927.3.3220	25.8212	25.6827	25.8216	25.2013	25.3409	25.582	24.6126	25.5519	NaN	24.8269	25.2828	24.8853	NaN	24.9853
Q57V66	Q57V66	Uncharacterized protein	Tb927.3.3200	26.4218	26.2571	26.3176	NaN	26.2708	26.7407	26.4915	26.7114	26.9705	26.6587	26.6882	26.4219	26.3065	26.3062
Q57V67	Q57V67	Serine/threonine-protein kinase, putative (EC 2.7.1.37) (EC 2.7.11.1)	Tb927.3.3190	29.6337	29.2001	28.948	28.968	29.2313	28.8943	28.8156	29.1804	29.1259	29.1404	29.1325	29.2435	28.9423	28.9612
Q57V68	Q57V68	Uncharacterized protein	Tb927.3.3180	27.9248	28.1684	28.2621	27.4256	27.4009	27.8157	27.1392	28.035	28.3365	28.0522	27.5533	26.9061	27.5414	27.403
Q57V70	Q57V70	Symplekin_C domain-containing protein	Tb927.8.7490	26.1465	26.123	26.4252	25.8286	25.9349	25.9344	25.7257	26.7772	26.5697	25.875	25.41	25.6636	25.8853	25.7579
Q57V72	Q57V72	p-nitrophenylphosphatase, putative	Tb927.8.7510	24.4308	27.0077	26.0685	25.9022	25.3993	26.6181	26.4277	NaN	26.3942	26.2098	26.6879	26.4249	26.5224	26.19
Q57V74	Q57V74	3,2-trans-enoyl-CoA isomerase, mitochondrial, putative (EC 5.3.3.8)	Tb927.8.7530	29.443	29.8494	29.7342	29.5331	29.1078	29.5353	29.2028	29.7805	30.0724	29.2834	29.301	29.3183	29.1394	29.139
Q57V81	Q57V81	Amino acid transporter, putative	Tb927.8.7600	28.5271	28.9005	29.1011	28.9152	29.0514	28.8342	29.1324	29.6771	30.231	29.509	28.9395	29.4338	29.2597	29.1335
Q57V95	Q57V95	Uncharacterized protein	Tb927.5.1680	25.663	25.2619	25.4538	26.0688	26.0487	25.636	26.2785	NaN	24.6731	NaN	26.1229	26.0749	26.1899	24.9459
Q57V97	Q57V97	Protein phosphatase 2C, putative (EC 3.1.3.16)	Tb927.5.1660	26.4115	27.4327	26.7715	26.9566	27.9116	27.2025	27.4192	27.7233	27.9256	27.9994	26.8115	26.8827	27.4336	26.9568
Q57VA0	Q57VA0	Cytochrome b5 heme-binding domain-containing protein	Tb927.5.1630	25.3768	25.1408	26.3495	26.3908	25.9504	26.6281	26.3791	26.3364	26.3978	NaN	26.8506	26.6444	26.3203	26.4292
Q57VB1	Q57VB1	ATP-dependent protease ATPase subunit HslU1 (Mitochondrial proteasome-like protease HslVU ATPase subunit 1)	HslU1 Tb927.5.1520	29.0517	29.3536	29.0319	28.9573	28.7497	28.7862	29.0075	28.5829	28.4197	28.82	28.6391	28.7934	28.9491	28.925
Q57VB4	Q57VB4	MIF4G domain-containing protein	Tb927.5.1490	25.2353	26.136	26.1594	25.8851	25.4335	25.7574	25.4784	26.8567	26.6524	25.5714	26.0794	25.9874	26.2104	26.3441
Q57VB6	Q57VB6	NADH-cytochrome b5 reductase, putative (EC 1.6.2.2)	Tb927.5.1470	28.5775	28.6755	29.0876	28.3445	28.3585	28.3524	27.9682	28.3045	28.7281	27.2376	28.2996	28.1693	27.7784	27.9235
Q57VB7	Q57VB7	Uncharacterized protein	Tb927.5.1460	29.3426	29.2744	29.1704	28.7286	28.8867	28.756	28.7295	29.302	29.0725	28.7658	28.5067	28.6318	28.8046	28.7233
Q57VC7	Q57VC7	Uncharacterized protein	Tb927.5.1360	27.0168	26.1562	25.4405	27.2815	28.3503	26.8536	27.1516	25.6601	25.3924	27.3244	27.843	26.6055	27.4784	27.3497
Q57VD3	Q57VD3	V-type proton ATPase subunit a	Tb927.5.1300	26.9138	27.2588	27.1214	26.9974	26.7574	27.0196	26.8791	26.8509	27.3413	26.3053	27.0986	27.0847	26.8728	26.7405
Q57VD6	Q57VD6	Uncharacterized protein	Tb927.5.1270	26.6406	27.0198	26.7563	26.0838	26.143	26.515	26.2453	26.2573	25.0383	25.6528	26.8286	26.1941	26.4474	26.0506
Q57VD8	Q57VD8	GAF domain-containing protein	Tb927.5.1250	27.8037	27.9773	27.2202	26.36	27.0436	27.737	27.472	27.5183	28.0916	27.741	27.4569	27.1871	26.7548	27.2656
Q57VD9	Q57VD9	Uncharacterized protein	Tb927.5.1240	23.2106	NaN	NaN	24.6941	23.7086	24.0262	23.3055	NaN	NaN	NaN	23.7576	23.2421	23.4833	23.4434
Q57VE0	Q57VE0	Uncharacterized protein	Tb927.5.1230	26.2316	26.8174	26.5213	26.5865	26.835	26.925	26.3865	NaN	26.4347	NaN	NaN	25.7113	26.1706	26.7349
Q57VE2	Q57VE2	Short-chain dehydrogenase, putative	Tb927.5.1210	30.0087	30.2776	30.3048	29.6958	29.0683	30.128	30.0034	30.0937	30.6506	29.7959	29.6656	29.5817	29.6814	29.5123
Q57VE3	Q57VE3	Exosome component CSL4	Tb927.5.1200	NaN	25.4552	25.0259	NaN	NaN	NaN	NaN	25.2424	26.2224	24.076	24.8809	25.3604	NaN	24.7887
Q57VI2	Q57VI2	Kinesin, putative	Tb927.7.6290	26.2074	26.752	26.8096	26.7384	26.4534	26.5919	26.5	26.9694	27.0221	25.7472	26.2647	25.9621	26.6798	26.562
Q57VI3	Q57VI3	Uncharacterized protein	Tb927.7.6280	25.6062	25.7858	24.9913	25.3218	25.0712	25.112	NaN	24.9832	25.203	25.5323	25.0298	25.413	25.0285	24.932
Q57VI4	Q57VI4	Peptidase T, putative (EC 3.4.11.14)	Tb927.7.6270	27.3462	27.5628	28.0843	27.7494	27.1245	27.4332	27.2829	28.4701	27.7674	27.9661	27.0762	27.3146	27.0514	26.8747
Q57VI5	Q57VI5	TPR_REGION domain-containing protein	Tb927.7.6260	27.1982	26.689	27.2165	27.1268	27.2332	26.9902	27.3833	27.0096	26.9384	27.1893	27.3323	27.1471	27.2141	27.1444
Q57VI9	Q57VI9	Protein kinase, putative (EC 2.7.1.-)	Tb927.7.6220	25.1432	24.663	25.0192	24.453	25.1679	25.1326	24.9052	NaN	23.8345	NaN	25.0135	24.5882	NaN	24.4187
Q57VK2	Q57VK2	Uncharacterized protein	Tb927.7.6090	30.3897	30.3743	30.4173	30.5544	30.1836	30.1358	30.2791	30.55	30.8332	30.2493	30.1877	30.3025	30.4785	30.3595
Q57VL6	Q57VL6	Uncharacterized protein	Tb927.7.5950	28.1037	27.0704	26.7393	28.2443	28.4699	27.3913	27.228	26.487	27.4214	NaN	27.3811	27.9885	27.9978	27.5246
Q57VM1	Q57VM1	60S ribosomal protein L7a, putative	Tb927.8.1330 Tb927.8.1340	32.9498	32.6836	33.3295	32.5865	31.8138	32.9765	32.4796	32.9581	33.1678	32.7796	32.6109	32.167	32.1085	32.4084
Q57VM8	Q57VM8	Uncharacterized protein	Tb927.8.1270	26.6863	27.1978	26.7917	27.6111	26.4015	26.7701	27.0635	27.2935	28.4744	NaN	27.0065	27.3944	26.9446	26.8472
Q57VN1	Q57VN1	Electron transfer flavoprotein-ubiquinone oxidoreductase (ETF-QO) (EC 1.5.5.1)	Tb927.8.1240	26.6396	26.3201	26.0487	26.2659	26.1568	25.9433	25.1049	NaN	26.5604	26.4708	26.0599	25.3014	25.5433	25.5551
Q57VN3	Q57VN3	Uncharacterized protein	Tb927.8.1210	NaN	NaN	26.6074	26.3196	26.5387	26.3263	25.8336	NaN	26.6317	26.7594	26.1823	NaN	NaN	25.7083
Q57VN5	Q57VN5	Uncharacterized protein	Tb927.8.1170 Tb927.8.1190	27.559	26.6244	27.3394	28.2608	27.8686	28.2584	28.6639	27.4985	26.2631	28.7904	28.009	28.1631	27.8181	28.6842
Q57VN8	Q57VN8	Calcium-transporting ATPase (EC 7.2.2.10)	Tb927.8.1160	26.4912	26.4589	26.7106	26.206	25.9817	NaN	26.0307	NaN	26.2861	26.0788	26.3752	26.288	26.4391	26.2279
Q57VP0	Q57VP0	Uncharacterized protein	Tb927.8.1140	26.8998	27.1164	27.0112	26.4493	26.8585	26.8829	27.0741	27.2716	27.3306	26.2197	26.8292	27.1876	26.966	26.8634
Q57VP3	Q57VP3	40S ribosomal protein S9, putative	Tb10.70.1380 Tb927.8.1110	32.4979	32.0413	32.6827	32.3729	32.0353	32.2668	32.5528	30.9318	31.5298	31.9861	31.8514	32.4143	31.9203	32.1073
Q57VR0	Q57VR0	Uncharacterized protein	Tb927.7.640	26.8019	27.3399	27.7547	26.8382	27.336	27.196	27.2969	27.7411	28.0021	27.6723	26.8702	26.8529	26.7852	26.7966
Q57VR1	Q57VR1	Uncharacterized protein	Tb927.7.650	24.8092	25.0988	25.7492	25.3504	23.5649	25.3825	26.0576	25.8271	26.0838	NaN	25.6483	26.0317	25.4582	25.4978
Q57VR6	Q57VR6	Uncharacterized protein	Tb927.7.700	25.8498	NaN	NaN	26.0253	25.3836	25.5109	25.6954	26.2259	NaN	NaN	25.9584	25.9643	25.5728	25.2782
Q57VR7	Q57VR7	Heat shock 70 kDa protein, putative	Tb927.7.710	30.924	31.2093	31.2633	31.2464	31.416	30.8865	31.1427	31.2152	31.0913	31.429	30.87	30.9203	31.1261	31.2738
Q57VS2	Q57VS2	Uncharacterized protein	Tb927.7.760	26.8633	26.8647	NaN	26.4437	26.0769	26.7494	25.9025	26.2027	26.013	25.9448	NaN	NaN	NaN	26.0236
Q57VT0	Q57VT0	Uncharacterized protein	Tb927.7.840	28.1393	28.4971	27.5034	27.8723	28.0887	28.3892	28.0364	27.9793	27.7414	27.5365	28.1112	27.9767	27.7853	28.0032
Q57VT4	Q57VT4	RNA-binding protein, putative	Tb927.7.880	26.4598	NaN	26.5533	26.3721	26.8583	NaN	26.51	NaN	26.9267	NaN	26.8044	26.008	NaN	26.3533
Q57VT6	Q57VT6	Uncharacterized protein	Tb927.7.900	27.3096	27.6853	26.4337	26.6053	27.4209	27.2917	26.8083	27.1072	26.3506	26.9198	27.1326	27.6602	27.7747	27.53
Q57VT7	Q57VT7	Uncharacterized protein	Tb927.7.910	25.8545	25.8783	25.5141	25.5491	25.1705	25.685	NaN	NaN	25.6729	NaN	25.0335	24.7285	24.8053	25.7345
Q57VT8	Q57VT8	Dynein heavy chain, putative	Tb927.7.920	27.6892	27.6127	27.4947	27.7162	27.7861	27.8687	27.4176	27.3128	27.9029	26.3007	27.3893	27.3802	27.4383	27.3349
Q57VU3	Q57VU3	60S ribosomal export protein NMD3	Tb927.7.970	NaN	25.4407	26.0907	25.2753	25.3714	25.985	25.5318	23.7794	NaN	NaN	25.8234	25.7991	25.5593	25.4042
Q57VU5	Q57VU5	Chaperone protein DNAJ, putative	Tb927.7.990	27.191	27.373	27.5876	27.9185	27.7096	27.4088	27.7783	27.8724	27.7331	27.5131	27.7323	27.3674	27.4317	27.8768
Q57VV0	Q57VV0	40S ribosomal protein S16, putative	Tb927.7.1040 Tb927.7.1050	32.2662	31.9236	32.258	31.774	31.2975	31.9402	31.6317	32.4239	32.7926	31.9985	31.5356	31.1941	31.5084	31.2956
Q57VV2	Q57VV2	Uncharacterized protein	Tb927.7.1060	26.2373	26.6098	26.7742	26.4021	26.073	26.2347	26.1407	27.094	27.0642	26.8511	26.3821	25.9565	26.0802	26.4865
Q57VV4	Q57VV4	Protein phosphatase 1, regulatory subunit, putative	Tb927.5.590	27.0972	27.2539	27.2991	26.9575	26.7375	26.9944	26.7739	26.5908	27.3294	26.9836	NaN	27.1287	26.9411	26.7777
Q57VV5	Q57VV5	Prefoldin subunit, putative	Tb927.5.580	28.6744	28.613	28.4953	28.0663	28.437	28.2391	27.896	28.4638	NaN	29.302	28.4833	27.7575	28.3394	28.0378
Q57VV8	Q57VV8	V-type proton ATPase subunit	Tb927.5.550	25.7243	NaN	NaN	25.4609	25.7951	26.1175	25.9382	26.5437	26.4896	25.7757	NaN	NaN	25.9622	NaN
Q57VW1	Q57VW1	Stomatin-like protein, putative	Tb927.5.520	28.7002	28.3415	28.3739	28.6465	28.2079	28.597	28.2674	28.5867	28.6847	28.2562	28.487	28.4943	28.153	27.8479
Q57VW2	Q57VW2	Uncharacterized protein	Tb927.5.510	27.6161	27.4594	NaN	26.9813	27.4522	27.0663	27.4604	25.7541	27.3364	27.1845	26.9276	28.0838	26.8076	26.7093
Q57VW3	Q57VW3	Uncharacterized protein	Tb927.5.500 Tb927.5.500b	26.2289	25.8008	26.1867	26.4391	25.9844	26.3668	26.6367	26.6253	26.3575	26.8083	26.6398	26.6711	25.9007	26.279
Q57VW9	Q57VW9	Trans sialidase, putative (EC 3.2.1.18)	Tb927.5.440 Tb927.5.440b	28.4277	28.6962	28.7867	28.5866	28.2186	28.619	28.5486	28.9594	28.7889	28.1082	28.2015	28.1873	28.3071	28.1259
Q57VY1	Q57VY1	Receptor-type adenylate cyclase GRESAG 4, putative (EC 4.6.1.1)	Tb927.5.320	27.4619	27.6892	28.1477	27.4367	27.6176	27.5955	27.8629	27.855	27.9575	27.1501	27.1173	27.1607	27.6427	27.3258
Q57VY5	Q57VY5	MIF4G domain-containing protein	Tb927.8.4500	27.9174	27.6036	28.2409	27.9417	27.7742	27.6765	27.7528	26.2907	27.7436	27.6019	27.3866	27.6686	27.7721	27.8944
Q57VY9	Q57VY9	CH_2 domain-containing protein	Tb927.8.4460	24.1258	24.4262	25.615	24.4799	22.8987	26.2312	NaN	NaN	25.5403	NaN	25.379	27.1341	26.743	26.0355
Q57VZ0	Q57VZ0	RNA-binding protein, putative	Tb927.8.4450	27.247	27.3556	27.9874	27.0686	26.6615	27.0841	26.9944	27.6595	27.6684	26.9136	27.3288	26.9265	26.5171	26.7955
Q57VZ2	Q57VZ2	Nucleoside phosphorylase, putative (EC 2.4.2.-)	Tb927.8.4430	30.7703	30.8098	31.1656	30.6362	30.7316	30.4283	30.7864	30.5639	30.801	30.131	30.8746	30.3715	30.7259	30.6997
Q57VZ5	Q57VZ5	Uncharacterized protein	Tb927.8.4400	27.5294	27.6038	27.2762	27.7235	27.5168	27.3984	27.7052	27.689	26.1217	26.5959	27.9389	27.6874	27.6747	27.7223
Q57W07	Q57W07	Nuclear transport factor 2, putative	Tb927.8.4280	27.1223	26.8165	27.254	26.9767	27.2317	26.8134	24.9269	26.2734	NaN	26.8352	26.0922	26.1733	25.2983	26.3392
Q57W13	Q57W13	DFRP_C domain-containing protein	Tb927.8.4220	26.8322	26.9395	27.0662	NaN	26.6167	26.485	26.6328	26.9773	27.3492	27.1959	26.5869	26.5219	26.926	26.9038
Q57W14	Q57W14	WD_REPEATS_REGION domain-containing protein	Tb927.8.4210	28.8532	28.6683	28.869	28.9545	28.8559	29.0138	28.4548	28.4228	29.0592	28.3171	28.4344	28.4159	28.8681	28.4394
Q57W23	Q57W23	Uncharacterized protein	Tb927.5.780	27.5472	27.613	27.9172	27.0252	27.2236	27.6083	26.8174	27.7548	28.1073	27.6236	27.4161	26.7737	27.0634	27.3046
Q57W25	Q57W25	Casein kinase, putative (EC 2.7.1.-)	Tb927.5.800	29.1294	28.8223	29.5006	28.9806	28.9347	28.5417	29.1861	28.7424	29.2197	28.6985	29.0725	28.9641	28.8768	28.9416
Q57W35	Q57W35	Oligosaccharyl transferase subunit, putative	Tb927.5.900	29.1737	29.2273	28.9677	28.9263	28.9626	29.4153	28.7415	28.9704	29.3562	28.4339	28.8832	28.8293	28.6767	28.6195
Q57W38	Q57W38	NADH-dependent fumarate reductase (EC 1.3.1.6)	Tb927.5.930	32.7847	32.7716	32.5674	32.9885	32.6864	32.5871	32.4892	32.7472	32.7239	32.7022	32.9308	32.6122	32.4961	32.4013
Q57W39	Q57W39	NADH-dependent fumarate reductase, putative	Tb927.5.940	29.1749	29.0503	29.2215	29.134	28.3457	28.9123	28.5989	29.6511	29.895	28.1617	28.7376	29.045	28.6465	28.0896
Q57W40	Q57W40	Thioredoxin-like protein	Tb927.5.950	26.5535	26.9203	26.2337	NaN	27.9642	25.2767	25.8693	24.2646	25.67	27.7272	26.1838	27.065	27.0339	26.4074
Q57W41	Q57W41	AAA domain-containing protein	Tb927.5.960	26.2928	26.4082	NaN	26.1563	26.0787	26.8506	25.9552	26.3885	26.6523	26.0414	26.5848	25.7066	26.2118	25.8377
Q57W45	Q57W45	Ubiquitin-conjugating enzyme E2, putative (EC 6.3.2.19)	Tb927.5.1000	28.6731	28.3298	27.8791	28.9578	28.7166	28.2458	28.974	28.0054	27.9287	28.3612	28.5815	28.7995	28.857	28.875
Q57W51	Q57W51	Mitochondrial processing peptidase, beta subunit, putative (EC 1.10.2.2)	Tb927.5.1060	32.5174	32.5064	32.8094	32.3412	32.3102	32.5529	32.3999	32.9085	32.8817	32.8642	32.2739	31.881	32.177	32.1766
Q57W54	Q57W54	Threonyl-tRNA synthetase, putative (EC 6.1.1.3)	Tb927.5.1090	31.9802	31.9108	32.1743	31.9815	31.7548	31.7871	31.858	32.1418	32.2236	31.9901	31.8855	31.8127	31.9236	31.922
Q57W55	Q57W55	Peroxisome targeting signal 1 receptor	Tb927.5.1100	28.1896	27.8774	27.7267	27.9402	28.253	27.9544	28.0201	28.3685	27.7094	27.3339	27.6233	28.492	28.3134	28.3708
Q57W56	Q57W56	60S ribosomal protein L2, putative	Tb11.01.7960 Tb927.5.1110	31.9014	31.7443	32.1885	32.0608	31.9248	32.1081	32.0962	32.1783	31.9566	32.5172	31.8586	31.9352	31.7219	31.8621
Q57W58	Q57W58	Uncharacterized protein	Tb927.5.1130	26.2383	26.3295	26.4207	26.2927	26.0321	25.9813	25.7527	26.5106	NaN	25.7211	25.8747	26.234	25.8988	25.5744
Q57W59	Q57W59	Choline/ethanolamine kinase, putative (EC 2.7.1.82)	Tb927.5.1140	25.9273	25.9207	26.5112	26.5684	26.2684	25.2516	25.4807	26.0108	25.2175	NaN	27.1205	27.316	26.6917	26.6544
Q57W63	Q57W63	Coronin	Tb927.8.3100	28.8986	28.6391	29.0574	28.7861	28.5802	28.76	28.3111	28.7878	29.1904	28.9514	27.9125	27.9787	27.9165	27.282
Q57W67	Q57W67	Cytosolic leucyl aminopeptidase, putative (EC 3.4.11.1)	Tb927.8.3060	29.7936	29.8141	30.0795	29.8595	29.4528	29.7021	29.6932	29.6951	29.5925	28.8284	29.6303	29.5461	29.2437	29.0909
Q57W87	Q57W87	Ribonuclease, putative	Tb927.8.2850	25.926	26.0456	26.1683	26.1834	25.8037	25.5001	NaN	NaN	NaN	25.1645	25.881	25.5261	25.2185	24.5409
Q57W90	Q57W90	Uncharacterized protein	Tb927.8.2820	24.5596	NaN	NaN	25.1707	24.9306	NaN	25.238	NaN	25.2032	25.0268	24.7858	25.1688	25.011	25.202
Q57W94	Q57W94	Lipophosphoglycan biosynthetic protein, putative	Tb927.3.3580	30.9675	31.4621	31.3284	31.0471	31.0927	30.9048	31.1436	31.1002	31.2196	30.4041	30.9237	30.7878	31.0466	30.9537
Q57W95	Q57W95	U3 small nucleolar ribonucleoprotein protein MPP10, putative	Tb927.3.3590	26.6859	NaN	26.4356	NaN	26.2941	NaN	26.0213	26.938	26.3654	NaN	25.6935	NaN	25.7601	25.6805
Q57W97	Q57W97	Peroxisomal targeting signal type 2 receptor, putative	Tb927.3.3610	27.6011	27.7899	26.8328	27.3543	27.5783	28.1594	27.1489	26.0829	26.1534	27.2645	27.3255	26.9884	26.9388	27.0624
Q57W99	Q57W99	Elongation factor Ts, mitochondrial (EF-Ts) (EF-TsMt)	Tb927.3.3630	28.2574	28.1589	27.2156	27.7602	28.1301	27.703	27.5436	27.7887	28.4428	27.5667	27.7576	27.6197	27.4655	28.0515
Q57WA2	Q57WA2	Uncharacterized protein	Tb927.3.3660	25.8147	NaN	NaN	25.9317	25.3639	NaN	25.1894	25.7843	NaN	24.6898	24.8339	24.6264	25.2315	NaN
Q57WA3	Q57WA3	RNA-binding protein, putative	Tb927.3.3670	26.6836	NaN	26.8727	27.1847	26.2437	26.8841	26.9221	27.1637	27.7759	26.3299	NaN	26.4651	26.7121	26.5092
Q57WA5	Q57WA5	Flagellar radial spoke protein-like, putative	Tb927.3.3690	28.6952	28.8333	28.5379	28.8631	28.2837	29.0459	28.9593	29.3933	28.9224	28.736	28.8668	28.4885	28.6636	29.0611
Q57WB1	Q57WB1	Uncharacterized protein	Tb927.3.3750	29.0377	30.4523	29.3452	29.5469	29.5975	29.728	29.7111	30.6403	29.1457	29.4439	30.2279	29.3663	29.7251	29.7723
Q57WB4	Q57WB4	Tryparedoxin	Tb927.3.3780	32.6617	32.862	32.6917	32.3555	32.37	32.651	32.1049	32.9877	32.8115	31.6131	32.5429	32.6649	32.4482	33.0873
Q57WB3	Q57WB3	Uncharacterized protein	Tb927.3.3770 Tb927.3.3790	29.6476	29.5594	29.7673	29.3768	29.6397	29.5148	29.9103	29.8231	30.1454	29.7287	30.0276	29.6174	29.263	29.5793
Q57WC1	Q57WC1	Sec16_C domain-containing protein	Tb927.3.3850	25.9511	26.3472	26.0529	26.0618	25.9519	25.5773	25.9292	25.7114	26.3223	24.9702	26.7676	26.105	25.7327	25.993
Q57WC6	Q57WC6	Carnitine O-palmitoyltransferase II, putative (EC 2.3.1.21)	Tb927.3.3900	32.4203	32.6888	32.9008	32.3837	32.3794	32.4571	32.3571	32.704	32.6131	32.4949	32.4346	32.2767	32.5007	32.3747
Q57WD0	Q57WD0	RNA-binding protein, putative	Tb927.3.3940	25.5198	25.4749	NaN	NaN	24.9233	NaN	24.8767	26.0107	NaN	NaN	25.2149	24.9669	25.7866	25.6369
Q57WD9	Q57WD9	Uncharacterized protein	Tb927.3.4030	25.2898	23.9845	NaN	24.1105	24.6775	23.7469	NaN	NaN	25.0823	23.4741	24.5662	25.1254	25.3074	24.0115
Q57WE0	Q57WE0	ANK_REP_REGION domain-containing protein	Tb927.3.4040	28.4668	28.6714	29.2316	28.8172	29.0058	28.4176	28.7788	28.83	28.3763	28.6783	29.0172	28.8971	29.4184	28.9085
Q57WE4	Q57WE4	Uncharacterized protein	Tb927.7.3290	25.3462	25.3405	25.3713	24.5792	24.901	NaN	NaN	25.3232	NaN	NaN	24.6217	24.8492	24.6573	24.7503
Q57WE6	Q57WE6	Uncharacterized protein	Tb927.7.3310	25.7409	NaN	NaN	25.394	25.4174	25.1055	24.8567	NaN	25.7682	NaN	25.5863	25.6069	25.177	25.1331
Q57WE8	Q57WE8	Uncharacterized protein	Tb927.7.3330	28.2315	28.6017	28.4203	28.1521	27.597	27.7264	27.8355	28.2959	28.2052	27.8149	27.9277	27.4068	27.3948	27.4598
Q57WF1	Q57WF1	Farnesyl pyrophosphate synthase (EC 2.5.1.10)	Tb927.7.3360	25.2939	24.7381	26.0844	NaN	NaN	25.3855	NaN	26.0513	26.1402	NaN	24.3916	26.3657	24.867	25.5807
Q57WF2	Q57WF2	Uncharacterized protein	Tb927.7.3370	28.1091	28.302	28.3074	28.0036	28.2794	28.2696	27.9824	28.0532	28.1551	28.1507	28.0874	28.1636	28.081	28.0517
Q57WF6	Q57WF6	Centrin, putative	Tb927.7.3410	28.9023	29.0024	29.1593	29.1393	28.6985	28.3926	28.7059	28.544	28.7305	27.7279	28.6158	28.4243	28.6656	28.6736
Q57WF8	Q57WF8	Peptidyl-prolyl cis-trans isomerase (PPIase) (EC 5.2.1.8)	Tb927.7.3430	25.9542	25.6413	25.8207	26.0852	25.6059	NaN	25.1189	25.0568	NaN	25.5631	26.0601	26.1903	26.0523	25.8291
Q57WF9	Q57WF9	I/6 autoantigen	Tb927.7.3440	30.233	29.785	29.3827	29.6543	29.6736	29.7658	29.3999	29.5329	29.8109	29.6727	29.8971	29.3879	29.4274	29.2194
Q57WG0	Q57WG0	I/6 autoantigen	Tb927.7.3450	24.4874	25.0079	25.28	25.0571	23.526	25.1585	24.3558	NaN	24.8963	27.4081	25.1015	24.8478	24.4934	24.6218
Q57WG5	Q57WG5	Glutathione-S-transferase/glutaredoxin, putative	Tb927.7.3500	29.7882	28.9682	28.3107	29.6082	29.9575	29.5558	30.1831	29.4729	29.4673	30.4008	29.8113	29.8994	29.9724	30.6591
Q57WH0	Q57WH0	Uncharacterized protein	Tb927.7.3550	31.8893	32.3939	32.2284	32.2118	32.2029	32.2658	32.0308	32.3385	32.3709	32.2266	31.9786	31.8625	31.9841	32.1381
Q57WH1	Q57WH1	Cilia- and flagella-associated protein 44 (Component of motile flagella 7)	CFAP44 Tb927.7.3560	26.8572	27.3207	27.4219	27.3701	27.0763	27.7767	27.3909	26.2669	27.0157	26.8798	27.1376	27.0563	27.0405	26.5448
Q57WH4	Q57WH4	Uncharacterized protein	Tb927.7.3590	28.1846	28.2829	28.6246	28.3212	28.0213	28.2791	27.4321	27.2457	27.0257	27.3525	27.8121	27.8774	27.597	27.4667
Q57WH7	Q57WH7	Tyrosyl-tRNA synthetase, putative	Tb927.7.3620	27.2854	27.1606	26.8445	26.8856	27.5915	26.7016	26.7886	27.4969	27.3918	26.3152	26.4931	26.8917	26.6249	26.8206
Q57WH8	Q57WH8	TPR-repeat-containing chaperone protein DNAJ, putative	Tb927.7.3630	27.4853	27.8567	27.7487	27.5231	27.1874	27.2208	27.057	27.723	27.371	27.7011	26.9576	26.8687	27.0964	27.0332
Q57WI9	Q57WI9	Uncharacterized protein	Tb927.7.3740	27.6337	28.0787	27.5043	28.3937	28.1174	27.8916	27.9091	28.0755	28.6147	27.4704	28.1604	28.1703	28.538	28.4412
Q57WJ2	Q57WJ2	Bifunctional NAD(P)H-hydrate repair enzyme (Nicotinamide nucleotide repair protein) [Includes: ADP-dependent (S)-NAD(P)H-hydrate dehydratase (EC 4.2.1.136) (ADP-dependent NAD(P)HX dehydratase); NAD(P)H-hydrate epimerase (EC 5.1.99.6)]	Tb927.7.3770	26.0854	26.3569	NaN	26.4037	25.7964	25.9352	26.0237	27.1214	26.5736	25.9776	NaN	26.6185	25.9757	26.011
Q57WJ9	Q57WJ9	Chaperone protein DnaJ, putative	Tb927.8.8310	26.9884	26.8526	27.9236	27.1518	27.0261	27.6235	26.9466	27.2057	26.991	NaN	27.2653	26.8065	26.8957	26.6501
Q57WK0	Q57WK0	Amino acid transporter, putative	Tb927.8.8300	29.3727	29.6198	29.7936	29.0825	29.5617	28.7515	29.2358	29.6143	29.8	29.4682	29.0056	29.1072	29.359	29.4406
Q57WK2	Q57WK2	Uncharacterized protein	Tb927.8.8280	25.9478	NaN	26.1409	NaN	NaN	25.5182	25.6157	NaN	25.867	26.028	25.4234	NaN	26.6344	NaN
Q57WL0	Q57WL0	Uncharacterized protein	Tb927.8.8200	26.1116	26.3898	26.6764	26.3334	26.1599	25.8864	NaN	NaN	25.8918	NaN	26.1372	26.5773	25.9564	25.3665
Q57WL2	Q57WL2	Uncharacterized protein	Tb927.8.8180	26.7701	26.9929	27.3324	26.4895	26.0577	26.5274	NaN	27.3935	27.338	25.0162	26.4042	26.3524	26.0682	25.9436
Q57WL3	Q57WL3	Uncharacterized protein	Tb927.8.8170	NaN	26.2015	26.7323	26.1475	NaN	NaN	26.4726	26.8538	27.2062	NaN	26.3719	26.3079	25.9622	26.0504
Q57WQ0	Q57WQ0	Cytosolic Fe-S cluster assembly factor NUBP2 homolog	Tb927.7.1500	24.4519	24.3301	25.2288	23.7819	22.9257	23.5942	23.1854	24.7825	24.894	23.1419	23.7643	24.1819	23.6605	23.253
Q57WQ7	Q57WQ7	Uncharacterized protein	Tb927.7.1430	26.9193	27.4007	26.9803	27.2029	26.7154	26.7867	27.0313	27.3416	26.8539	26.813	27.0628	26.6009	27.0275	26.8676
Q57WR6	Q57WR6	10 kDa heat shock protein, putative	Tb927.7.1320 Tb927.7.1340	30.9126	30.3981	30.4732	31.1414	31.6796	31.2268	30.8791	30.733	30.2982	31.1821	30.8814	30.5037	31.2034	31.2728
Q57WR9	Q57WR9	Uncharacterized protein	Tb927.7.1310	26.858	27.4257	27.2293	27.068	26.6017	26.9938	26.7838	26.0584	26.7975	26.272	26.9727	26.9777	26.7964	26.7048
Q57WS0	Q57WS0	Protein disulfide isomerase, putative (EC 5.3.4.1)	Tb927.7.1300	30.316	30.3439	30.421	30.4051	30.1506	30.0561	30.3716	29.983	30.143	30.0188	30.1398	30.2373	30.0182	30.2339
Q57WS6	Q57WS6	DAGKc domain-containing protein	Tb927.7.1240	25.1004	24.9804	24.9141	25.3662	24.9702	24.7058	NaN	NaN	NaN	NaN	25.0082	NaN	24.8115	24.6667
Q57WT0	Q57WT0	ApaG domain-containing protein	Tb927.7.1200	24.7096	25.3314	25.8734	25.1372	24.9138	25.5068	NaN	25.4374	24.9506	NaN	25.0025	24.4872	24.7375	24.7671
Q57WT9	Q57WT9	Asparagine synthetase a, putative (EC 6.3.1.1)	Tb927.7.1110	30.1641	30.1766	30.4692	30.3885	30.33	30.2147	30.5338	30.4552	30.3689	29.6072	29.9629	30.1019	30.0741	30.0411
Q57WV1	Q57WV1	Cytochrome P450, putative (EC 1.14.-.-)	Tb927.3.680	27.8653	27.8669	26.9086	28.2904	27.9107	27.2173	27.2224	27.7681	27.5415	NaN	28.0895	28.0486	27.7154	27.838
Q57WV2	Q57WV2	Protein kinase, putative (EC 2.7.1.-)	Tb927.3.690	NaN	NaN	NaN	25.4055	24.8834	25.3486	24.5451	24.9744	25.6356	NaN	25.9764	24.3228	24.9113	24.7468
Q57WV3	Q57WV3	Uncharacterized protein	Tb927.3.700	29.7927	29.8403	30.3426	29.8942	29.3794	29.9457	29.5925	26.7226	29.9591	29.5126	29.4364	29.7589	29.1111	29.6344
Q57WV5	Q57WV5	Zinc finger protein 2, putative	Tb927.3.720	26.4944	26.6521	26.7216	26.1917	26.6971	26.5568	26.3666	26.4928	27.2002	25.5011	26.3071	25.7825	26.2747	26.3963
Q57WV8	Q57WV8	SET domain-containing protein	Tb927.3.750	25.9865	26.0697	25.8947	25.8069	NaN	26.2424	25.6414	NaN	25.4609	25.2883	25.7127	25.7311	25.7781	NaN
Q57WW6	Q57WW6	Flap endonuclease 1 (FEN-1) (EC 3.1.-.-) (Flap structure-specific endonuclease 1)	FEN1 Tb927.3.830	27.5654	27.4959	27.4759	26.9339	27.028	27.055	27.3219	26.9676	28.1245	26.8338	27.3679	27.4811	27.316	27.3434
Q57WW9	Q57WW9	Acyl carrier protein	Tb927.3.860	27.5026	26.0179	26.8484	28.3657	28.8073	27.5979	26.7655	NaN	NaN	26.811	27.6235	28.1521	27.6068	27.1976
Q57WX6	Q57WX6	Dynein heavy chain, putative	Tb927.3.930	30.9367	31.059	31.2517	30.8728	30.7483	30.651	30.952	31.076	31.0047	30.9402	30.7424	30.7908	30.5685	30.8364
Q57WX8	Q57WX8	Fe2OG dioxygenase domain-containing protein	Tb927.3.950	25.9526	25.8496	26.2174	26.0205	25.6419	25.4118	25.392	26.0105	25.6201	25.1425	26.2592	25.4841	26.0979	25.8576
Q57WY0	Q57WY0	Uncharacterized protein	Tb927.3.970	24.8304	25.3332	24.8751	25.0447	NaN	25.0354	24.7639	NaN	24.6359	NaN	25.0111	25.4132	NaN	NaN
Q57WY1	Q57WY1	Uncharacterized protein	Tb927.3.980	26.3476	26.9055	26.9882	26.4489	26.0986	26.0995	26.5381	NaN	27.1278	NaN	26.8655	26.1706	26.3644	26.5835
Q57WY4	Q57WY4	Uncharacterized protein	Tb927.3.1010	30.55	31.075	30.9911	30.4145	30.4177	30.7002	30.4486	31.384	31.3066	30.7843	30.1847	30.0875	30.5201	30.6107
Q57WY6	Q57WY6	RRM domain-containing protein	Tb927.3.1030	28.8727	28.7016	29.0115	28.2821	28.732	28.4426	28.4812	29.2658	29.2656	29.082	28.7226	28.3159	28.5619	28.5687
Q57WY9	Q57WY9	Uncharacterized protein	Tb927.3.1080	25.9995	25.9888	26.6296	25.6128	25.4292	26.3714	26.3541	26.4223	26.1694	26.7547	25.8062	25.7325	25.3699	25.7742
Q57WZ2	Q57WZ2	Uncharacterized protein	Tb927.3.1110	26.6819	27.125	26.8925	NaN	27.1317	NaN	27.0251	26.9883	27.6853	26.9993	26.9277	26.6174	26.946	26.7744
Q57WZ3	Q57WZ3	GTP-binding nuclear protein	Tb927.3.1120	31.8927	31.5086	31.9044	31.4857	31.4345	31.722	31.4859	31.7367	32.0541	31.9843	31.5351	31.4707	31.3844	31.602
Q57X11	Q57X11	Recombination initiation protein NBS1, putative	Tb927.8.5710	25.0903	25.3668	25.4363	25.7758	25.3681	25.0088	25.1609	25.1979	25.8492	NaN	NaN	25.5681	25.3959	24.7155
Q57X16	Q57X16	Uncharacterized protein	Tb927.8.5660	25.2581	26.1212	NaN	25.8216	25.1944	25.9977	NaN	25.5136	26.6313	NaN	26.0667	26.079	25.5713	25.9142
Q57X18	Q57X18	Uncharacterized protein	Tb927.8.5640	29.8784	29.9435	30.072	30.1582	29.8647	29.8558	29.6121	29.9214	30.3239	29.4234	29.9138	29.9088	29.6972	29.5733
Q57X22	Q57X22	Transaldolase (EC 2.2.1.2)	Tb927.8.5600	29.7915	29.9327	30.1813	29.7551	29.6756	29.7801	29.951	29.8151	29.8368	30.2843	29.333	29.9081	29.6179	29.8416
Q57X24	Q57X24	Uncharacterized protein	Tb927.8.5580	26.305	26.3101	26.5966	26.8234	26.1985	26.4151	26.5655	26.7226	26.7367	26.4869	26.9973	26.5611	26.4334	26.0844
Q57X31	Q57X31	DNA-(apurinic or apyrimidinic site) lyase (EC 4.2.99.18)	Tb927.8.5510	25.9006	25.5274	25.5513	24.1719	25.9891	25.8848	25.9855	25.4526	NaN	26.0319	NaN	27.1166	25.5567	NaN
Q57X48	Q57X48	Guanine deaminase (Guanase) (EC 3.5.4.3) (Guanine aminohydrolase)	Tb927.5.4560	28.3067	28.5958	28.4065	28.3405	27.9942	27.8901	27.6972	28.1337	28.422	27.1699	27.9768	27.4923	27.8167	27.8383
Q57X54	Q57X54	ADP-ribosylation factor, putative	Tb927.5.4500	29.0389	29.006	28.6731	29.3597	29.1521	28.7894	28.8013	28.1144	28.2208	28.9386	29.3305	29.4585	29.703	28.9027
Q57X55	Q57X55	Threonine synthase, putative (EC 4.2.3.1)	Tb927.7.4390	31.939	32.0748	32.0373	31.7347	31.8211	31.7184	31.5952	31.7357	31.5736	31.1282	31.6971	31.3118	31.403	31.4669
Q57X58	Q57X58	Proteasome subunit alpha type (EC 3.4.25.1)	Tb927.7.4420	30.2111	30.0393	30.3844	30.1311	29.7575	30.2599	30.5215	30.9214	29.9829	29.7553	30.0503	30.0958	30.29	30.4024
Q57X61	Q57X61	Uncharacterized protein	Tb927.7.4450	26.082	25.8643	25.8041	25.6429	25.3491	25.5773	NaN	NaN	25.4161	26.3308	25.8057	25.9754	25.9069	25.643
Q57X62	Q57X62	VWFA domain-containing protein	Tb927.7.4460	27.3541	27.9107	27.9724	27.1902	26.7125	27.8711	27.4174	27.9972	27.619	25.9849	27.268	26.6178	26.6284	26.7353
Q57X63	Q57X63	Uncharacterized protein	Tb927.7.4470	26.8135	27.4477	NaN	27.1704	27.1717	NaN	27.0916	27.5956	NaN	27.5091	NaN	26.2617	26.7808	26.909
Q57X64	Q57X64	Adenosine 5'-monophosphoramidase, putative	Tb927.7.4480	31.1393	31.3968	31.5136	31.3733	31.5097	31.2603	31.1871	31.4592	31.3995	31.4425	31.0858	31.236	31.258	31.2368
Q57X66	Q57X66	PX domain-containing protein	Tb927.7.4500	29.2375	29.3014	29.5492	29.2778	29.1298	28.9401	29.1009	29.5846	29.7487	29.4379	29.0228	28.9636	29.1995	28.9674
Q57X68	Q57X68	Thioredoxin domain-containing protein	Tb927.7.4520	30.3724	30.413	30.4496	30.3196	30.2308	30.5323	30.5182	29.6913	29.8072	30.0793	30.4892	30.1999	30.548	30.3237
Q57X71	Q57X71	60S ribosomal protein-like	Tb927.7.4550	27.4188	27.8021	28.0578	26.9864	27.4922	27.7502	27.0373	NaN	27.8841	27.8915	27.2819	27.0008	27.1002	27.3241
Q57X73	Q57X73	Nucleoside hydrolase, putative (EC 3.2.2.1)	Tb927.7.4570	30.0259	30.2066	30.2235	30.1496	30.1853	30.0977	29.501	29.2799	29.9166	29.1203	29.6015	29.3392	29.4301	29.294
Q57X86	Q57X86	WD_REPEATS_REGION domain-containing protein	Tb927.7.4700	28.489	28.1084	28.3757	27.9607	28.5078	27.8544	27.488	28.0507	28.5588	28.3128	27.838	27.4462	27.6541	27.897
Q57X93	Q57X93	Peptidyl-prolyl cis-trans isomerase (PPIase) (EC 5.2.1.8)	Tb927.7.4770	29.8452	29.6772	29.6091	29.6116	29.7701	29.9096	29.4633	29.7921	29.9311	29.9424	29.5895	29.4156	29.6372	29.1058
Q57X95	Q57X95	Proteasome subunit beta (EC 3.4.25.1)	Tb927.7.4790	28.7755	28.1147	28.1743	28.0695	28.3124	28.2334	27.4805	27.8326	28.1115	27.5931	28.5329	28.3874	28.1944	28.2019
Q57XA3	Q57XA3	Uncharacterized protein	Tb927.7.4870	25.6505	26.5968	26.9591	25.976	26.0645	26.1389	NaN	25.9178	26.4896	25.0317	26.0674	26.1081	25.7942	25.463
Q57XA6	Q57XA6	5'-3' exonuclease XRNA, putative (EC 3.1.11.-)	Tb927.7.4900	29.1462	29.1291	29.7804	28.7741	28.3075	28.9341	28.6925	29.7811	29.6413	28.5132	28.724	28.3402	28.3782	28.3198
Q57XA7	Q57XA7	Uncharacterized protein	Tb927.7.4910	27.3494	27.4408	28.0788	27.2747	27.681	28.1166	27.6897	27.7234	27.7417	27.8162	27.4126	27.4019	27.5415	27.433
Q57XB1	Q57XB1	NAD(P)-dependent steroid dehydrogenase-like protein	Tb927.7.4950	27.0629	26.5975	26.0119	26.7091	26.4783	26.8817	26.5544	24.8672	26.7448	27.0826	26.5914	27.2962	26.5888	26.8931
Q57XB2	Q57XB2	Uncharacterized protein	Tb927.8.2770	29.2752	29.3504	29.4785	29.1049	29.2663	29.1893	29.0811	29.3793	29.4902	29.7343	29.1174	28.7851	28.8818	28.9167
Q57XC5	Q57XC5	Ubiquitin-activating enzyme E1, putative (EC 6.3.2.19)	Tb927.8.2640	29.0666	29.0204	29.1861	28.6913	28.8191	28.85	28.7159	29.4494	29.5628	29.2081	28.7588	28.8063	29.0037	28.9189
Q57XC6	Q57XC6	Kinesin-like protein	Tb927.8.2630	30.3062	30.706	30.7568	30.1648	30.172	30.0901	30.2015	30.5272	30.627	30.3469	30.1777	30.0396	30.275	30.0557
Q57XC9	Q57XC9	WD_REPEATS_REGION domain-containing protein	Tb927.8.2600	25.3934	25.2363	NaN	25.558	24.6034	24.1881	25.5937	24.4352	24.5273	NaN	25.6766	25.6443	24.9032	24.9403
Q57XD5	Q57XD5	3-ketoacyl-CoA thiolase, putative (EC 2.3.1.16)	Tb927.8.2540	31.2987	31.831	31.2914	31.2979	31.3937	31.2983	31.1769	31.1473	31.461	31.0415	31.2034	31.2266	31.2509	31.1658
Q57XD7	Q57XD7	Acetyl-coenzyme A synthetase (EC 6.2.1.1)	Tb927.8.2520	27.6755	27.3847	25.564	27.2109	27.72	27.0717	26.9877	26.3396	26.9189	26.1733	26.9331	26.8265	26.6998	26.7243
Q57XE2	Q57XE2	Uncharacterized protein	Tb927.8.2470	26.4434	26.9118	26.084	26.3993	27.1357	26.483	26.1037	26.3795	26.4972	27.2674	26.2508	NaN	26.0309	26.0217
Q57XE3	Q57XE3	Uncharacterized protein	Tb927.8.2460	26.943	27.6342	27.953	28.0889	27.6574	27.6851	27.1939	25.3994	27.8192	27.902	27.357	27.8867	26.8847	27.5342
Q57XF9	Q57XF9	Uncharacterized protein	Tb927.8.2300	NaN	24.7197	NaN	24.9233	25.2367	NaN	NaN	25.2668	NaN	25.3258	25.4111	25.418	25.1529	24.9377
Q57XG1	Q57XG1	Uncharacterized protein	Tb927.8.2260 Tb927.8.2280	27.626	27.7379	27.1003	28.3085	28.3252	28.1095	28.1829	27.2689	27.7374	28.2671	27.9922	27.993	27.8152	27.8736
Q57XH4	Q57XH4	Iron/ascorbate oxidoreductase family protein, putative (EC 1.2.3.4)	Tb927.5.300	26.4087	26.8616	25.7677	27.5167	26.8365	25.518	27.9341	26.3709	27.4985	25.7901	26.883	27.6839	27.4391	27.3323
Q57XH6	Q57XH6	RNA-binding protein, putative	Tb927.8.990	27.699	27.4159	27.7307	27.1735	27.363	26.9461	26.1946	27.3151	27.4959	26.8604	27.2918	27.0417	27.5508	26.4636
Q57XH7	Q57XH7	Phosphoacetylglucosamine mutase (PAGM) (EC 5.4.2.3) (Acetylglucosamine phosphomutase) (N-acetylglucosamine-phosphate mutase)	Tb927.8.980	31.4153	31.3757	31.3002	31.0882	30.9567	31.0605	30.8902	31.1664	31.2745	30.5198	31.1054	30.9423	30.9867	30.9929
Q57XJ2	Q57XJ2	Trans-sialidase (EC 3.2.1.18)	Tb927.7.6850	29.78	29.7781	30.1209	29.8705	29.499	29.4559	29.7955	30.0397	29.8214	29.4729	29.294	29.4094	29.1912	29.4847
Q57XJ5	Q57XJ5	ADP-ribosylation factor-like protein 3A, putative	Tb927.3.3450	29.7308	29.2226	29.3472	29.8651	30.148	29.8796	29.7572	30.0739	30.1054	30.0739	29.8268	29.8505	30.1651	30.02
Q57XJ6	Q57XJ6	Uncharacterized protein	Tb927.3.3460	30.7401	31.1104	31.1698	30.933	30.7958	30.7816	30.8521	30.8046	31.1421	30.3974	30.7801	30.7697	30.7978	30.7642
Q57XJ9	Q57XJ9	High mobility group protein, putative	Tb927.3.3490	30.5105	30.6151	30.8963	30.2961	30.6066	29.7521	30.5237	30.5444	30.3801	30.0887	30.0398	29.9999	29.9389	30.2607
Q57XK6	Q57XK6	U-box domain-containing protein	Tb927.3.3560	29.1376	29.1259	29.3759	28.8787	28.7153	28.6911	28.9423	29.2887	29.6425	28.1992	28.7581	28.5152	28.5485	28.786
Q57XK9	Q57XK9	Uncharacterized protein	Tb927.7.2650	27.0615	27.3818	27.4317	26.7304	26.9944	25.7726	26.5358	27.5782	27.6449	26.4965	27.3042	26.9155	27.0113	26.4901
Q57XL0	Q57XL0	Uncharacterized protein	Tb927.7.2640	31.5554	32.0354	31.8787	31.5052	31.3757	31.6869	31.4372	31.6509	31.7875	32.0273	31.1672	31.3539	31.7411	31.5507
Q57XL5	Q57XL5	Prefoldin, putative	Tb927.7.2590	NaN	25.761	NaN	25.7279	25.0445	25.6184	NaN	NaN	26.0161	25.9815	24.82	25.1154	NaN	24.7739
Q57XL7	Q57XL7	Uncharacterized protein	Tb927.7.2570	28.2243	28.9973	27.7456	29.8646	29.137	30.1116	29.6472	28.2247	28.987	28.7877	29.3791	29.0985	29.2821	29.2682
Q57XL9	Q57XL9	Proteasome regulatory ATPase subunit 5 (EC 3.6.4.8)	Tb927.7.2550	27.6602	27.1424	26.7932	27.7229	27.7514	27.6475	27.3657	27.243	27.5265	27.5656	27.8184	27.536	27.5316	26.9568
Q57XM0	Q57XM0	Ubiquitin-conjugating enzyme E2, putative (EC 6.3.2.19)	Tb927.7.2540	26.4169	27.1387	27.0092	26.1789	26.204	26.5696	26.2327	27.1448	27.4538	26.4925	26.1563	25.9945	26.1314	26.1687
Q57XM9	Q57XM9	Uncharacterized protein	Tb927.7.2450	NaN	22.1272	NaN	24.8729	25.1081	24.4164	25.0838	NaN	NaN	25.5253	NaN	24.8479	25.7444	25.8501
Q57XN3	Q57XN3	Dynamin-type G domain-containing protein	Tb927.7.2410	27.3174	27.3725	28.0478	27.2645	27.2421	27.7677	27.512	27.642	28.1348	27.0655	27.518	27.3753	27.2958	27.4557
Q57XN4	Q57XN4	Tyrosyl-tRNA synthetase, putative	Tb927.7.2400	28.0496	28.2456	28.3821	28.5048	28.7598	27.9476	28.0953	27.9928	28.4863	27.7318	28.1028	28.5453	28.1192	28.1843
Q57XN5	Q57XN5	Uncharacterized protein	Tb927.7.2390	26.9149	27.3797	28.0221	28.0227	27.6067	27.7304	27.329	27.9903	28.1305	27.6073	27.2412	27.3371	27.5704	27.5001
Q57XN7	Q57XN7	40S ribosomal protein S15, putative	Tb927.7.2340 Tb927.7.2370	27.8959	27.4496	27.2924	28.046	28.2054	27.5766	27.5466	28.2499	27.537	27.9083	27.6557	28.8978	28.5861	28.7555
Q57XN8	Q57XN8	N-acetyltransferase, putative	Tb927.7.2360	27.9606	28.2408	28.8203	28.1127	27.8615	28.0251	28.3853	27.4448	28.0787	27.5274	28.4497	28.9214	28.5713	28.3839
Q57XP4	Q57XP4	Uncharacterized protein	Tb927.7.2300	26.5301	26.8241	26.9732	26.4776	26.2244	25.4472	26.3081	26.9657	26.8661	26.2274	26.4698	26.7189	26.4502	26.3811
Q57XQ0	Q57XQ0	Uncharacterized protein	Tb927.7.2240	30.2291	30.2512	30.0554	29.3687	29.28	29.7649	29.3679	30.0877	30.1547	29.6236	29.3658	29.2341	29.1164	29.0989
Q57XQ5	Q57XQ5	Uncharacterized protein	Tb927.7.2190	27.4306	NaN	27.7431	27.7959	27.487	27.1137	27.3664	27.3204	27.5081	27.598	26.9004	27.3664	27.4788	27.6088
Q57XQ7	Q57XQ7	Uncharacterized protein	Tb927.7.2170	27.6407	27.7354	27.5641	27.4756	27.0666	27.6764	27.3313	28.1047	27.0561	27.6333	28.2759	27.7576	27.7966	27.8476
Q57XQ8	Q57XQ8	Uncharacterized protein	Tb927.7.2160	28.5918	28.3519	27.3669	27.598	27.4102	28.6981	28.1357	29.1421	28.7745	29.1995	28.2744	27.8894	27.332	26.6606
Q57XQ9	Q57XQ9	Methyltranfer_dom domain-containing protein	Tb927.7.6890	28.9299	28.7384	29.0937	28.656	28.6776	28.4983	28.7789	28.9058	29.1414	28.6023	28.355	28.3267	28.1553	28.1739
Q57XR0	Q57XR0	Double-strand-break repair protein rad21 homolog, putative	Tb927.7.6900	25.9788	25.7989	NaN	25.7793	25.5888	26.0628	25.9896	26.1859	NaN	NaN	26.7762	26.2717	25.6495	25.4408
Q57XR1	Q57XR1	Uncharacterized protein	Tb927.7.6910	26.7161	26.9075	26.976	26.4426	27.115	26.2277	27.2418	NaN	27.5152	26.4675	27.2135	27.3046	27.1395	26.8145
Q57XR3	Q57XR3	ATPase, putative	Tb927.7.6930	28.3014	28.2614	28.2891	27.8985	28.2291	28.3292	28.1142	28.0957	28.5303	27.205	27.939	27.622	27.9882	27.7713
Q57XR7	Q57XR7	Paraflagellar rod protein, putative	Tb927.7.6970	26.1088	26.1806	26.6223	26.7882	26.4371	26.5904	26.302	26.3459	26.9337	26.3727	26.4511	26.2373	26.4969	26.6574
Q57XR8	Q57XR8	CPSF_A domain-containing protein	Tb927.7.6980	26.3334	26.0401	26.9817	26.1273	26.2686	26.3964	26.2631	26.611	26.3433	26.7484	26.115	25.9584	25.9395	26.3391
Q57XR9	Q57XR9	Uncharacterized protein	Tb927.7.6990	27.6138	27.7684	28.085	27.3704	27.3766	27.9932	27.5032	28.0247	28.5695	28.1379	26.8977	27.0715	27.6474	27.7952
Q57XS3	Q57XS3	Uncharacterized protein	Tb927.7.7030	30.3548	30.1973	29.6233	29.4165	29.3938	29.1165	29.0844	29.5493	29.7279	28.9987	29.3428	NaN	28.1366	29.4782
Q57XS4	Q57XS4	S-methyl-5'-thioadenosine phosphorylase (EC 2.4.2.28) (5'-methylthioadenosine phosphorylase) (MTA phosphorylase) (MTAP) (MTAPase)	Tb927.7.7040	30.1513	30.2672	30.1841	29.8957	30.0587	29.424	30.0767	30.228	30.6319	30.0002	29.7367	29.8089	29.974	29.9886
Q57XS5	Q57XS5	Uncharacterized protein	Tb927.7.7050	27.2455	27.2297	27.3633	26.8797	26.9012	27.2543	26.9871	26.9547	27.4867	27.0009	26.8687	26.8827	26.6835	26.436
Q57XS7	Q57XS7	MYND-type domain-containing protein	Tb927.7.7070	27.1235	27.5301	27.7107	26.8566	27.008	27.1536	NaN	27.2512	27.3079	27.471	NaN	26.3619	26.9394	27.0128
Q57XS8	Q57XS8	Uncharacterized protein	Tb927.7.7080	25.4934	25.0818	25.9682	25.3975	25.08	25.3479	NaN	25.7408	25.9034	NaN	24.8889	24.7612	24.9538	NaN
Q57XS9	Q57XS9	Uncharacterized protein	Tb927.7.7090	28.5254	28.2658	28.283	28.6271	29.0315	28.8506	29.1911	27.9484	28.1231	28.0659	28.3208	28.6993	28.4144	28.3738
Q57XT4	Q57XT4	Uncharacterized protein	Tb927.7.7140	25.5227	26.2053	26.4246	25.8206	NaN	NaN	25.554	26.0591	NaN	25.2856	NaN	NaN	25.2771	25.6323
Q57XU1	Q57XU1	DUF4139 domain-containing protein	Tb927.7.7210	NaN	27.3103	NaN	NaN	26.3712	26.0988	NaN	26.3692	27.3859	26.6862	26.6488	26.3625	26.7079	26.496
Q57XU5	Q57XU5	Uncharacterized protein	Tb927.7.7250	26.0998	25.8469	26.2567	26.0343	25.602	25.865	25.6157	26.0436	26.3456	26.1595	25.3655	25.6055	NaN	25.7652
Q57XV3	Q57XV3	EF-hand domain-containing protein	Tb927.3.1200	NaN	26.4543	26.7265	26.2701	26.0262	25.9842	25.8261	NaN	NaN	NaN	25.832	25.5736	25.7942	26.0141
Q57XV4	Q57XV4	Protein transport protein Sec24C, putative	Tb927.3.1210	26.2184	25.6728	26.1583	25.7317	NaN	25.4674	26.5589	26.1859	NaN	NaN	26.2606	NaN	26.1879	26.3241
Q57XV7	Q57XV7	Serine/threonine-protein phosphatase (EC 3.1.3.16)	Tb927.3.1240	NaN	24.6369	25.0616	23.5017	24.0115	24.817	24.3116	24.5188	25.1561	NaN	24.5887	24.1827	24.2495	24.0248
Q57XW1	Q57XW1	MPN domain-containing protein	Tb927.3.1280	27.0016	27.196	27.2745	26.2376	26.4765	26.4967	26.3345	26.9616	27.453	NaN	26.4892	26.3234	26.3829	26.5203
Q57XW8	Q57XW8	Uncharacterized protein	Tb927.3.1350	26.486	26.6992	25.8928	26.0256	25.9069	26.1922	NaN	NaN	26.8526	25.0427	26.2638	25.9588	25.8816	25.6954
Q57XX0	Q57XX0	40S ribosomal protein S25	Tb10.70.4800 Tb927.3.1370	30.5082	30.4688	30.626	30.9151	30.7677	30.4208	30.1911	29.5912	30.4169	30.38	30.5058	30.6235	30.3164	30.2281
Q57XX1	Q57XX1	ATP synthase subunit beta (EC 7.1.2.2)	Tb927.3.1380	33.7532	33.9231	33.9901	33.6394	33.3823	33.6624	33.487	33.8547	33.7693	33.1322	33.8537	33.4581	33.3028	33.511
Q57XX4	Q57XX4	Cytochrome c oxidase VII, putative	Tb927.3.1410	28.3351	28.2649	28.3699	28.4502	28.6321	28.4503	29.4296	28.2615	28.8019	29.3129	28.1169	28.6734	28.7715	29.1221
Q57XZ0	Q57XZ0	Protein kinase, putative	Tb927.3.1570	25.8147	24.2061	23.047	25.2583	25.2207	25.4948	NaN	NaN	NaN	24.7812	26.0427	24.8584	25.3573	25.5659
Q57XZ3	Q57XZ3	ATP-dependent RNA helicase, putative	Tb927.4.3890	26.9583	27.2852	27.0949	27.4265	27.3864	26.2918	27.0195	27.3533	26.9978	27.5764	26.3641	27.1567	27.5083	27.5967
Q57XZ8	Q57XZ8	Calpain-like cysteine peptidase, putative	Tb927.4.3940	25.528	NaN	NaN	NaN	24.8115	NaN	26.1165	26.3666	25.2323	NaN	25.9517	26.299	25.8453	25.7798
Q57XZ9	Q57XZ9	Cytoskeleton-associated protein CAP5.5, putative	Tb927.4.3950	32.138	31.9613	30.9958	32.0436	32.2943	32.2783	32.2787	31.6713	31.0048	32.3163	32.2384	32.2523	32.2646	32.2561
Q57Y08	Q57Y08	Uncharacterized protein	Tb927.4.4040	28.3689	28.5708	28.2124	28.064	28.1709	28.179	27.9669	28.3756	28.5204	28.1807	28.0738	27.824	27.8307	27.6241
Q57Y11	Q57Y11	Mevalonate kinase (MK) (EC 2.7.1.36)	Tb927.4.4070	30.0104	30.079	30.1523	30.0863	29.8252	29.7754	30.2826	29.9749	29.7964	30.0767	30.0656	30.133	30.0142	29.8533
Q57Y25	Q57Y25	ATP-dependent zinc metallopeptidase, putative (EC 3.4.24.-)	Tb927.4.4210	26.2653	26.0243	26.5084	26.0118	25.857	26.2635	26.1195	27.1439	27.0471	NaN	26.1783	NaN	25.9077	25.8461
Q57Y35	Q57Y35	Uncharacterized protein	Tb927.4.4310	25.8518	26.3074	26.2442	NaN	25.7972	25.3012	25.6315	25.6629	25.998	27.0364	26.335	NaN	25.9472	25.9322
Q57Y38	Q57Y38	Uncharacterized protein	Tb927.4.4340	27.8096	27.5871	28.2552	27.6956	27.5265	27.6771	27.9823	28.9033	28.955	27.3648	NaN	27.6244	27.4241	27.6789
Q57Y41	Q57Y41	Uncharacterized protein	Tb927.4.4370	26.9164	26.5244	26.7739	26.7958	26.5706	26.1991	26.2892	NaN	26.2897	26.2145	26.7017	26.3996	26.5272	26.0799
Q57Y50	Q57Y50	Uncharacterized protein	Tb927.7.6790	27.2028	26.7562	27.4176	26.7632	26.4408	27.1433	26.6281	27.4275	27.2332	25.7667	26.7138	26.6536	26.4871	26.1505
Q57Y52	Q57Y52	ACB domain-containing protein	Tb927.7.6770	30.1377	30.3691	30.1199	29.6597	29.947	29.8798	29.8115	30.588	29.9734	30.5373	29.9376	29.345	30.1933	29.9457
Q57Y62	Q57Y62	Uncharacterized protein	Tb927.7.6670	25.3569	25.7492	24.9799	25.4536	24.8323	25.1395	24.8808	25.3885	24.2444	25.3719	25.2431	25.4043	25.0558	24.9451
Q57Y65	Q57Y65	Uncharacterized protein	Tb927.7.6640	24.633	25.9917	25.9884	NaN	25.3853	25.2768	25.3035	NaN	25.779	NaN	25.3139	24.7519	25.7569	25.3888
Q57Y67	Q57Y67	Uncharacterized protein	Tb927.7.6620	27.5559	27.1192	27.0664	27.0954	26.1659	27.0439	26.9342	27.3768	27.2395	27.0276	26.5904	26.5693	26.8926	27.2492
Q57Y77	Q57Y77	Uncharacterized protein	Tb927.7.2670	28.4211	28.49	28.183	28.4512	28.218	28.9496	28.4993	27.6776	28.5492	27.9837	28.5425	28.0571	28.136	27.9665
Q57Y78	Q57Y78	Uncharacterized protein	Tb927.7.2680	28.2885	28.1525	27.8437	27.8811	27.5466	28.3484	28.0879	28.9721	29.0142	28.6067	28.5578	28.0731	28.0259	27.9148
Q57Y80	Q57Y80	NADH-cytochrome b5 reductase, putative (EC 1.6.2.2)	Tb927.7.2700	30.9116	30.6103	30.6259	30.7309	31.2286	30.4705	30.225	30.4957	30.4994	31.071	30.5336	30.3846	30.611	30.4137
Q57Y81	Q57Y81	NADH-cytochrome b5 reductase, putative (EC 1.6.2.2)	Tb927.7.2710	29.6863	29.7428	29.4663	29.5844	29.0668	29.811	29.4464	28.124	28.9348	28.7411	29.8741	29.5381	29.3462	29.4334
Q57Y84	Q57Y84	Uncharacterized protein	Tb927.7.2740	26.5472	26.6996	26.8272	26.541	26.2396	26.6832	25.9667	26.1751	26.814	26.4056	25.8823	NaN	26.3509	NaN
Q57Y85	Q57Y85	Protein kinase, putative (EC 2.7.1.-)	Tb927.7.2750	25.1679	26.0555	25.7239	25.1766	NaN	25.3917	NaN	NaN	25.4867	24.6647	NaN	NaN	25.5479	25.6816
Q57Y89	Q57Y89	Uncharacterized protein	Tb927.7.2790	25.0142	27.2725	26.5642	NaN	25.5027	25.377	25.0978	25.9801	NaN	25.0559	26.1432	25.0804	26.1295	25.8923
Q57YA3	Q57YA3	Histone H2A	Tb927.7.2820 Tb927.7.2830 Tb927.7.2840 Tb927.7.2850 Tb927.7.2860 Tb927.7.2870 Tb927.7.2880 Tb927.7.2890 Tb927.7.2900 Tb927.7.2910 Tb927.7.2920 Tb927.7.2930 Tb927.7.2940	33.8863	33.2647	33.8377	33.5231	33.5762	33.7036	33.8755	33.7562	33.571	33.6767	33.3652	33.5344	33.6912	33.7504
Q57YA8	Q57YA8	Nitroreductase domain-containing protein	Tb927.7.2980	33.507	33.6998	33.7287	33.3793	33.7005	33.2923	33.1918	33.5809	33.3603	33.7659	33.1197	32.9324	33.3221	33.3857
Q57YB4	Q57YB4	WD_REPEATS_REGION domain-containing protein	Tb927.7.3040	28.0301	28.1601	28.3942	28.0976	27.8192	27.8004	27.9312	28.2609	28.4096	28.7235	28.1677	27.3967	27.7566	27.7154
Q57YB5	Q57YB5	Uncharacterized protein	Tb927.7.3050	26.6377	26.4846	26.8515	25.8375	26.4691	26.476	26.1996	26.5042	26.7821	NaN	26.3741	25.824	26.3111	26.1247
Q57YB8	Q57YB8	Uncharacterized protein	Tb927.7.3080	24.7078	24.715	NaN	24.8823	23.972	25.01	24.3629	25.1325	26.1337	NaN	25.2682	24.2112	25.3694	25.2946
Q57YC6	Q57YC6	Dynein heavy chain, cytosolic, putative	Tb927.7.3160	26.5852	NaN	25.5568	26.0239	26.0185	26.0266	NaN	NaN	27.8648	26.1703	26.6154	26.1115	25.7751	26.3074
Q57YC8	Q57YC8	Mu-adaptin 1, putative	Tb927.7.3180	26.2563	26.5923	26.5658	26.0437	26.7551	26.8731	26.5637	27.2001	26.4821	26.5966	26.5378	26.4162	26.4884	26.4705
Q57YD9	Q57YD9	Ubiquitin-conjugating enzyme E2, putative (EC 6.3.2.19)	Tb927.8.920	26.8251	NaN	NaN	26.5992	26.4128	NaN	26.2405	26.9151	26.8442	26.445	26.6195	26.3845	26.2206	26.1359
Q57YE1	Q57YE1	Splicing factor TSR1	Tb927.8.900	29.7537	29.598	29.7562	29.2776	29.0065	29.5141	29.5565	29.4388	29.7518	29.6153	29.2029	29.105	29.0828	29.1623
Q57YE9	Q57YE9	VID27 domain-containing protein	Tb927.8.820	27.4628	27.3122	27.3743	27.1475	26.9924	27.2212	26.6661	26.1363	26.2247	26.9836	26.7993	26.5457	26.8668	26.4946
Q57YF0	Q57YF0	Uncharacterized protein	Tb927.8.810	28.517	28.7798	28.4913	28.5015	28.2498	28.587	28.5594	27.347	28.5149	27.2468	28.1637	28.0604	27.9547	27.8151
Q57YF6	Q57YF6	Nucleolar RNA-binding protein, putative	Tb927.8.750	26.8195	NaN	26.8823	26.3028	26.3282	26.1487	25.3462	NaN	NaN	24.9918	25.7781	25.9868	26.2361	25.7984
Q57YF7	Q57YF7	Nucleolar RNA-binding protein, putative	Tb927.8.730	27.0475	NaN	NaN	25.9478	26.946	27.8834	NaN	NaN	26.2876	NaN	25.9428	25.7702	27.2613	27.289
Q57YG1	Q57YG1	Peptidyl-prolyl cis-trans isomerase (EC 5.2.1.8)	Tb927.8.690	28.4639	28.2748	28.3551	28.4878	29.0393	28.2486	28.6286	27.5574	28.1927	28.3845	29.0647	28.7775	28.7802	28.8478
Q57YG5	Q57YG5	Cation-transporting ATPase (EC 7.2.2.-)	Tb927.8.650	27.72	27.8025	27.5992	27.6392	27.3223	27.3474	27.285	28.184	27.862	27.1764	27.7735	27.4975	27.5111	27.73
Q57YG9	Q57YG9	WD_REPEATS_REGION domain-containing protein	Tb927.8.610	25.3533	25.1854	25.3993	NaN	NaN	25.4464	25.3687	25.9453	26.4026	NaN	25.3174	25.3753	25.3871	25.4125
Q57YH2	Q57YH2	Uncharacterized protein	Tb927.8.580	25.9464	NaN	26.3036	26.0626	25.878	25.8978	25.5974	26.1128	26.0702	NaN	26.082	25.4913	25.3392	25.2919
Q57YH3	Q57YH3	Proteasome regulatory non-ATP-ase subunit 10	Tb927.8.570	26.4801	26.8614	26.9669	26.0327	26.127	26.5425	27.0231	26.1714	26.8405	26.0666	26.847	26.3239	26.8355	26.374
Q57YH4	Q57YH4	EF-hand domain-containing protein	Tb927.8.560	27.2081	27.4215	NaN	26.9022	27.1864	26.9564	NaN	26.2158	27.4012	25.5947	26.827	26.9861	26.764	26.4416
Q57YH5	Q57YH5	Peptide methionine sulfoxide reductase, putative (EC 1.8.4.11) (EC 1.8.4.6)	Tb927.8.550	27.0917	28.0634	27.9597	27.152	27.6567	27.5695	27.0448	27.7081	27.8083	27.9265	26.6461	26.3276	27.6436	27.5416
Q57YH9	Q57YH9	Protein tyrosine phosphatase, putative (EC 3.1.3.-)	Tb927.8.5780	25.8733	26.6959	27.0773	NaN	26.1129	26.9091	27.4702	27.5039	27.686	27.5101	NaN	27.4458	NaN	26.1618
Q57YI4	Q57YI4	SGL domain-containing protein	Tb927.8.5830	26.6134	25.8989	26.6051	25.6989	26.628	26.6926	26.9282	26.4112	26.3258	25.9893	26.3462	26.3553	26.2708	25.5973
Q57YI9	Q57YI9	Eukaryotic translation initiation factor 1A, putative	Tb927.8.5880	28.353	27.8984	28.3286	28.2188	28.4502	28.5697	28.4088	28.3719	28.8869	27.658	28.0903	28.5086	28.6079	27.8091
Q57YJ9	Q57YJ9	TFIIH basal transcription factor complex helicase subunit, putative (EC 3.6.1.-)	Tb927.8.5980	24.7289	24.7956	NaN	23.9714	23.898	NaN	24.0008	NaN	NaN	NaN	24.2864	24.65	24.6573	24.5436
Q57YK7	Q57YK7	2-amino-3-ketobutyrate coenzyme A ligase, putative (EC 2.3.1.29)	Tb927.8.6060	33.0494	32.9357	32.9448	32.8356	33.2703	33.0684	32.6933	33.0006	32.9893	32.879	32.945	32.7729	32.9922	32.9163
Q57YK9	Q57YK9	GP-PDE domain-containing protein	Tb927.8.6080	28.1793	28.0504	27.885	26.9918	27.6687	27.7529	27.5754	27.8602	28.2347	27.0979	27.3165	28.1304	27.3	27.3617
Q57YL2	Q57YL2	Uncharacterized protein	Tb927.8.6110	32.0174	31.8427	32.135	31.8528	31.7254	31.8508	31.8485	31.6129	32.0323	32.1661	31.7666	31.7158	31.7522	31.8243
Q57YL6	Q57YL6	40S ribosomal protein S8	Tb927.8.6150 Tb927.8.6160	31.8186	31.6295	31.8427	31.8478	31.447	31.5181	31.48	31.5937	31.6905	31.3487	31.5588	31.3213	31.0716	31.2646
Q57YL8	Q57YL8	Transketolase (EC 2.2.1.1)	Tb927.8.6170	31.6906	31.3172	31.5131	31.73	31.7608	31.619	31.4511	31.7656	31.7605	32.1269	31.1386	31.3484	31.4204	31.2799
Q57YM1	Q57YM1	Tubulin folding cofactor D, putative	Tb927.8.6200	26.7157	26.3409	26.6303	26.3638	26.2208	26.1088	26.0667	25.8422	26.0944	25.5462	26.2124	26.4149	25.4624	25.6625
Q57YM3	Q57YM3	PCIF1_WW domain-containing protein	Tb927.8.6220	24.6785	25.5242	26.0044	25.5386	25.2185	25.2177	24.9999	NaN	25.3524	25.0668	NaN	24.9806	25.1216	24.8806
Q57YM4	Q57YM4	Uncharacterized protein	Tb927.8.6230	26.8381	26.5831	27.1195	26.2979	26.2767	26.5318	26.2538	27.5183	26.0037	27.2833	26.0802	26.4096	26.5153	27.1443
Q57YM5	Q57YM5	Uncharacterized protein	Tb927.8.6240	29.2326	29.5368	29.5079	29.665	29.4618	29.2226	29.1109	29.4755	29.1785	29.6694	29.2857	28.8225	29.2346	29.0304
Q57YM8	Q57YM8	Uncharacterized protein	Tb927.8.6270	24.5993	25.3741	25.5537	25.5099	25.2289	NaN	24.7332	NaN	25.7219	NaN	25.3758	25.1845	25.0407	24.4879
Q57YN4	Q57YN4	Uncharacterized protein	Tb927.8.6330	26.8105	26.9293	26.9811	26.2502	26.5793	NaN	26.5399	26.1613	26.6886	NaN	26.6088	26.1525	26.2761	25.7783
Q57YP2	Q57YP2	Short-chain dehydrogenase, putative	Tb927.8.6410	25.9709	26.8509	27.0764	26.2252	26.2606	26.7396	26.6006	27.0588	26.6767	26.384	26.2953	NaN	NaN	26.1252
Q57YP5	Q57YP5	RNA-binding protein, putative	Tb927.8.6440	27.3083	27.3235	27.1123	27.2419	NaN	27.2048	NaN	27.6457	NaN	27.7139	26.5188	NaN	NaN	26.8459
Q57YQ4	Q57YQ4	3-methylcrotonyl-CoA carboxylase, putative	Tb927.8.6970	26.9821	27.0613	27.7125	26.601	26.3006	26.8597	26.5581	26.9364	27.0433	NaN	26.2439	25.9012	25.7016	25.2984
Q57YQ8	Q57YQ8	Chaperone protein DNAJ, putative	Tb927.8.7010	25.2673	NaN	NaN	NaN	25.0653	25.069	25.8076	26.7183	25.3032	26.9147	NaN	25.2972	25.4808	25.3868
Q57YQ9	Q57YQ9	Peptidase, putative (EC 3.4.24.-)	Tb927.8.7020	29.7581	29.8023	29.9528	29.753	29.2767	29.3178	29.229	29.3468	29.883	28.8471	29.3707	29.1217	29.2514	29.2916
Q57YR1	Q57YR1	Uncharacterized protein	Tb927.8.7040	28.5946	28.9917	28.6855	28.8451	29.2134	29.1537	28.8335	28.9013	27.2816	28.3683	28.8249	29.2655	29.2378	29.0671
Q57YR7	Q57YR7	Acetyl-CoA carboxylase, putative (EC 6.4.1.2)	Tb927.8.7100	29.7573	29.8338	30.0276	29.5081	28.8122	29.4547	29.4188	29.2359	29.8843	29.2034	29.3349	29.2302	29.1813	29.061
Q57YS3	Q57YS3	Inositol polyphosphate 1-phosphatase, putative (EC 3.1.3.-)	Tb927.8.7170	28.8577	28.8489	29.2252	28.2858	28.3516	28.7638	27.9925	28.7228	28.9305	28.5459	28.2226	28.2168	28.3106	28.4381
Q57YT7	Q57YT7	Trans-sialidase, putative	Tb927.8.7350	25.0069	24.9803	NaN	NaN	24.937	24.5098	25.0256	NaN	24.8643	25.1545	24.6889	25.1187	24.6582	25.0011
Q57YU0	Q57YU0	Dihydrolipoamide dehydrogenase, point mutation (EC 1.8.1.4)	Tb927.8.7380	26.9152	26.4154	27.2405	26.6017	26.5686	26.3402	26.5736	26.7661	27.0879	26.1292	26.814	26.3	26.1886	26.2466
Q57YU1	Q57YU1	Serine/threonine-protein phosphatase (EC 3.1.3.16)	Tb927.8.7390	24.782	NaN	NaN	24.6921	25.123	24.0719	24.2918	NaN	NaN	NaN	25.1559	24.9527	25.2575	25.8299
Q57YU3	Q57YU3	Calreticulin	Tb927.8.7410	30.874	30.8689	30.7742	30.5786	30.5115	30.2814	29.9677	30.3424	30.7785	30.1204	30.0732	30.0814	30.2226	30.0068
Q57YW0	Q57YW0	Glycerol-3-phosphate dehydrogenase [NAD(+)] (EC 1.1.1.8)	Tb927.8.3530	34.4399	34.2995	34.3637	34.6615	34.5965	34.2591	34.2152	34.3829	33.9725	34.3083	34.5927	34.4923	34.0337	34.0214
Q57YW6	Q57YW6	V-SNARE domain-containing protein	Tb927.8.3470	26.2812	25.6957	25.7054	NaN	25.4151	NaN	25.707	26.8324	NaN	NaN	NaN	24.975	25.074	25.2416
Q57YX2	Q57YX2	Uncharacterized protein	Tb927.8.3410	NaN	24.7589	NaN	25.1078	25.1033	NaN	24.2446	NaN	NaN	NaN	24.9824	24.545	24.5746	24.9494
Q57YX5	Q57YX5	Electron transfer protein, putative	Tb927.8.3380	29.9546	30.0335	30.0318	30.0758	29.4032	29.7588	29.3083	29.7595	29.6996	29.6142	29.1565	28.996	29.2881	29.487
Q57YX9	Q57YX9	Uncharacterized protein	Tb927.8.3340	25.9077	26.612	26.0957	25.0998	25.7201	25.3067	25.3966	25.4713	26.2949	25.4132	25.5764	25.0311	25.4381	25.6202
Q57YY8	Q57YY8	Dynein heavy chain, putative	Tb927.8.3250	28.4129	28.455	28.3869	28.4606	27.7409	28.4359	28.2756	27.7809	27.6426	28.2318	28.3158	28.2857	28.0457	28.1621
Q57YZ8	Q57YZ8	T-complex protein 1 subunit gamma	Tb927.8.3150	32.2906	32.0047	32.1065	32.1131	32.3577	32.163	32.1217	32.146	32.311	32.1455	32.1967	32.2388	32.026	32.3378
Q57Z01	Q57Z01	Paraflagellar rod component Par4, putative	Tb927.5.4480	27.8881	28.0397	27.9638	28.0123	28.2603	27.8226	27.8373	27.8536	27.1135	27.553	27.8745	27.774	27.3834	26.7656
Q57Z03	Q57Z03	Major vault protein	Tb927.5.4460	28.7301	28.4474	28.0333	28.5314	28.5236	28.2778	28.3499	27.9126	28.6607	28.5823	28.6059	28.5806	28.7886	28.5133
Q57Z07	Q57Z07	Nucleolar RNA helicase II, putative	Tb927.5.4420	29.0058	28.9735	29.0903	29.1784	28.9996	28.7813	29.1212	28.5221	29.1602	28.1214	29.253	29.4606	29.1281	29.2361
Q57Z09	Q57Z09	Uncharacterized protein	Tb927.5.4400	25.8903	26.2052	26.455	25.4642	25.7345	25.6879	NaN	25.8542	NaN	25.6251	NaN	25.8422	NaN	NaN
Q57Z11	Q57Z11	Serine/threonine-protein phosphatase (EC 3.1.3.16)	Tb927.5.4380	27.3594	27.5044	27.5527	27.5382	27.0087	27.2204	27.1719	28.0348	27.8418	27.4717	27.3468	26.9767	26.5869	26.9749
Q57Z13	Q57Z13	Uncharacterized protein	Tb927.5.4360	25.8665	26.5398	26.1925	25.866	25.6442	25.8516	25.4517	NaN	NaN	25.343	25.6115	25.522	25.5735	25.3004
Q57Z16	Q57Z16	Dihydrolipoamide acetyltransferase component of pyruvate dehydrogenase complex (EC 2.3.1.-)	Tb927.5.4330	28.6761	28.6818	28.9664	28.6064	28.3562	28.8308	28.5135	28.0464	28.9996	27.8389	28.4659	28.1435	28.2234	28.2899
Q57Z31	Q57Z31	Histone H4	Tb927.5.4170 Tb927.5.4180 Tb927.5.4190 Tb927.5.4200 Tb927.5.4210 Tb927.5.4220 Tb927.5.4230 Tb927.5.4240 Tb927.5.4250 Tb927.5.4260	34.3308	34.6169	34.6512	34.2425	33.7662	34.1476	34.2324	34.7376	34.3298	34.5125	33.999	34.0257	33.8427	33.7117
Q57Z34	Q57Z34	Uncharacterized protein	Tb927.5.4150	26.9799	27.7026	27.7239	26.2491	26.9423	27.0187	27.1507	26.5689	25.9356	26.8782	24.9734	25.5561	26.5697	26.8434
Q57Z45	Q57Z45	LysM domain-containing protein	Tb927.5.4040	26.6495	27.0624	27.1325	26.7077	26.3456	26.8387	26.7336	25.0009	27.1111	26.3687	26.7244	26.3515	26.0489	26.1601
Q57Z47	Q57Z47	GARP domain-containing protein	Tb927.5.4020	28.5634	29.2219	29.672	28.4431	28.7108	28.9999	29.1658	29.1221	29.5018	29.3605	28.2658	28.0362	28.319	28.2417
Q57Z55	Q57Z55	Calcium-transporting ATPase (EC 7.2.2.10)	Tb927.5.3400	30.8227	30.8072	30.9253	30.5261	30.1605	30.5526	30.488	30.8906	30.923	30.1464	30.4324	30.0527	30.2467	30.3887
Q57Z57	Q57Z57	50S ribosomal protein L2, putative	Tb927.5.3360	25.3933	26.0629	26.1383	25.6583	NaN	25.6302	25.6011	25.7057	25.8254	NaN	25.9291	25.945	25.4899	NaN
Q57Z58	Q57Z58	Superoxide dismutase (EC 1.15.1.1)	Tb927.5.3350	29.5246	29.307	29.5037	29.852	29.4049	29.6376	29.668	29.1547	29.6991	29.388	29.2641	28.9676	29.0318	28.9679
Q57Z67	Q57Z67	WD_REPEATS_REGION domain-containing protein	Tb927.5.3260	27.0337	27.4421	27.971	27.4728	27.2606	27.2346	26.9113	27.4723	27.9705	26.6535	27.3675	27.6288	27.1044	27.1968
Q57Z68	Q57Z68	WW domain-containing protein	Tb927.5.3250	25.5775	25.0325	25.8365	25.848	25.4063	25.8253	NaN	25.5509	25.0727	25.8045	24.8474	25.9136	25.7632	24.9657
Q57Z76	Q57Z76	Ribose-phosphate pyrophosphokinase, putative (EC 2.7.6.1)	Tb927.5.3170	29.3528	29.3766	29.5338	28.635	28.3885	28.9109	28.7594	28.9596	29.766	28.8117	29.216	28.4322	28.6264	28.6636
Q57Z81	Q57Z81	Translation initiation factor, putative	Tb927.5.3120	28.5719	28.498	28.6245	27.611	27.8075	28.6226	27.8175	28.6055	29.2775	27.6787	27.6389	27.4078	27.3581	27.471
Q57Z84	Q57Z84	Uncharacterized protein	Tb927.5.3090	27.1326	27.1095	27.2786	27.2986	26.9392	27.0259	27.6569	27.2918	27.2373	27.6197	27.1149	26.9713	26.8449	27.5325
Q57Z96	Q57Z96	Protein phosphatase (EC 3.1.3.16)	Tb927.3.2150	25.7056	NaN	25.9801	25.858	26.495	25.8569	25.8119	26.3197	26.5593	NaN	26.6959	26.8098	26.6331	26.8201
Q57ZA0	Q57ZA0	FCP1 homology domain-containing protein	Tb927.3.2110	NaN	NaN	NaN	25.8223	25.8217	24.3188	25.479	26.0275	26.0623	25.8278	25.5851	25.9923	25.809	25.4066
Q57ZA1	Q57ZA1	Cytidylate_kin domain-containing protein	Tb927.3.2100	29.8726	30.1173	29.8787	29.2601	29.8601	29.5101	29.339	30.1007	30.1471	29.2155	29.6454	29.3183	29.5848	29.5546
Q57ZA2	Q57ZA2	Aminopeptidase P1, putative (EC 3.4.11.9)	Tb927.3.2090	27.8544	28.0648	27.8699	27.6952	27.9544	27.3138	27.9875	27.786	27.9795	27.5016	27.5513	27.7112	27.8491	27.3608
Q57ZA3	Q57ZA3	Uncharacterized protein	Tb927.3.2080	26.9625	27.0585	27.6053	26.5833	26.6326	26.298	26.8859	NaN	27.0814	27.4649	25.8279	26.6108	26.461	26.5855
Q57ZB4	Q57ZB4	Uncharacterized protein	Tb927.3.1970	26.1636	25.9422	26.1141	25.8453	25.437	25.7391	26.0309	24.8229	26.5718	NaN	NaN	26.0033	26.0972	26.1212
Q57ZB7	Q57ZB7	TPM_phosphatase domain-containing protein	Tb927.3.1940	26.6875	25.956	26.2465	25.7695	25.5236	25.9175	25.0629	25.6264	25.9752	25.6121	25.7474	25.2048	25.6091	25.5689
Q57ZB9	Q57ZB9	Uncharacterized protein	Tb927.3.1920	29.0787	29.0664	28.9456	27.9808	27.7245	28.89	27.8847	28.3002	28.894	28.6462	26.9116	27.3606	27.9904	28.044
Q57ZC1	Q57ZC1	Uncharacterized protein	Tb927.3.1900	26.1114	NaN	26.4784	NaN	25.125	27.0473	26.401	26.5546	27.8876	27.5612	26.4409	NaN	26.1228	26.6996
Q57ZC7	Q57ZC7	3-oxo-5-alpha-steroid 4-dehydrogenase, putative	Tb927.3.1840	29.5451	29.705	29.9484	29.8295	29.3378	29.0724	29.7876	30.1074	29.7877	29.2394	29.2818	29.2051	29.6437	29.6601
Q57ZC9	Q57ZC9	Uncharacterized protein	Tb927.3.1820	27.1972	27.3198	27.8245	26.8874	27.0014	27.2629	27.0991	25.2078	27.6528	26.5264	26.9505	26.476	26.6363	26.7629
Q57ZD2	Q57ZD2	Pyruvate dehydrogenase E1 component subunit beta (EC 1.2.4.1)	Tb927.3.1790	31.5232	31.8293	31.6463	31.6755	31.2872	31.4784	31.5071	30.9409	31.7525	31.2326	31.3843	31.2505	31.2861	31.3172
Q57ZD7	Q57ZD7	Uncharacterized protein	Tb927.3.1740	NaN	25.884	26.2769	25.951	26.4617	26.3585	NaN	25.8558	NaN	NaN	26.0719	NaN	25.5518	25.4063
Q57ZE1	Q57ZE1	Diacylglycerol acyltransferase, putative	Tb927.3.1700	25.0247	25.2514	NaN	24.8937	24.1557	24.861	24.0868	24.2266	NaN	NaN	23.9979	24.3014	NaN	23.3564
Q57ZE2	Q57ZE2	Uncharacterized protein	Tb927.3.1690	29.3062	29.1913	29.4571	29.323	29.2064	29.0994	29.1634	28.6986	27.4367	28.8507	28.65	28.4885	29.085	28.7363
Q57ZE3	Q57ZE3	Uncharacterized protein	Tb927.3.1680	29.1348	29.1985	29.4937	28.9492	28.2469	28.6297	28.6652	29.5399	29.3721	29.4652	28.9701	28.4298	28.8282	29.315
Q57ZE4	Q57ZE4	WD_REPEATS_REGION domain-containing protein	Tb927.3.1670	25.5653	26.2444	26.2327	26.3253	26.6759	25.2398	25.3647	26.0175	25.8143	25.6516	26.2491	26.9058	26.3798	26.3838
Q57ZF2	Q57ZF2	Uncharacterized protein	Tb927.3.1590	29.9494	30.1181	30.3285	29.8692	29.5955	30.0321	29.941	30.4072	30.5588	29.9705	29.9771	29.526	29.5688	29.7736
Q57ZF5	Q57ZF5	Uncharacterized protein	Tb927.7.5340	27.2938	26.9869	27.5113	26.045	26.9743	26.4966	29.3059	28.2862	27.6359	28.7869	26.0802	26.958	27.9365	26.979
Q57ZG0	Q57ZG0	Uncharacterized protein	Tb927.7.5290	25.3746	NaN	26.2313	25.8591	25.4216	25.6463	25.3708	25.8466	25.7873	25.1907	NaN	25.3144	25.8907	25.5481
Q57ZG5	Q57ZG5	Uncharacterized protein	Tb927.7.5240	25.4217	25.5176	NaN	25.7469	25.1065	25.4757	NaN	26.1384	26.1482	26.385	25.5986	25.3095	25.8132	25.868
Q57ZG6	Q57ZG6	Lanosterol synthase	Tb927.7.5230	24.7581	NaN	NaN	26.511	25.5474	24.1189	NaN	25.9051	24.7957	26.2016	25.0026	25.0524	24.6389	24.7036
Q57ZG8	Q57ZG8	Uncharacterized protein	Tb927.7.5210	28.9695	28.8161	29.0665	28.4787	28.4348	28.7926	28.2968	28.1713	29.0363	29.225	28.5306	28.1155	28.3321	28.3116
Q57ZH2	Q57ZH2	60S ribosomal protein L23a	Tb927.7.5170	32.2824	32.0729	32.9507	32.1751	31.426	32.1005	32.2338	32.8485	32.6345	32.818	31.7683	31.8926	31.6949	31.8071
Q57ZH3	Q57ZH3	Deoxyuridine triphosphatase, putative (EC 3.6.1.23)	Tb927.7.5160	27.3488	26.6991	27.5857	28.0723	28.1047	27.3175	27.7619	27.7706	25.6195	28.0958	27.6271	28.1154	28.2003	28.8928
Q57ZH8	Q57ZH8	Uncharacterized protein	Tb927.7.5110	25.1903	25.9069	25.8003	27.1355	25.3569	25.9946	25.2882	26.1267	26.2575	25.8976	NaN	25.9157	NaN	25.2434
Q57ZI4	Q57ZI4	Uncharacterized protein	Tb927.7.5050	25.574	26.3345	25.9845	25.7244	25.5787	25.9792	25.4714	25.978	25.0556	26.2695	25.7958	25.5187	25.8971	26.4385
Q57ZI7	Q57ZI7	60S ribosomal protein L19, putative	Tb927.7.5000 Tb927.7.5020	31.3297	31.1582	31.4498	31.3797	30.8865	31.1438	31.8042	30.6679	31.4187	31.2775	30.9078	29.8553	30.9548	30.9668
Q57ZJ2	Q57ZJ2	Glutamine synthetase, putative (EC 6.3.1.2)	Tb927.7.4970	28.4681	28.8903	28.2028	29.0658	29.3818	27.4491	29.9779	28.216	28.1967	29.1128	29.6751	29.9975	30.0995	29.8039
Q57ZJ3	Q57ZJ3	Uncharacterized protein	Tb927.7.4960	25.5838	27.2221	26.0278	26.138	26.086	NaN	NaN	26.0095	27.0826	25.6845	25.9738	26.0173	NaN	NaN
Q57ZJ9	Q57ZJ9	SAM domain-containing protein	Tb927.3.3130	28.8483	29.1553	28.7186	28.9285	29.0643	28.6432	28.9051	28.9708	28.937	28.9364	29.0354	29.1841	28.9094	29.0013
Q57ZK8	Q57ZK8	Beta_helix domain-containing protein	Tb927.3.3040	26.3942	26.7009	26.4923	26.1621	26.6228	26.7119	26.1858	26.9805	25.9538	26.0874	26.1862	NaN	26.0891	26.0212
Q57ZK9	Q57ZK9	START domain-containing protein	Tb927.3.3030	26.9247	27.2938	27.5286	27.0642	27.0652	26.7326	27.0765	27.3908	27.648	26.5549	27.1454	27.128	27.2777	27.2167
Q57ZL2	Q57ZL2	Intraflagellar transport protein 56 homolog (Putative IFT protein C3)	PIFTC3; Tb927.3.3000	26.7275	25.4787	NaN	27.2611	26.5249	25.0431	26.6237	25.8696	26.2475	27.0734	26.2929	27.3057	28.0075	27.8929
Q57ZL6	Q57ZL6	Inosine-adenosine-guanosine-nucleoside hydrolase (EC 3.2.2.1)	Tb927.3.2960	32.027	32.3051	31.1629	32.0308	32.6278	32.0456	31.3281	31.5896	31.5026	32.5865	32.3951	31.7555	31.693	31.9701
Q57ZM2	Q57ZM2	Elongation initiation factor 2 alpha subunit, putative	Tb927.3.2900	29.8746	29.8708	30.2206	30.1091	29.589	29.9456	29.9094	30.128	29.9902	29.7891	29.7554	29.6279	29.7505	29.6481
Q57ZM3	Q57ZM3	Uncharacterized protein	Tb927.3.2890	26.9254	26.5005	NaN	26.5129	27.003	25.9804	26.3364	27.5642	26.1634	27.5549	26.8022	26.7997	26.6377	26.0905
Q57ZM4	Q57ZM4	Uncharacterized protein	Tb927.3.2880	27.4592	28.4693	28.4475	27.9838	28.6442	28.7516	28.6839	27.531	28.5756	27.655	28.808	28.9338	28.5215	28.0554
Q57ZN8	Q57ZN8	Uncharacterized protein	Tb927.5.1690	25.9127	26.7144	26.6733	26.5101	25.9134	26.4367	NaN	26.5431	26.5016	26.2377	25.4542	25.5633	25.0006	26.2731
Q57ZN9	Q57ZN9	Replication Factor A 28 kDa subunit, putative	Tb927.5.1700	28.4352	28.5907	28.5667	28.1146	28.2137	28.4328	27.4798	29.0989	28.7881	28.6692	28.4168	28.1836	27.372	28.2025
Q57ZP0	Q57ZP0	Ribonucleoprotein p18, mitochondrial, putative	Tb927.5.1710	29.1542	28.7335	28.4626	29.904	30.1518	29.5389	29.5481	28.3687	28.5042	29.3996	29.5607	29.7772	29.8206	29.6485
Q57ZP5	Q57ZP5	Abhydrolase_3 domain-containing protein	Tb927.5.1760	NaN	25.0289	NaN	25.1584	24.6509	NaN	25.457	NaN	24.7436	NaN	25.4585	25.428	25.3156	24.8531
Q57ZP7	Q57ZP7	Uncharacterized protein	Tb927.5.1780	30.0721	30.344	30.1177	29.7376	30.0907	30.2208	29.9442	30.093	30.5972	30.3913	30.4709	29.5513	29.9886	29.8861
Q57ZP8	Q57ZP8	Uncharacterized protein	Tb927.5.1790	26.2572	25.965	25.6707	25.7458	25.2551	25.8031	25.2401	26.1646	25.4906	NaN	NaN	25.1824	25.0748	NaN
Q57ZQ0	Q57ZQ0	Phospholipase B-like (EC 3.1.1.-)	Tb927.5.1810	25.6221	25.3775	26.2088	24.7661	25.2319	25.5805	26.0822	25.0817	NaN	NaN	25.6003	25.0838	25.0556	25.0051
Q57ZQ9	Q57ZQ9	Uncharacterized protein	Tb927.5.1900	25.9328	26.4687	26.2358	26.4165	26.5415	26.0853	25.8524	26.122	25.9367	26.0929	25.6566	26.4153	25.6812	25.5928
Q57ZR2	Q57ZR2	Uncharacterized protein	Tb927.5.1930	27.1349	NaN	27.0868	NaN	25.9555	NaN	26.453	26.4339	27.2088	NaN	26.8019	26.1392	26.1186	25.9802
Q57ZS7	Q57ZS7	Inosine-5'-monophosphate dehydrogenase (EC 1.1.1.205)	Tb927.5.2080	31.2123	30.9595	31.1747	30.7182	30.9186	31.0623	30.9784	31.0102	31.2337	31.2283	31.006	30.7296	30.6862	30.7013
Q57ZS9	Q57ZS9	RRM domain-containing protein	Tb927.5.2100	26.0611	NaN	25.7869	26.5122	NaN	26.1346	NaN	27.2515	27.3279	27.0317	26.2771	NaN	26.6906	26.242
Q57ZT3	Q57ZT3	Translation initiation factor, putative	Tb927.5.2570	29.6537	29.9184	29.8333	29.6172	29.945	29.6094	30.0892	28.332	29.3488	29.1136	29.8787	29.6274	29.3719	29.7679
Q57ZT5	Q57ZT5	Macro domain-containing protein	Tb927.5.2590	24.9291	26.0198	24.08	26.5995	26.7719	27.2792	26.9527	26.3597	24.3915	NaN	27.0156	27.0468	27.2127	26.6933
Q57ZT8	Q57ZT8	Uncharacterized protein	Tb927.5.2620	26.2216	26.7094	26.1905	26.17	25.9123	25.5489	25.9544	25.53	26.3856	25.8916	25.8415	25.8369	25.886	25.5771
Q57ZU1	Q57ZU1	FAD-binding PCMH-type domain-containing protein	Tb927.5.2650	25.6783	24.9903	26.3994	26.7567	25.6694	26.347	26.4554	26.0253	26.263	26.4416	26.2478	26.2268	26.0436	25.992
Q57ZU8	Q57ZU8	Zinc-finger protein ZPR1, putative	Tb927.5.2720	26.0344	26.6113	NaN	25.9255	26.4714	25.9805	26.1673	26.4422	26.1644	NaN	25.8064	25.5175	25.824	26.5064
Q57ZV5	Q57ZV5	Mitochondrial DNA polymerase beta-PAK (EC 2.7.7.7)	Tb927.5.2790	25.3395	25.656	25.7431	25.5725	25.5832	NaN	25.042	26.1926	25.8936	25.39	25.3701	25.8013	25.4277	25.124
Q57ZV8	Q57ZV8	Protein kinase, putative (EC 2.7.1.-)	Tb927.5.2820	25.6633	25.379	25.165	25.8775	25.2519	25.0094	NaN	25.6896	25.0872	NaN	26.1632	24.9886	25.0406	25.3994
Q57ZW1	Q57ZW1	Uncharacterized protein	Tb927.5.2850	27.5141	27.4489	26.8094	27.4106	26.9381	27.0189	27.5192	27.0972	26.6657	27.1162	27.444	27.7905	27.3499	26.9223
Q57ZW9	Q57ZW9	Uncharacterized protein	Tb927.5.2930	30.1325	30.4756	30.5647	30.347	30.4485	30.2184	30.3026	30.7287	30.3893	30.8094	30.1209	30.1768	30.2126	30.2571
Q57ZX0	Q57ZX0	Stress-induced protein sti1, putative	Tb927.5.2940	29.7332	29.849	29.8844	29.8279	29.8841	29.7335	29.8652	30.0119	29.6706	30.0765	29.7953	29.562	29.7673	29.9571
Q57ZX1	Q57ZX1	Uncharacterized protein	Tb927.5.2950	26.6029	26.0639	26.4326	26.8762	26.7584	27.6526	26.4301	26.5615	26.358	27.156	27.0036	27.0718	26.3508	26.5963
Q57ZX2	Q57ZX2	Phosphoribosylpyrophosphate synthetase, putative (EC 2.7.6.1)	Tb927.5.2960	27.7855	26.9001	27.219	26.581	26.9718	27.3321	26.9182	27.3708	27.8133	26.3845	27.2901	26.6346	26.6263	26.5354
Q57ZX7	Q57ZX7	Uncharacterized protein	Tb927.5.3010	26.4449	26.8797	27.0729	26.2751	26.579	26.4976	26.0218	26.5985	27.3055	25.9723	26.3353	26.0149	25.9131	25.8976
Q57ZX9	Q57ZX9	WD_REPEATS_REGION domain-containing protein	Tb927.5.3030	27.3163	27.4282	27.6651	27.2475	27.2157	27.2819	26.7553	25.32	27.0862	26.1801	27.2197	26.5387	26.8913	26.8674
Q57ZY7	Q57ZY7	EMC1_C domain-containing protein	Tb927.4.590	28.884	28.9961	28.7414	29.035	28.8928	29.1392	28.6598	27.8273	28.4031	29.199	28.5071	28.8199	28.5615	28.3729
Q57ZY8	Q57ZY8	Uncharacterized protein	Tb927.4.600	27.2072	27.6831	28.1591	26.9084	27.4008	26.7709	27.0614	27.822	27.1076	26.4076	26.6596	27.2768	26.8603	27.0603
Q57ZZ1	Q57ZZ1	Uncharacterized protein	Tb927.4.630	25.9332	25.8453	26.1103	26.1751	25.7962	25.6249	25.899	NaN	25.8318	26.3073	25.6436	25.8897	25.6788	26.1025
Q57ZZ4	Q57ZZ4	Casc1_N domain-containing protein	Tb927.4.660	27.4586	26.4112	26.9382	26.6732	26.5735	25.6544	26.1491	26.7443	26.3094	26.8182	26.1754	26.0503	26.7633	26.2501
Q580A3	Q580A3	50S ribosomal protein L7Ae, putative	Tb927.4.750	26.9953	27.741	27.9683	NaN	27.4721	27.39	27.4689	28.3166	28.0709	28.3158	27.2649	26.9926	26.9	28.0528
Q580A4	Q580A4	AP-1 complex subunit gamma	Tb927.4.760	28.4652	28.6622	28.3606	28.3562	28.1554	28.4272	28.2369	27.9777	28.6627	27.7859	28.3839	28.1896	28.1562	28.2201
Q580B2	Q580B2	Protein-serine/threonine kinase (EC 2.7.11.-)	Tb927.4.840	NaN	25.1039	NaN	25.7288	25.7927	25.5116	25.6251	NaN	NaN	NaN	25.5614	25.2015	25.5205	25.9303
Q580B5	Q580B5	Dynein heavy chain, putative	Tb927.4.870	28.1061	28.5671	28.5383	28.0406	27.8531	28.0218	27.5769	28.1545	28.9414	27.7794	28.0269	27.8336	27.6899	27.6608
Q580D0	Q580D0	Serine-palmitoyl-CoA transferase, putative (EC 2.3.1.50)	Tb927.4.1020	27.5922	27.2882	27.2472	26.5884	27.3482	27.2147	26.8405	27.7614	27.7984	26.727	27.0772	26.5589	26.8924	27.0694
Q580D6	Q580D6	V-type ATPase, A subunit, putative (EC 3.6.3.14)	Tb927.4.1080	30.1927	30.1725	30.5443	30.0668	30.1636	29.9869	30.0541	30.3042	30.4935	30.0912	29.9178	29.7492	29.6958	29.7548
Q580D8	Q580D8	Ribosomal protein L21E (60S), putative	Tb927.4.1100	32.3879	31.842	32.3144	31.8873	31.5768	32.0573	32.0344	32.1721	32.5576	32.2748	31.9652	31.5296	31.4396	31.5642
Q580F3	Q580F3	Serine/threonine-protein phosphatase 2A activator (EC 5.2.1.8) (Phosphotyrosyl phosphatase activator)	Tb927.8.1710	27.3261	27.4244	27.7282	27.3324	28.0297	27.4125	28.3278	27.243	26.92	25.9378	27.6378	28.039	27.0742	27.5607
Q580F9	Q580F9	Leishmanolysin-like peptidase (EC 3.4.24.-)	Tb927.8.1640	30.7513	31.1062	31.0443	30.3538	29.9051	30.4541	30.5579	30.9225	30.3504	30.0845	29.7865	30.1019	30.0417	30.1283
Q580G3	Q580G3	Lysine--tRNA ligase (EC 6.1.1.6) (Lysyl-tRNA synthetase)	Tb927.8.1600	29.5715	29.5042	29.7264	29.6613	29.3901	29.3213	29.4191	29.8187	29.8831	29.8838	29.3255	29.1227	29.1657	29.045
Q580G4	Q580G4	Ubiquitin-protein ligase, putative (EC 6.3.2.-)	Tb927.8.1590	27.1007	26.4194	27.5457	27.2888	26.6352	26.7269	27.2512	27.4109	27.5117	26.9208	27.1451	27.4241	27.0666	27.1467
Q580G6	Q580G6	Uncharacterized protein	Tb927.8.1570	28.1072	28.5068	28.5656	28.3498	28.1396	28.1537	28.3608	26.933	28.0609	27.615	28.1051	27.9912	28.1969	28.0294
Q580G7	Q580G7	Uncharacterized protein	Tb927.8.1560	24.2703	23.958	24.7659	25.4056	25.7208	25.7672	25.3377	24.5153	NaN	NaN	26.0111	25.5053	25.5454	24.9791
Q580G8	Q580G8	Uncharacterized protein	Tb927.8.1550	30.4356	30.6161	30.6441	30.6614	30.6767	30.4414	30.7489	30.0922	30.3613	30.5478	30.4325	30.4456	30.5232	30.4937
Q580G9	Q580G9	Uncharacterized protein	Tb927.8.1540	26.822	27.2601	27.2712	26.3135	25.1753	26.8839	26.914	26.8165	27.2748	NaN	26.3542	25.4314	26.0645	26.2479
Q580H2	Q580H2	ATP-dependent DEAD/H RNA helicase, putative	Tb927.8.1510	28.3108	27.1379	27.7249	28.2286	28.2187	27.5359	28.075	28.4664	28.2958	28.0104	27.7781	27.6308	27.7987	27.788
Q580H3	Q580H3	Uncharacterized protein	Tb927.8.1500	26.5932	26.5446	26.9082	26.5126	26.1295	26.8591	26.4862	27.399	27.8016	26.4247	26.7393	26.6189	26.722	26.5996
Q580H9	Q580H9	MaoC-like dehydratase, putative	Tb927.8.1440	28.0304	28.4012	28.7066	28.6328	28.7991	28.285	28.4478	27.8691	28.3697	28.5043	28.5831	28.293	29.2257	28.9495
Q580I1	Q580I1	Acyl-CoA dehydrogenase, mitochondrial, putative (EC 1.3.99.-)	Tb927.8.1420	26.8488	26.6959	27.6549	26.8519	26.6958	27.054	26.7038	27.6422	27.6187	26.52	26.9113	26.7608	26.5484	26.5948
Q580I2	Q580I2	Uncharacterized protein	Tb927.8.1410	25.9812	24.6658	24.542	25.11	25.619	25.0672	25.9551	NaN	25.0889	25.3983	26.2245	25.635	25.4888	25.5104
Q580J2	Q580J2	Fumarate hydratase, putative (EC 4.2.1.2)	Tb927.3.4500	33.8469	33.9156	34.0891	33.7219	33.7003	33.7188	33.7175	33.8502	34.0423	33.6507	33.8503	33.6003	33.6878	33.87
Q580K0	Q580K0	Uncharacterized protein	Tb927.3.4420	NaN	25.1804	NaN	25.4983	25.1599	24.4013	24.9482	NaN	24.929	NaN	24.8754	25.5925	25.4022	25.8579
Q580K3	Q580K3	Dihydrolipoamide dehydrogenase, putative (EC 1.8.1.4)	Tb927.3.4390	27.9763	27.6121	27.4334	27.4392	27.2415	27.4081	27.3235	27.8654	27.8628	26.5095	27.4334	27.4459	26.1189	27.3047
Q580K4	Q580K4	Bac_surface_Ag domain-containing protein	Tb927.3.4380	24.9559	24.7017	24.8338	25.4261	24.3898	NaN	24.7994	25.8847	NaN	NaN	24.767	23.9655	NaN	24.0821
Q580K6	Q580K6	40S ribosomal protein S15a, putative	Tb11.02.4000 Tb927.3.4360	30.5913	30.0107	30.5705	30.3168	30.0615	30.3717	30.2937	30.9693	29.7314	30.9859	30.1691	30.1426	29.9912	30.1952
Q580L2	Q580L2	73 kDa paraflagellar rod protein	Tb927.3.4290 Tb927.3.4300 Tb927.3.4310 Tb927.3.4320 Tb927.3.4330	33.1475	33.2919	33.5707	33.4586	33.3846	33.3404	33.5189	33.3302	33.341	33.39	33.2961	33.477	33.2206	33.3464
Q580L5	Q580L5	Uncharacterized protein	Tb927.3.4270	25.4976	25.8336	NaN	24.968	25.3567	24.9272	25.4025	25.338	25.8878	24.9206	25.3575	NaN	25.4287	25.1703
Q580L6	Q580L6	Uncharacterized protein	Tb927.3.4260	24.7505	27.2103	24.9649	27.321	27.4678	27.2162	27.2536	25.857	25.0836	26.9867	27.4988	27.2824	27.3427	27.4863
Q580M3	Q580M3	Transmembrane 9 superfamily member	Tb927.3.4190	NaN	28.5373	29.1495	NaN	26.3511	NaN	26.4527	26.3159	28.7513	25.7963	26.5295	26.4916	25.7973	25.2206
Q580M6	Q580M6	UBA domain-containing protein	Tb927.3.4160	26.3494	26.7768	26.9364	26.3764	26.6584	26.5154	26.741	25.7417	27.122	NaN	26.8791	26.8585	26.3913	26.1471
Q580M8	Q580M8	Uncharacterized protein	Tb927.3.4140	NaN	25.2669	25.8823	NaN	24.5954	25.1786	NaN	25.5839	NaN	NaN	25.2603	25.0717	25.2065	24.9802
Q580N4	Q580N4	Nodulin-like domain-containing protein	Tb927.3.4080	NaN	NaN	NaN	25.8558	26.2732	25.651	NaN	25.8228	26.6223	NaN	25.9937	25.8692	26.3335	26.0923
Q580P9	Q580P9	Cilia- and flagella-associated protein 43	CFAP43 Tb927.4.5380	26.4626	26.1922	25.9439	25.7982	26.3684	26.1716	25.957	NaN	26.627	NaN	26.9142	26.7429	26.1576	26.2014
Q580Q1	Q580Q1	Uncharacterized protein	Tb927.4.5340	25.4719	25.8185	26.2567	26.3601	26.7345	26.1313	26.1404	NaN	26.752	26.4912	25.8717	26.7149	26.046	25.5296
Q580R3	Q580R3	Uncharacterized protein	Tb927.3.5620	29.1574	29.3131	28.6548	29.3128	29.1718	29.1362	29.2271	29.2841	29.137	28.9355	28.8302	28.8832	29.0941	29.0308
Q580R4	Q580R4	Ribosomal protein L3 mitochondrial, putative	Tb927.3.5610	25.2456	26.0317	25.7541	NaN	NaN	25.5598	24.9425	25.9383	25.9027	NaN	25.6093	NaN	25.1417	NaN
Q580R7	Q580R7	Tryptophanyl-tRNA synthetase, putative (EC 6.1.1.2)	Tb927.3.5580	26.8109	26.6334	27.1707	26.666	26.3659	NaN	26.3738	26.4386	26.9997	25.4357	26.937	26.4272	26.7318	26.2199
Q580R8	Q580R8	Syntaxin, putative	Tb927.3.5570	NaN	25.9461	26.5271	26.3006	25.5049	25.5082	26.01	NaN	NaN	NaN	25.2736	NaN	25.7317	25.7411
Q580S0	Q580S0	Intraflagellar transport protein 27 homolog	Tb927.3.5550	28.169	27.9148	28.1588	27.8374	27.9238	27.8003	27.4912	28.018	28.2893	26.8013	27.4564	27.7255	27.7765	27.3714
Q580S1	Q580S1	WD_REPEATS_REGION domain-containing protein	Tb927.3.5540	27.1387	27.3722	27.4782	27.4775	27.2023	27.3319	26.99	27.4672	27.4083	26.429	27.1765	26.7212	26.953	26.9078
Q580S2	Q580S2	Tb-292 membrane associated protein	Tb927.3.5530	27.5113	27.276	27.6825	26.9913	27.1443	26.5133	27.1785	27.9855	26.9052	27.4698	27.7281	27.5201	27.9839	27.5048
Q580S3	Q580S3	26S proteasome regulatory non-ATPase subunit	Tb927.3.5520	29.8261	29.5823	29.8239	29.1864	29.6602	29.4647	29.4739	29.8385	29.8895	29.8371	29.6476	29.252	29.1912	29.106
Q580S5	Q580S5	DNA-directed RNA polymerase II subunit 3, putative (EC 2.7.7.6)	Tb927.3.5500	NaN	25.4729	25.7901	NaN	25.5033	25.7035	24.7767	26.1076	25.8379	NaN	25.2419	NaN	25.4781	NaN
Q580S6	Q580S6	Uncharacterized protein	Tb927.3.5490	27.8355	27.4488	27.6814	27.699	27.3348	27.1537	27.1795	26.8477	27.8512	26.5985	26.8567	26.8582	27.2658	27.22
Q580T2	Q580T2	Uncharacterized protein	Tb927.3.5430	25.7868	25.9534	26.0466	26.0268	26.278	26.4296	26.0418	26.2802	24.6003	26.015	27.0139	27.1319	26.183	26.5894
Q580T3	Q580T3	Protein transport protein Sec24A, putative	Tb927.3.5420	25.9575	25.5161	26.3383	25.7141	25.506	25.9463	25.6935	26.1381	26.2807	25.4091	25.5992	25.9123	25.3697	25.5139
Q580T8	Q580T8	Uncharacterized protein	Tb927.3.5370	29.2566	29.4772	29.7727	29.4377	29.0085	29.3836	29.1266	30.2246	29.91	29.9646	28.6075	28.776	28.774	29.0587
Q580U1	Q580U1	Hsc70-interacting protein (Hip), putative	Tb927.3.5340	29.3044	29.2292	29.4107	29.16	29.3838	29.1103	28.5206	29.5736	29.3622	29.5962	29.738	28.7336	29.094	28.4833
Q580U4	Q580U4	Uncharacterized protein	Tb927.3.5310	26.1542	25.9309	26.2417	25.9716	25.9393	25.9049	26.0863	26.4743	26.758	26.0113	NaN	25.9875	26.0929	26.0395
Q580V1	Q580V1	Uncharacterized protein	Tb927.3.5240	29.7184	30.1647	29.7712	NaN	29.0338	29.5622	NaN	29.1341	30.1494	29.8069	29.2928	29.7742	NaN	NaN
Q580V7	Q580V7	Cofilin/actin depolymerizing factor, putative	Tb927.3.5180	25.7259	25.5865	NaN	25.7832	27.031	25.5539	NaN	NaN	NaN	25.8354	25.8187	25.258	25.6834	25.7787
Q580Y6	Q580Y6	Protein transport protein Sec23, putative	Tb927.8.3660	25.4364	NaN	25.5887	25.7738	25.2635	25.9757	25.3537	26.0009	26.5396	NaN	25.7705	25.6247	25.2647	25.0029
Q580Y9	Q580Y9	Isocitrate dehydrogenase [NADP] (EC 1.1.1.42)	Tb927.8.3690	28.6446	29.1731	28.9878	28.9238	28.8734	28.6419	28.4454	29.329	28.9838	28.5634	28.6038	28.6455	28.6911	28.8503
Q580Z5	Q580Z5	Nucleolar protein, putative	Tb927.8.3750	30.0068	30.1724	30.3201	30.19	30.12	30.1198	30.1177	30.469	30.2735	29.5237	30.0804	30.0878	30.1334	29.887
Q580Z7	Q580Z7	Mitogen-activated protein kinase, putative (EC 2.7.1.-)	Tb927.8.3770	26.9086	26.8538	25.7782	27.4578	26.4795	26.5128	26.9181	25.783	26.2753	26.2578	26.8474	27.0092	26.1594	26.8749
Q580Z9	Q580Z9	Uncharacterized protein	Tb927.8.3790	26.3668	26.7421	27.1165	26.4187	26.0766	26.6074	26.5216	26.4771	27.1958	NaN	26.6106	26.3422	26.3518	26.2274
Q581B5	Q581B5	Uncharacterized protein	Tb927.8.3950	25.7755	26.4381	26.1133	25.351	25.227	25.504	24.7061	NaN	25.7113	25.4663	25.3946	25.4239	25.3967	25.539
Q581C1	Q581C1	Flagellum-adhesion glycoprotein	Tb927.8.4010	NaN	27.9072	NaN	26.7093	27.8689	NaN	NaN	26.7972	27.9402	26.3916	26.3782	27.5336	27.1974	26.915
Q581C3	Q581C3	Uncharacterized protein	Tb927.8.4030 Tb927.8.4080	26.8452	26.438	26.6301	25.836	NaN	26.4651	26.1388	NaN	NaN	25.8207	26.2272	25.7873	25.5144	25.685
Q581C5	Q581C5	Uncharacterized protein	Tb927.8.4050 Tb927.8.4100	27.5284	27.9421	28.0878	27.6428	27.4427	27.6348	27.6712	28.289	27.6193	27.5476	27.1887	27.4383	27.4034	26.7278
Q581D6	Q581D6	Receptor-type adenylate cyclase GRESAG 4, putative (EC 4.6.1.1)	Tb927.6.200	NaN	23.0717	NaN	21.8596	23.3836	20.9993	23.2361	NaN	NaN	25.3838	23.697	24.4762	24.1628	24.4729
Q581E8	Q581E8	Peptidase M20/M25/M40, putative	Tb927.6.400	28.2425	28.6599	27.8151	27.9126	28.0658	28.165	28.0141	27.7028	27.5628	27.7592	28.1232	27.7745	27.8902	28.0009
Q581Q1	Q581Q1	Ribosomal protein L3, mitochondrial, putative	Tb927.4.1800	32.7568	32.5151	32.6303	32.7268	32.3247	32.6948	32.3716	32.5115	32.8039	32.6217	32.3559	32.468	32.5427	32.2916
Q581Q7	Q581Q7	Uncharacterized protein	Tb927.4.1740	26.1513	26.5287	26.3328	26.6615	26.5444	26.3338	26.4175	26.1952	26.2937	27.0034	26.5946	26.5598	26.5912	26.4277
Q581Q9	Q581Q9	Nucleoside diphosphate kinase, putative (EC 2.7.4.6)	Tb927.4.1720	26.821	NaN	26.9683	26.8016	26.0096	NaN	26.2311	26.4565	27.3704	NaN	26.3985	26.4622	25.9562	25.788
Q581R3	Q581R3	Beta_helix domain-containing protein	Tb927.4.1680	26.5397	26.9483	27.547	25.9429	25.6578	26.1361	NaN	25.5476	27.0382	26.2937	26.1165	25.6831	25.5782	25.729
Q581R4	Q581R4	Cytochrome b5 heme-binding domain-containing protein	Tb927.4.1670	25.5851	25.5244	NaN	25.7788	NaN	NaN	25.7784	25.7092	NaN	25.6291	25.8765	25.9639	25.9124	25.7478
Q581R8	Q581R8	Ribosomal RNA processing protein 6	Tb927.4.1630	26.9483	26.9154	27.8214	26.5676	26.4581	26.743	26.7304	27.7466	27.1018	26.9583	26.4852	26.6804	26.4765	26.6264
Q581S7	Q581S7	Epimerase domain-containing protein	Tb927.4.1540	28.4878	28.8787	28.6508	29.1373	29.0021	28.2186	29.131	28.7833	28.8822	28.8739	28.4041	28.8364	29.1196	29.0545
Q581T1	Q581T1	Uncharacterized protein	Tb927.4.1500	26.5853	26.7261	28.1175	26.664	26.4215	27.1033	26.7685	26.397	26.8502	26.4435	26.8964	27.115	27.0331	26.8377
Q581U3	Q581U3	Uncharacterized protein	Tb927.4.1380	NaN	24.9914	24.0622	25.9181	26.0014	26.154	26.1498	25.3166	23.9496	NaN	26.1076	25.3857	26.1627	26.3443
Q581U5	Q581U5	Glucose-6-phosphate 1-epimerase (EC 5.1.3.15)	Tb927.4.1360	30.2438	30.4341	30.8928	30.267	30.538	30.5247	30.3486	30.6044	30.5442	30.8028	30.0669	30.6599	30.2261	30.534
Q581U8	Q581U8	DNA topoisomerase I (EC 5.6.2.1) (DNA topoisomerase 1)	Tb927.4.1330	27.55	27.2828	27.4249	27.6981	27.1028	27.4544	27.5641	26.8754	27.3932	26.9785	27.5505	27.5404	27.185	27.4344
Q581V1	Q581V1	Uncharacterized protein	Tb927.4.1300	32.2657	32.2841	32.3334	32.8236	33.0527	32.5775	32.8762	31.9986	31.9769	32.6638	32.6445	32.5914	32.6935	32.6638
Q581V4	Q581V4	RuvB-like helicase (EC 3.6.4.12)	Tb927.4.1270	29.7474	30.1064	29.9289	29.8385	29.9392	29.707	29.8287	29.4688	29.846	29.3682	29.7305	29.6112	29.8894	30.0415
Q581V6	Q581V6	Peroxisome biogenesis factor 1, putative	Tb927.4.1250	26.8529	26.5102	27.4493	26.832	NaN	26.3027	26.0758	26.9696	26.9553	27.1258	26.6009	27.1121	26.7465	26.4923
Q581V8	Q581V8	Tryptophanyl-tRNA synthetase, putative (EC 6.1.1.2)	Tb927.8.2240	NaN	26.5723	26.9055	26.3119	25.5073	26.0723	26.0012	26.4222	NaN	26.0464	26.0891	25.6667	26.1197	26.0753
Q581W1	Q581W1	Pteridine reductase, putative (EC 1.5.1.33)	Tb927.8.2210	24.295	24.2895	24.5297	24.8834	23.9491	24.4664	24.9801	25.3545	24.3744	27.8887	25.4328	26.0019	25.516	24.8289
Q581W6	Q581W6	Multidrug resistance protein A	Tb927.8.2160	29.952	30.0808	30.4368	29.7837	29.5797	29.7452	29.672	30.2093	30.0119	29.5852	29.5995	29.6038	29.2534	29.4053
Q581X7	Q581X7	Mannose-1-phosphate guanyltransferase, putative (EC 2.7.7.13)	Tb927.8.2050	26.8125	26.9691	NaN	26.4631	26.0692	26.4026	NaN	26.3834	26.5995	25.6149	26.3101	26.2698	26.4554	26.5174
Q581X9	Q581X9	Uncharacterized protein	Tb927.8.2030	30.4544	30.8055	30.8734	30.4124	30.4458	30.4905	30.5883	30.3201	30.4926	30.6061	30.4269	30.6123	30.6298	30.74
Q581Y2	Q581Y2	Cyclophilin type peptidyl-prolyl cis-trans isomerase, putative (EC 5.2.1.8)	Tb927.8.2000	29.2155	29.408	29.3537	29.0264	28.7897	29.2211	28.8661	29.6729	29.5952	29.0423	28.8804	28.5329	28.8909	29.003
Q581Y4	Q581Y4	WD_REPEATS_REGION domain-containing protein	Tb927.8.1980	27.0032	27.0972	27.2775	26.5579	26.2885	26.8552	26.4653	27.2723	27.6446	25.7325	26.6221	26.3133	26.2765	26.186
Q581Y6	Q581Y6	Uncharacterized protein	Tb927.8.1960	28.4441	28.4592	28.8163	28.5368	28.298	28.2558	28.1531	28.551	28.5246	27.2107	28.2083	27.7793	28.0312	27.8758
Q581Y7	Q581Y7	Uncharacterized protein	Tb927.8.1950	27.2643	27.6642	28.0201	27.0897	27.5975	27.2243	26.5584	27.3403	27.6467	27.5522	27.7262	27.5696	27.2768	27.3184
Q581Z5	Q581Z5	Golgi/lysosome glycoprotein 1	Tb927.8.1870	30.2385	30.295	30.5827	29.9725	29.6332	29.8329	29.9509	30.5737	30.5672	29.2335	29.9081	29.7219	29.8496	29.7887
Q581Z6	Q581Z6	Pitrilysin-like metalloprotease	Tb927.8.1860	29.0345	29.0352	29.2163	29.0254	28.9084	28.7608	28.9801	29.003	29.1571	28.9783	28.8682	28.8005	28.9828	28.6959
Q581Z8	Q581Z8	SEC7 domain-containing protein	Tb927.8.1840	25.8623	26.0257	NaN	26.7218	25.9792	26.8711	26.6406	26.3263	26.7509	26.5908	27.0886	26.1552	25.7584	26.2897
Q582A8	Q582A8	Uncharacterized protein	Tb927.8.1740	28.1596	28.1728	28.6394	28.1358	28.4136	28.4021	28.1586	27.9604	28.2783	28.4898	28.4656	28.6031	28.0214	27.6538
Q582B0	Q582B0	CDP-diacylglycerol--glycerol-3-phosphate 3-phosphatidyltransferase (EC 2.7.8.5)	Tb927.8.1720	25.8942	25.6956	25.975	25.4372	25.2651	25.5685	25.6236	26.2336	NaN	NaN	25.7724	NaN	25.1064	NaN
Q582B1	Q582B1	Uncharacterized protein	Tb927.5.2560	26.6192	26.3978	26.712	27.1177	26.7436	26.3227	25.2639	27.19	26.8142	28.9522	26.4392	27.6076	27.0304	26.9487
Q582B4	Q582B4	RNA cytidine acetyltransferase (EC 2.3.1.-) (18S rRNA cytosine acetyltransferase)	Tb927.5.2530	27.3641	27.7917	27.8945	27.5787	27.3454	27.5029	27.0459	28.1422	27.8892	27.3228	27.4809	27.1836	26.3943	26.582
Q582C4	Q582C4	Kinesin, putative	Tb927.5.2410	26.1836	26.0156	26.1854	25.9389	26.1128	25.7664	25.5588	25.8054	26.4327	26.7387	25.8675	25.8747	25.8801	25.9086
Q582C7	Q582C7	Hydrolase, alpha/beta fold family, putative	Tb927.5.2380	NaN	25.5382	26.2231	25.438	25.5384	25.4246	NaN	NaN	NaN	25.4956	25.46	25.3503	25.1463	25.0535
Q582C8	Q582C8	Hydrolase, alpha/beta fold family, putative	Tb927.5.2370	24.8261	24.5136	24.2516	23.8138	24.7228	23.9973	24.2351	NaN	24.6473	NaN	24.3697	23.7355	24.72	NaN
Q582D3	Q582D3	Uncharacterized protein	Tb927.5.2320	29.4629	29.4451	29.5967	29.2613	28.8922	28.7549	29.0871	29.6056	29.794	29.5002	28.8444	28.8529	28.7293	28.8275
Q582D6	Q582D6	ATP-dependent RNA helicase, putative	Tb927.5.2290	25.7809	26.0129	25.7548	26.2803	25.875	25.5669	26.0982	25.156	26.1378	NaN	25.906	NaN	25.5543	25.3079
Q582D7	Q582D7	Acetyltransferase, putative (EC 2.3.1.-)	Tb927.5.2280	25.08	25.3741	25.5965	24.4898	24.9946	25.131	24.8621	24.9481	NaN	NaN	24.8213	24.7677	24.7807	24.5579
Q582D8	Q582D8	Uncharacterized protein	Tb927.5.2270	25.752	25.8131	26.4067	26.1232	25.7643	25.7119	NaN	25.9063	26.2246	NaN	25.7178	26.5624	25.4797	25.6922
Q582D9	Q582D9	META domain-containing protein	Tb927.5.2260	30.2396	30.3892	30.3907	29.9541	31.073	30.3078	29.807	30.3666	29.9126	29.6103	30.3089	30.113	30.1296	30.2028
Q582E3	Q582E3	Uncharacterized protein	Tb927.5.2190 Tb927.5.2220 Tb927.5.2250	27.8942	27.6394	27.7831	27.4329	26.9121	27.7643	27.3012	27.6863	26.97	26.81	27.3179	27.506	27.5198	27.1593
Q582E9	Q582E9	META domain-containing protein	Tb927.5.2160	30.3057	30.1115	30.2104	29.6121	29.9378	29.9096	27.9442	29.8253	NaN	30.1926	29.4991	28.6445	29.0571	29.0025
Q582F0	Q582F0	Uncharacterized protein	Tb927.5.2150	NaN	25.3517	NaN	25.2214	25.51	25.8742	24.7404	25.7744	24.0416	NaN	24.7821	24.8914	24.6185	25.2353
Q582F1	Q582F1	Regulator of nonsense transcripts 1, putative	Tb927.5.2140	25.7923	26.3209	26.52	NaN	25.4497	25.8911	25.5851	24.7553	26.5769	25.8826	25.5807	25.2763	26.0698	26.4856
Q582G3	Q582G3	Bifunctional dihydrofolate reductase-thymidylate synthase	Tb927.7.5480	29.1073	28.9449	29.3734	28.763	28.5688	28.694	28.4914	29.0083	29.1997	28.2919	28.8065	28.2212	28.4659	28.4466
Q582H1	Q582H1	Glucosamine-fructose-6-phosphate aminotransferase, putative (EC 2.6.1.16)	Tb927.7.5560	27.1799	26.7128	26.4927	26.7024	26.7112	26.4046	26.3624	27.1168	27.0462	26.6471	26.5197	26.769	26.4688	26.3763
Q582H5	Q582H5	Uncharacterized protein	Tb927.7.5600	25.3688	25.1143	24.868	25.3799	24.7483	NaN	NaN	NaN	NaN	NaN	24.8999	25.2544	24.9266	24.8797
Q582I1	Q582I1	Uncharacterized protein	Tb927.7.5660	26.6237	27.2136	27.613	26.9911	26.9067	27.263	26.8355	27.316	27.2327	27.6475	26.575	26.6869	26.9225	26.6498
Q582I3	Q582I3	Deoxyribose-phosphate aldolase, putative (EC 4.1.2.4)	Tb927.7.5680	28.5951	28.5082	28.3687	28.2588	28.6656	28.3047	28.3364	28.5343	28.5068	28.5663	28.3649	27.9489	27.9781	27.8966
Q582J2	Q582J2	Protein kinase, putative (EC 2.7.1.37) (EC 2.7.11.1)	Tb927.7.5770	25.8327	NaN	NaN	25.9542	NaN	NaN	25.8577	26.0484	NaN	25.2087	25.792	25.7155	25.6382	25.3141
Q582J4	Q582J4	Thioredoxin	Tb927.7.5790	27.577	NaN	27.0344	27.8811	27.775	28.2893	27.9296	25.2545	NaN	27.1875	27.2423	27.4014	27.6729	27.6563
Q582J9	Q582J9	Uncharacterized protein	Tb927.7.5840	NaN	26.2364	25.1266	25.4932	25.5026	25.9118	26.6299	25.2541	26.0081	25.9122	25.5802	NaN	25.9116	25.755
Q582K9	Q582K9	Uncharacterized protein	Tb927.7.5940	30.9615	31.089	30.9437	30.3264	30.7491	30.8281	30.635	31.5653	31.7253	31.0849	30.2034	30.455	30.6092	30.5478
Q582L2	Q582L2	Probable tRNA N6-adenosine threonylcarbamoyltransferase (EC 2.3.1.234) (t(6)A37 threonylcarbamoyladenosine biosynthesis protein) (tRNA threonylcarbamoyladenosine biosynthesis protein)	Tb927.7.6470	25.8274	25.8422	25.5406	25.5118	NaN	25.6384	25.7677	NaN	25.91	NaN	25.8657	25.3745	NaN	NaN
Q582M3	Q582M3	Histone H2A	Tb927.7.6360	29.0026	29.4701	NaN	NaN	27.835	NaN	NaN	29.8957	28.8473	28.6431	28.8396	28.6306	28.8898	NaN
Q582M5	Q582M5	Uncharacterized protein	Tb927.7.6340	25.2699	25.591	25.4156	25.5263	25.7646	25.3982	26.0203	NaN	NaN	25.6318	25.9299	25.6744	25.5786	25.6349
Q582M8	Q582M8	Tryparedoxin, putative	Tb927.3.5090	25.9495	26.2991	26.3497	25.3906	26.7699	25.0562	24.3237	25.9036	26.465	NaN	25.4779	26.511	25.5793	25.8664
Q582N1	Q582N1	ANK_REP_REGION domain-containing protein	Tb927.3.5060	28.8102	28.418	28.2115	28.5378	28.6852	28.6853	28.312	29.1592	28.6915	28.953	28.6795	28.5535	28.7271	28.5106
Q582N2	Q582N2	60S ribosomal protein L4	Tb927.3.5050	32.4877	32.6612	33.125	32.47	32.109	32.6797	32.2405	33.1907	33.1199	32.6407	32.3142	32.3632	32.1791	32.339
Q582N5	Q582N5	Uncharacterized protein	Tb927.3.5020	28.8022	28.9242	28.8572	28.74	28.4847	28.8789	28.41	27.8703	28.5736	28.0482	28.7691	28.1839	28.3747	28.3679
Q582N6	Q582N6	Uncharacterized protein	Tb927.3.5010	27.5964	27.7944	28.1232	27.3534	27.5174	27.3407	27.5555	28.0775	28.0877	27.9653	26.941	26.8738	27.0158	27.2541
Q582N8	Q582N8	Oxidoreductase, putative (EC 1.6.5.5)	Tb927.3.4990	26.7356	26.4782	26.2975	27.9191	27.4136	27.2567	26.9252	27.2474	NaN	26.8307	26.6151	26.8854	27.5787	27.363
Q582N9	Q582N9	Uncharacterized protein	Tb927.3.4970	27.5742	27.6752	26.7459	27.6598	27.7851	27.7885	27.3662	27.7408	28.2764	27.7614	27.669	27.6176	27.4225	27.3071
Q582P2	Q582P2	Uncharacterized protein	Tb927.3.4940	28.1779	28.0683	27.9986	27.8011	27.7151	27.5483	27.6067	28.0129	27.9242	27.456	27.5585	27.3779	27.1932	27.3908
Q582P7	Q582P7	Uncharacterized protein	Tb927.3.4880	28.3814	28.0491	28.5682	28.4596	28.4743	28.7151	28.7281	27.8483	25.4517	28.4201	28.1985	28.3029	28.7293	28.3549
Q582Q0	Q582Q0	Enoyl-CoA hydratase, mitochondrial, putative (EC 4.2.1.17)	Tb927.3.4850	27.1688	NaN	NaN	26.9631	27.1578	27.2415	27.6053	27.0746	NaN	27.5286	27.0939	26.7874	27.0693	26.7461
Q582Q1	Q582Q1	Ubiquitin carboxyl-terminal hydrolase (EC 3.4.19.12)	Tb927.3.4840	27.8859	27.2682	NaN	27.3112	28.7105	27.3973	27.9441	27.7801	27.3988	27.9431	27.6799	27.8729	27.9709	28.103
Q582Q6	Q582Q6	Aminopeptidase (EC 3.4.11.-)	Tb927.3.4750 Tb927.3.4790	30.098	29.798	29.916	29.9628	30.1878	30.1539	30.0252	29.6223	29.8595	30.0974	30.151	29.5196	30.003	29.762
Q582Q9	Q582Q9	Dynamin, putative	Tb927.3.4760	30.8608	30.578	30.7485	30.8828	30.6742	30.5144	30.687	30.7372	30.8002	30.6642	30.7146	30.7377	30.6569	30.5846
Q582R4	Q582R4	Uncharacterized protein	Tb927.3.4710	25.7792	25.8646	25.2675	NaN	NaN	25.314	25.5518	25.9196	26.0576	25.9847	NaN	NaN	25	NaN
Q582R7	Q582R7	Rab GDP dissociation inhibitor	Tb927.3.4680	29.7569	29.9057	29.8494	29.6588	29.7994	29.7762	29.8461	30.0105	29.7658	28.9414	29.876	29.5908	29.5806	29.5353
Q582S0	Q582S0	C-8 sterol isomerase, putative	Tb927.3.4650	27.9433	27.7984	27.4944	28.3267	27.4044	27.7089	28.1977	26.6455	26.7648	27.6082	NaN	NaN	NaN	NaN
Q582S2	Q582S2	UDP-glucose:glycoprotein glucosyltransferase, putative (EC 2.4.1.-)	Tb927.3.4630	25.9642	26.346	25.6327	26.0636	26.2273	26.1132	26.1628	25.8884	25.2881	25.3872	26.2096	26.2241	26.053	25.9419
Q582S3	Q582S3	CCHC-type domain-containing protein	Tb927.3.4620	25.6899	25.1133	25.175	25.4768	25.0908	26.2798	25.7526	NaN	25.7105	NaN	26.2595	NaN	24.7172	25.2075
Q582S5	Q582S5	Uncharacterized protein	Tb927.3.4600	26.3102	26.7646	25.861	26.7161	26.5208	26.9612	26.4538	25.7046	25.985	26.8459	26.8342	26.3575	25.8642	25.6372
Q582S6	Q582S6	Uncharacterized protein	Tb927.3.4590	25.9087	25.8107	26.6794	NaN	NaN	26.6342	25.1742	26.4499	26.8076	26.0946	26.0782	25.3918	25.3698	25.2953
Q582T1	Q582T1	Uncharacterized protein	Tb927.3.2180	27.9645	28.1689	27.8912	27.2645	28.2892	28.5688	28.5174	26.623	27.3173	28.2891	28.2321	28.7093	28.1162	28.4135
Q582T5	Q582T5	Uncharacterized protein	Tb927.3.2220	28.3864	28.5952	28.7216	27.8903	27.9237	28.2279	28.182	28.3374	28.6243	28.3019	27.9819	27.9563	28.3015	28.234
Q582T6	Q582T6	Succinate--CoA ligase [ADP-forming] subunit alpha, mitochondrial (EC 6.2.1.5) (Succinyl-CoA synthetase subunit alpha) (SCS-alpha)	Tb927.3.2230	33.3005	33.1789	33.4474	32.6739	32.8831	33.1226	32.5981	33.2203	33.359	33.2586	32.793	32.4549	32.4674	32.3887
Q582U4	Q582U4	Uncharacterized protein	Tb927.3.2310	27.7425	27.5688	28.0955	28.1197	27.7128	27.7526	27.8496	28.3875	28.2793	27.7254	27.7763	27.8623	27.7173	27.8166
Q582U7	Q582U7	Peroxin-2	Tb927.3.2340	25.7027	26.1042	NaN	NaN	25.6458	26.048	25.5552	25.3969	26.3264	NaN	26.0524	NaN	NaN	NaN
Q582V7	Q582V7	Serine/threonine-protein kinase, putative (EC 2.7.1.-)	Tb927.3.2440	27.3948	26.9688	27.324	27.145	26.6607	27.2426	28.0913	28.1785	28.0738	28.0202	27.9447	27.3141	27.3674	27.5405
Q582W2	Q582W2	PH domain-containing protein	Tb927.3.2490	28.5288	28.8029	28.8582	28.4221	28.4171	28.558	28.5402	28.7004	28.2555	28.0086	28.5059	28.2101	28.236	28.0828
Q582X2	Q582X2	ATP-dependent DEAD/H RNA helicase, putative	Tb927.3.2600	30.7412	30.9373	30.922	30.4667	30.5534	30.5455	30.6324	30.7626	30.7269	30.7355	30.7787	30.5433	30.443	30.564
Q582X9	Q582X9	Uncharacterized protein	Tb927.3.2670	26.7493	NaN	27.0795	NaN	27.0181	27.0744	26.0467	NaN	27.2882	26.9669	26.7882	25.9887	26.338	26.3176
Q583D4	Q583D4	Multidrug resistance protein E	Tb927.4.4490	29.6864	29.7601	30.075	29.5589	29.3386	29.4419	29.3951	29.3149	29.9595	29.3452	29.2576	29.177	29.1476	29.017
Q583E5	Q583E5	L51_S25_CI-B8 domain-containing protein	Tb927.4.4600	26.3618	26.0171	25.4799	26.0626	25.1423	26.4058	25.5085	26.0633	26.201	25.5334	25.3074	25.4509	25.1543	24.9015
Q583E7	Q583E7	Cytochrome c oxidase VIII (COX VIII), putative	Tb927.4.4620	26.8699	25.7065	26.3816	26.5742	27.5554	27.1222	27.0233	26.1534	26.1355	27.3693	26.911	27.7023	27.351	27.2986
Q583F0	Q583F0	Diphthine synthase, putative (EC 2.1.1.98)	Tb927.4.4650	27.1542	27.5761	27.5848	26.7201	26.6695	27.1615	26.4027	27.9422	27.7005	NaN	26.8547	26.3721	26.6889	26.6539
Q583F1	Q583F1	NTPase_I-T domain-containing protein	Tb927.4.4660	27.24	27.731	27.7579	26.9569	26.8567	26.967	26.6794	27.0121	27.848	27.2807	26.5389	26.5663	26.7054	26.7419
Q583F4	Q583F4	Uncharacterized protein	Tb927.4.4690	28.4455	28.3837	28.7295	28.3508	27.9311	28.6951	28.3388	28.7272	28.4842	28.5825	28.2802	27.9714	27.9246	28.072
Q583F5	Q583F5	Uncharacterized protein	Tb927.4.4700	28.6577	28.4219	28.9598	28.4259	27.8207	28.6547	28.2566	28.5267	28.9952	28.553	27.9398	27.6057	27.7806	27.9334
Q583F8	Q583F8	Amino acid transporter, putative	Tb927.4.4730	27.6561	28.0007	28.1508	28.1561	27.9886	27.6779	NaN	NaN	27.4898	27.0443	27.6077	27.6138	27.3064	NaN
Q583H3	Q583H3	Ubiquitin carboxyl-terminal hydrolase (EC 3.4.19.12)	Tb927.4.3790	28.0391	27.7443	28.6273	27.9094	28.0554	27.9722	28.2113	28.5258	28.9547	28.636	27.3514	27.8916	27.9745	28.4203
Q583H5	Q583H5	DNA-directed RNA polymerase subunit beta (EC 2.7.7.6)	Tb927.4.3810	28.093	27.857	28.2699	27.5687	27.3886	27.5738	27.4361	27.5814	27.8347	27.8596	27.537	27.6043	27.1637	26.8953
Q583H8	Q583H8	Nucleolar protein, putative	Tb927.4.3840	28.2877	28.6897	28.5481	28.4365	27.9339	28.2979	28.483	27.8469	28.5435	27.3116	28.6369	28.3612	28.6256	28.6929
Q583H9	Q583H9	WD_REPEATS_REGION domain-containing protein	Tb927.4.3850	26.076	26.2644	26.1863	25.9832	26.331	NaN	26.0465	25.8147	NaN	NaN	25.9027	25.8961	26.2392	25.5902
Q583I2	Q583I2	Protein phosphatase 2C, putative (EC 3.1.3.16)	Tb927.4.2110	28.3971	28.5979	28.6659	27.8617	27.8822	27.5419	27.9578	28.5236	28.6772	28.3014	27.9524	27.102	27.9943	28.008
Q583I5	Q583I5	C2 domain-containing protein	Tb927.4.2080	30.353	30.2755	30.5423	29.9919	29.9495	29.9197	30.2112	30.5298	30.423	29.8164	29.8278	29.6919	29.9138	29.9999
Q583I6	Q583I6	Antigenic protein, putative	Tb927.4.2070	29.2214	29.3933	29.102	28.9291	29.0919	28.6744	29.91	29.475	29.376	29.2631	29.1387	29.2929	29.5878	29.5499
Q583I7	Q583I7	Uncharacterized protein	Tb927.4.2060	28.8026	28.3323	28.1776	28.3315	28.4242	27.6479	28.333	28.3747	28.4512	28.2226	27.9887	27.8395	28.1604	28.0648
Q583I9	Q583I9	Alba domain-containing protein	Tb927.4.2040	31.7422	31.3451	32.2285	32.254	32.2013	32.0314	32.4101	32.1293	32.526	32.1885	32.0687	32.1776	32.1516	32.4348
Q583J2	Q583J2	Acyl-CoA binding protein, putative	Tb927.4.2010	25.846	26.264	NaN	25.9643	25.4923	25.9891	26.4449	25.9292	26.8365	25.7027	26.0339	NaN	26.1357	26.0714
Q583J3	Q583J3	RuvB-like helicase (EC 3.6.4.12)	Tb927.4.2000	30.4062	30.2975	30.6168	29.9296	29.8246	30.2583	30.1499	30.4665	30.8166	29.8742	30.2169	29.9438	30.0312	30.0854
Q583K0	Q583K0	RNA-binding protein, putative	Tb927.4.1930	28.4615	28.7833	29.1947	28.3466	28.7328	28.9023	28.535	28.7804	29.2932	28.4574	28.3627	28.3589	28.8196	28.8919
Q583K4	Q583K4	Uncharacterized protein	Tb927.4.1890	NaN	26.7878	NaN	26.323	26.4539	NaN	27.1542	26.4947	NaN	26.0794	26.6402	26.8278	26.6371	26.3048
Q583K7	Q583K7	Ribosomal protein S19, putative	Tb927.4.1860	32.6378	32.0593	32.8673	32.0598	32.1163	32.2865	32.703	32.8811	32.7202	32.7131	31.4884	31.6986	31.7824	31.9313
Q583L9	Q583L9	ASH domain-containing protein	Tb927.6.3150	28.4978	28.5137	28.5259	27.9013	27.541	27.9348	27.7756	28.5143	28.3305	28.0262	27.8624	27.8647	27.4291	27.4143
Q583M3	Q583M3	Protein kinase, putative (EC 2.7.1.-)	Tb927.6.3110	25.8919	25.7323	25.8419	NaN	25.602	25.1705	25.8354	NaN	26.2691	NaN	NaN	25.707	NaN	25.4097
Q583M5	Q583M5	Uncharacterized protein	Tb927.6.3090	26.5155	26.3661	26.3385	25.715	26.5955	26.5248	26.1765	NaN	26.2897	26.272	26.7308	26.5613	25.8376	25.587
Q583M9	Q583M9	Aldehyde dehydrogenase	Tb927.6.3050	28.1648	28.782	28.7793	28.7405	28.5755	28.6869	28.6077	28.7016	28.487	28.6754	28.6508	29.019	29.014	28.8211
Q583N0	Q583N0	Small GTP-binding protein Rab28, putative	Tb927.6.3040	25.8015	NaN	NaN	25.6585	25.6662	NaN	24.8766	NaN	26.4389	26.3766	25.1803	25.0591	26.288	24.9562
Q583P8	Q583P8	WD_REPEATS_REGION domain-containing protein	Tb927.6.2860	26.0429	26.4413	26.0474	26.5635	26.0963	25.9411	24.2632	NaN	25.6775	26.8872	26.2621	27.1686	26.7804	26.9375
Q583Q5	Q583Q5	L-threonine 3-dehydrogenase, putative (EC 1.1.1.103)	Tb927.6.2790	33.8399	33.8376	33.744	33.6497	33.7674	33.7934	33.3966	33.635	33.7828	32.9824	33.6153	33.4902	33.4745	33.3597
Q583R2	Q583R2	Calcium-binding protein, putative	Tb927.6.2720	26.4368	27.3611	27.7726	25.4637	26.224	27.239	27.4599	NaN	27.4203	27.5147	26.4508	27.3198	26.5832	27.1686
Q583R3	Q583R3	RING-type domain-containing protein	Tb927.6.2710	NaN	24.6416	NaN	24.7117	25.3402	24.7309	24.7904	NaN	NaN	NaN	24.822	24.8392	24.5649	24.3806
Q583R5	Q583R5	Ubiquitin carboxyl-terminal hydrolase, putative (EC 3.1.2.15)	Tb927.6.2690	25.8387	26.944	26.8602	26.5355	26.6428	26.7473	26.245	26.8822	27.2091	26.1071	26.8197	26.3867	26.3438	26.344
Q583S0	Q583S0	Importin subunit alpha	Tb927.6.2640	28.9834	28.9947	28.9526	28.7522	28.6966	28.8661	28.3626	28.3936	28.5154	27.6893	29.1932	28.2772	28.6589	28.6403
Q583S9	Q583S9	ATP-dependent DEAH-box RNA helicase, putative	Tb927.6.740	26.0672	26.1691	25.4972	26.0895	25.7778	26.1234	26.0253	NaN	25.5015	25.4755	26.2522	25.668	25.8218	25.9741
Q583T1	Q583T1	40S ribosomal protein L14, putative	Tb927.6.720	30.4165	30.336	30.777	30.6331	30.0275	30.5628	30.5575	30.5332	30.3308	30.8839	30.4481	30.345	30.2624	30.4972
Q583T3	Q583T3	Alanine--tRNA ligase (EC 6.1.1.7) (Alanyl-tRNA synthetase) (AlaRS)	Tb927.6.700	29.8729	29.9535	30.0636	29.8202	29.6267	29.8454	30.0514	30.1551	30.4214	30.3571	29.8927	29.8716	30.0426	30.0117
Q583T9	Q583T9	Serine/threonine protein phosphatase, putative	Tb927.6.640	26.8039	27.1018	26.51	26.9163	27.0726	27.0604	26.7579	27.7152	27.514	26.972	26.8702	26.4373	26.8415	27.1167
Q583U1	Q583U1	Uncharacterized protein	Tb927.6.620	26.7371	26.504	27.1835	26.8585	26.7752	26.833	26.9087	27.1523	26.9257	26.1359	26.6738	26.8248	26.4816	26.4336
Q583U3	Q583U3	CCR4 associated factor, putative	Tb927.6.600	27.5824	27.3395	27.2176	26.7828	27.1238	26.9007	27.7517	26.2126	26.6392	27.7225	27.7549	28.2912	27.9549	28.2265
Q583W2	Q583W2	Uncharacterized protein	Tb927.4.2850	NaN	25.0201	25.3485	24.9849	24.6557	25.1994	24.8975	NaN	NaN	25.1141	25.0948	24.68	NaN	24.8905
Q583W5	Q583W5	Uncharacterized protein	Tb927.4.2880	27.0935	27.1694	26.7617	26.7374	25.4125	26.7353	26.3671	26.2315	26.8935	26.2851	26.2528	26.5443	26.823	26.3025
Q583W6	Q583W6	Uncharacterized protein	Tb927.4.2890	NaN	24.8217	25.0757	NaN	24.0219	24.3998	25.035	NaN	NaN	NaN	24.1536	24.4406	24.5497	23.9099
Q583W9	Q583W9	Uncharacterized protein	Tb927.4.2920	24.8435	25.5087	25.4277	25.1625	25.0044	NaN	24.8142	NaN	NaN	NaN	25.5118	24.6779	24.5736	24.678
Q583Z0	Q583Z0	Calponin-homology (CH) domain-containing protein	Tb927.4.3130	25.8143	25.762	NaN	25.3528	25.0401	25.4607	NaN	NaN	NaN	NaN	25.1607	25.217	NaN	24.8353
Q583Z3	Q583Z3	Dihydroxyacetone phosphate acyltransferase, putative (EC 2.3.1.42)	Tb927.4.3160	26.7213	26.6105	26.2654	26.147	26.4179	26.4639	26.4406	26.4754	26.3381	25.8878	26.2311	26.3748	25.8949	26.4791
Q584A7	Q584A7	Mitochondrial ATP-dependent zinc metallopeptidase, putative (EC 3.4.24.-)	Tb927.4.3300	24.9507	NaN	25.1711	26.56	25.814	24.3325	26.679	NaN	25.8759	26.09	NaN	25.1098	NaN	26.2123
Q584A9	Q584A9	Uracil phosphoribosyltransferase, putative (EC 2.4.2.9)	Tb927.4.3320	29.0814	29.1969	28.2554	29.1825	29.5019	29.4063	29.1883	28.4055	28.7009	28.6957	28.9023	29.3846	29.636	29.4571
Q584C4	Q584C4	ATP-dependent RNA helicase (EC 3.6.4.13)	Tb927.4.2630	25.1877	24.8401	24.9575	24.9381	24.3167	24.6504	24.2544	25.251	25.2399	NaN	25.4066	24.2633	24.7123	24.0221
Q584C7	Q584C7	Uncharacterized protein	Tb927.4.2600	26.4976	26.6369	26.7032	26.6091	26.6534	26.3889	26.1653	26.6466	26.3706	26.06	26.5465	26.8187	26.9989	26.5678
Q584D4	Q584D4	Uncharacterized protein	Tb927.4.2530	29.0138	29.6477	28.6922	NaN	28.7265	28.4974	28.8343	29.2964	29.1886	28.4404	29.2876	29.3996	28.9209	28.5336
Q584E2	Q584E2	Thioredoxin, putative	Tb927.4.2450	28.1537	28.7207	28.7882	27.9171	27.5252	27.9869	28.162	28.4208	28.8493	27.3672	28.1975	27.8908	27.8668	27.7432
Q584E4	Q584E4	Endo/exonuclease/phosphatase domain-containing protein	Tb927.4.2430	26.4239	26.3566	26.3695	27.0998	26.5959	26.3025	25.9071	NaN	NaN	26.5785	26.2454	26.3063	25.7872	26.0161
Q584F1	Q584F1	Uncharacterized protein	Tb927.4.2360	NaN	NaN	NaN	27.0271	27.0932	26.2806	26.9419	26.9683	NaN	25.906	26.4487	26.791	26.8637	26.4051
Q584F6	Q584F6	Asparaginyl-tRNA synthetase, putative (EC 6.1.1.22)	Tb927.4.2310	29.57	29.8736	29.9672	29.5327	29.4826	29.6094	29.6896	30.2111	30.1813	29.4708	29.1723	29.3352	29.7064	29.6392
Q584F7	Q584F7	Uncharacterized protein	Tb927.4.2300	25.8275	25.6863	25.9614	25.8124	26.1142	25.2364	25.237	NaN	NaN	NaN	26.2283	25.5337	25.5499	25.7997
Q584G1	Q584G1	Centrin, putative	Tb927.4.2260	26.6167	26.4837	27.0486	26.4814	NaN	NaN	27.086	NaN	27.474	26.9404	26.473	26.9102	26.5091	26.7725
Q584G3	Q584G3	Uncharacterized protein	Tb927.4.2240	28.6321	28.3165	28.8876	29.2398	28.9518	28.6789	28.7622	28.3086	28.2066	28.4594	28.9932	28.8035	28.8347	28.7933
Q584G7	Q584G7	SEC7 domain-containing protein	Tb927.4.2200	27.3703	NaN	27.3417	26.5349	26.3744	27.3852	25.9866	27.4192	NaN	27.0413	NaN	NaN	NaN	NaN
Q584G9	Q584G9	60S ribosomal protein L35A, putative	Tb927.4.2180	32.4372	32.3035	32.9197	32.5697	31.5251	32.7802	32.0105	32.6205	32.8997	32.8874	31.7726	31.823	31.7085	31.6525
Q584I6	Q584I6	Nucleoporin (NUP54/57), putative	Tb927.4.5200	25.3426	24.3736	25.0017	25.6391	25.0644	25.9188	25.6384	26.3062	25.6598	26.1238	25.3757	25.6101	25.3289	25.363
Q584J3	Q584J3	Smr domain-containing protein	Tb927.4.5130	27.9805	28.1525	28.0007	27.9138	27.846	27.8701	28.0926	28.0564	27.9585	28.265	27.9334	27.7075	28.3167	27.5371
Q584K1	Q584K1	Dihydrolipoamide dehydrogenase, putative (EC 1.8.1.4)	Tb927.4.5040	26.1108	NaN	NaN	26.259	25.653	25.7081	25.647	NaN	26.4444	25.5991	25.3708	25.3263	25.463	NaN
Q584K3	Q584K3	DNA-directed RNA polymerase subunit (EC 2.7.7.6)	Tb927.4.5020	26.9327	27.2446	26.668	27.3172	26.6473	26.8724	27.2951	27.1737	26.6769	27.0914	27.4496	26.7922	27.0277	26.796
Q584K5	Q584K5	Uncharacterized protein	Tb927.4.5000	26.8606	26.6085	27.1412	26.4748	26.322	26.4585	26.6119	26.5401	26.9793	26.8216	26.428	25.7741	25.9926	26.5426
Q584L1	Q584L1	Uncharacterized protein	Tb927.4.4940	25.908	26.3367	NaN	26.2908	25.2042	26.0956	26.4582	25.584	26.4798	25.8959	26.3386	26.0191	25.795	26.1537
Q584M5	Q584M5	Retrotransposon hot spot (RHS) protein, putative	Tb927.2.560	29.184	29.3329	29.3354	29.1329	28.8822	28.8879	29.3109	29.2521	29.2192	29.2808	28.6862	28.7992	28.7172	28.8214
Q584M6	Q584M6	Retrotransposon hot spot (RHS) protein, putative	Tb927.2.510	28.856	28.9554	29.1691	28.9087	28.9341	NaN	NaN	29.8278	29.6056	29.6285	28.1014	28.8842	28.4558	28.1909
Q584M7	Q584M7	Retrotransposon hot spot (RHS) protein, putative	Tb927.2.470	29.922	29.9005	29.0842	30.2893	29.6665	29.7406	29.6446	29.5005	30.2942	30.0892	29.1063	29.3065	29.3907	29.5506
Q584M8	Q584M8	Retrotransposon hot spot (RHS) protein, putative	Tb927.2.450	28.1544	28.5117	28.3587	28.6281	29.0878	28.7287	29.0314	29.0422	28.8118	28.9351	29.0514	28.9545	28.8458	28.9631
Q584N3	Q584N3	Retrotransposon hot spot (RHS) protein, putative	Tb927.2.280	29.4964	29.3191	28.8815	29.4205	29.4897	29.5721	29.3582	29.8413	29.8542	29.4626	29.3097	29.5761	29.4887	29.5956
Q584N4	Q584N4	Retrotransposon hot spot (RHS) protein, putative	Tb927.2.240	NaN	NaN	NaN	29.812	29.2705	28.8662	29.2345	29.1204	29.3119	28.2811	28.9311	28.8616	29.0428	28.8588
Q584N8	Q584N8	Retrotransposon hot spot (RHS) protein, putative	Tb927.2.100	31.6461	31.9088	31.9391	31.7195	31.4247	31.6814	31.7217	31.8554	31.8705	31.5587	31.3869	31.4134	31.4266	31.4493
Q584P6	Q584P6	Uncharacterized protein	Tb927.6.2600	25.9335	26.1002	26.3455	NaN	24.9766	25.8074	25.9047	26.8719	26.664	25.5451	25.4819	25.2074	25.7233	26.0826
Q584Q1	Q584Q1	RNA-binding protein, putative	Tb927.6.2550	27.6676	28.0387	27.5358	27.5339	27.44	27.7236	27.6007	27.5336	28.2951	27.3825	27.139	27.2818	27.0963	27.2566
Q584Q7	Q584Q7	Uncharacterized protein	Tb927.6.2490	27.4021	27.4342	27.9521	28.3517	27.9642	27.5671	28.1519	27.9696	27.2382	27.6337	28.3045	28.586	27.8415	28.305
Q584R0	Q584R0	Ubiquitin fusion degradation protein 2, putative	Tb927.6.2460	25.4678	NaN	NaN	26.3403	25.6324	NaN	25.8825	NaN	26.0238	25.5896	25.8894	26.4066	25.3918	25.5285
Q584R4	Q584R4	p22 protein	Tb927.6.2420	29.3623	29.4319	29.3462	28.8074	29.0255	29.1109	29.2484	28.8674	28.768	28.6975	28.6834	28.7893	28.9724	28.9904
Q584R7	Q584R7	Uncharacterized protein	Tb927.6.2390	27.2203	26.7392	26.7933	26.6506	25.8716	26.3034	26.3638	26.9639	27.0377	26.6186	26.3818	26.0197	25.8787	25.9819
Q584S0	Q584S0	Adenosine kinase, putative (EC 2.7.1.20)	Tb927.6.2360	30.1737	30.1621	30.195	29.7562	30.0482	29.9882	30.2492	30.4151	30.3546	29.7952	29.9191	29.809	29.9813	29.8903
Q584S2	Q584S2	Uncharacterized protein	Tb927.6.2280 Tb927.6.2340	28.7311	28.5651	28.1142	28.157	28.949	28.4367	27.6736	28.1132	28.5313	27.7434	28.1912	27.1495	28.241	27.9711
Q584S3	Q584S3	Uncharacterized protein	Tb927.6.2270 Tb927.6.2330	NaN	25.3787	26.0949	NaN	26.8554	25.6723	26.3837	NaN	26.1154	NaN	25.9357	25.7228	25.8981	25.3882
Q584T3	Q584T3	Uncharacterized protein	Tb927.6.2230	27.8165	28.5087	28.6634	28.4023	28.8368	28.3534	28.3208	28.8921	29.1309	28.8091	28.5254	28.1634	28.3259	28.2405
Q584T5	Q584T5	Uncharacterized protein	Tb927.6.2210	28.5185	28.2775	29.1309	28.3104	28.1647	28.1435	27.058	28.244	28.3639	26.4259	28.1113	27.8552	27.8145	27.8968
Q584T6	Q584T6	DJ-1_PfpI domain-containing protein	Tb927.6.2200	29.0827	28.6832	27.2801	28.2909	29.0177	28.391	28.5662	28.7279	27.8223	27.1196	28.968	28.9033	29.5172	29.1154
Q584T9	Q584T9	GrpE protein homolog	Tb927.6.2170	29.8448	29.9897	29.9114	29.796	30.0865	29.7657	29.8521	29.7809	29.4941	29.7046	29.4023	29.87	29.9567	29.6461
Q584U2	Q584U2	Uncharacterized protein	Tb927.6.2140	NaN	NaN	NaN	25.2717	25.9349	24.802	25.7831	NaN	NaN	25.9084	26.0097	25.9706	25.6024	25.7976
Q584U7	Q584U7	PDZ domain-containing protein	Tb927.6.2090	26.6144	27.3153	26.7546	26.7297	27.381	26.4019	26.558	26.73	26.6023	26.6923	26.7312	26.0938	26.579	25.9431
Q584V0	Q584V0	Histidyl-tRNA synthetase, putative (EC 6.1.1.21)	Tb927.6.2060	29.3974	29.7737	29.9366	29.4378	28.816	29.4641	29.478	30.1515	30.1086	29.1408	29.3319	29.4504	29.4543	29.5679
Q584V5	Q584V5	AMP-binding domain-containing protein	Tb927.6.2010	27.3737	27.3713	27.6111	27.6857	27.8616	26.9548	27.4924	27.5627	27.2046	26.7923	27.1677	27.5538	27.1038	27.1278
Q584W4	Q584W4	Adenylate kinase isoenzyme 6 homolog (AK6) (EC 2.7.4.3) (Dual activity adenylate kinase/ATPase) (AK/ATPase)	Tb927.6.3210	26.3886	27.0274	26.8237	25.7988	26.2295	NaN	25.5458	25.0167	26.6688	24.3793	NaN	26.2157	25.5186	25.7013
Q584X2	Q584X2	Intraflagellar transport (IFT) protein, putative	Tb927.6.3290	26.8019	27.2539	27.2518	27.0888	26.5607	26.3995	26.9805	27.8779	26.8461	26.695	27.1777	27.1029	26.9372	26.997
Q584X6	Q584X6	Uncharacterized protein	Tb927.6.3330	25.4446	25.6155	25.7151	25.2238	25.3394	25.4396	25.8878	NaN	25.4593	25.149	25.7635	NaN	25.2609	NaN
Q584Z0	Q584Z0	Endosomal trafficking protein RME-8, putative	Tb927.6.3500	27.3883	27.4027	27.5407	27.5469	27.3116	26.8107	27.3708	27.5296	27.559	27.2685	27.5651	27.5717	27.4852	27.5264
Q585A4	Q585A4	MATH domain-containing protein	Tb927.6.1430	25.6963	NaN	25.5592	25.3524	25.162	25.7051	NaN	26.4166	25.5959	NaN	25.0928	NaN	25.0194	NaN
Q585B8	Q585B8	Uncharacterized protein	Tb927.6.1290	25.997	25.8093	25.7423	25.325	25.3764	26.139	25.6648	25.6809	26.2923	25.8706	25.7382	25.9625	25.5095	26.0032
Q585C1	Q585C1	Proteasome subunit beta (EC 3.4.25.1)	Tb927.6.1260	28.4607	28.5006	27.6369	28.2068	28.4882	28.5343	27.7717	28.5436	28.8343	25.3983	28.2436	28.3687	28.2278	28.6202
Q585C2	Q585C2	Uncharacterized protein	Tb927.6.1250	NaN	24.9167	NaN	25.0373	24.895	25.0403	25.3325	NaN	NaN	NaN	25.3659	24.9111	25.1572	25.0911
Q585C7	Q585C7	Uncharacterized protein	Tb927.6.1200	26.3787	26.9292	27.0067	26.325	NaN	25.95	NaN	NaN	26.9708	NaN	26.0964	NaN	25.8723	25.8085
Q585D3	Q585D3	Mannosyltransferase (EC 2.4.1.-)	Tb927.6.1140	26.0756	25.8265	25.9656	26.3173	25.4766	25.5992	25.362	24.356	NaN	25.6754	NaN	NaN	25.1573	24.9184
Q585D9	Q585D9	Hydroxyacylglutathione hydrolase, putative (EC 3.1.2.6)	Tb927.6.1080	26.969	27.3569	27.287	27.7694	28.2291	27.5773	27.4648	26.7478	27.9521	27.6162	28.0706	27.0405	27.7877	27.7487
Q585E8	Q585E8	Cysteine peptidase (EC 3.4.22.-)	Tb927.6.990	29.1272	29.6025	29.6062	29.1582	29.1214	29.0575	29.1197	29.8133	29.7753	29.6318	28.2721	28.1951	28.5284	28.6071
Q585F2	Q585F2	Cysteinyl-tRNA synthetase, putative (EC 6.1.1.16)	Tb927.6.950	29.8721	30.1364	30.1486	29.7863	29.82	29.866	29.8112	30.3118	29.9428	30.1586	29.7818	29.78	29.8113	29.9677
Q585G2	Q585G2	GST N-terminal domain-containing protein	Tb927.6.840	NaN	25.8051	25.4819	25.1549	26.0325	NaN	25.5943	25.0327	25.7727	25.6065	25.8864	25.3199	25.4284	25.3855
Q585G9	Q585G9	Retrotransposon hot spot (RHS) protein, putative	Tb927.2.1080	31.1153	30.8888	30.8143	30.9649	30.857	30.329	30.9323	30.8333	30.6249	30.7712	30.4687	30.787	30.8103	30.7903
Q585H2	Q585H2	Retrotransposon hot spot (RHS) protein, putative	Tb927.2.1210	29.683	29.6584	30.0194	29.2618	29.3871	29.2724	29.3407	29.9035	29.9443	29.1447	29.2571	28.9878	28.8905	29.1546
Q585H6	Q585H6	Flagellar attachment zone protein 1	FAZ1 Tb927.4.3740	29.4963	29.6327	29.4217	29.2183	29.5186	28.9716	29.015	29.3738	29.5414	28.8274	28.9085	28.9053	29.1767	28.8669
Q585I2	Q585I2	Protein phosphatase (EC 3.1.3.16)	Tb927.4.3680	NaN	NaN	NaN	26.5353	26.5151	26.7234	26.511	NaN	NaN	NaN	26.7993	26.6239	26.8666	26.4267
Q585I8	Q585I8	Serine/threonine-protein phosphatase (EC 3.1.3.16)	Tb927.4.3620	26.9718	26.2372	25.4946	26.7819	26.961	27.3732	27.0693	NaN	25.374	26.4037	27.6116	26.9519	27.1332	26.9839
Q585J1	Q585J1	Translation elongation factor 1-beta, putative	Tb927.4.3590	32.546	32.4439	32.4176	31.8847	31.9834	32.0728	32.4005	32.4959	32.2254	31.8577	31.9324	31.8125	31.9813	32.371
Q585J5	Q585J5	60S ribosomal protein L13a, putative	Tb927.4.3550 Tb927.5.1610	31.7544	32.1796	32.6471	32.0578	31.3753	32.1322	31.7582	32.8136	32.2995	32.1473	31.9988	31.6325	31.5688	31.6831
Q585L6	Q585L6	Uncharacterized protein	Tb927.6.1950	27.1847	27.208	27.447	26.951	26.7348	26.7038	27.115	27.0098	27.1035	27.0522	26.6598	26.4591	26.4194	26.5093
Q585L9	Q585L9	Uncharacterized protein	Tb927.6.1920	25.9289	26.2953	26.0572	NaN	26.0194	25.8703	25.5131	26.2981	26.7813	25.7372	NaN	NaN	26.0481	25.3497
Q585M1	Q585M1	Bystin, putative	Tb927.6.1900	27.7734	27.9372	28.2664	27.6885	27.3843	27.5893	27.4508	28.0012	28.0326	26.8954	28.0959	27.4428	27.3282	27.0559
Q585M3	Q585M3	Aspartyl-tRNA synthetase, putative	Tb927.6.1880	30.5813	30.704	31.0282	30.2432	30.0422	30.434	30.2792	30.7874	30.7753	30.1054	30.071	30.038	30.2635	30.4398
Q585M4	Q585M4	Eukaryotic translation initiation factor 4E, putative	Tb927.6.1870	27.7091	27.8083	27.5603	27.5541	27.3798	27.8082	27.2514	27.4697	27.1448	28.1182	27.7573	27.1175	27.3462	27.3758
Q585M5	Q585M5	RRF domain-containing protein	Tb927.6.1860	26.8707	28.4042	24.8147	26.7816	26.6424	27.5184	27.3546	23.5695	25.7984	25.6606	27.2855	26.8753	26.798	26.4773
Q585N1	Q585N1	Protein phosphatase 2C, putative (EC 3.1.3.16)	Tb927.6.1800	26.1604	26.0461	26.2405	26.0497	25.9893	NaN	25.8885	26.1723	NaN	25.6982	26.4709	25.4414	26.0364	25.8105
Q585N4	Q585N4	Kinesin-like protein	Tb927.6.1770	27.7123	28.0177	27.8904	27.0246	27.5914	27.6051	27.7	27.7872	27.6935	27.2405	27.7802	27.5719	27.4601	27.2272
Q585P4	Q585P4	Uncharacterized protein	Tb927.6.1660	26.0727	26.0418	26.5511	26.5018	26.4053	26.257	26.1238	26.8946	25.8853	25.7612	25.851	26.2897	26.0753	26.0896
Q585Q3	Q585Q3	2-hydroxy-3-oxopropionate reductase, putative (EC 1.1.1.31)	Tb927.6.1570	30.7858	30.7031	30.7153	30.3657	30.3373	30.8477	30.0809	30.6773	30.9479	30.1034	30.47	29.951	30.1781	29.9923
Q585Q8	Q585Q8	Aquaporin 3, putative	Tb927.6.1520	29.8262	29.7491	29.95	29.7152	29.5261	29.5854	29.6855	29.3993	30.0937	29.2049	29.4916	29.2879	29.696	29.8454
Q585R0	Q585R0	Alkyl-dihydroxyacetone phosphate synthase (EC 2.5.1.26)	Tb927.6.1500	28.5389	28.407	29.171	28.5767	28.3908	28.4549	28.1717	29.0148	28.8979	28.9432	27.9271	28.2405	27.9709	28.5322
Q585R3	Q585R3	Uncharacterized protein	Tb927.6.1470	28.3397	28.7541	29.1477	28.209	27.9668	28.3499	28.7239	28.5574	28.3979	28.319	28.2632	28.3943	28.4302	28.6589
Q585R9	Q585R9	Peptidyl-prolyl cis-trans isomerase (PPIase) (EC 5.2.1.8)	Tb927.2.1680	29.795	29.8278	29.5982	30.1415	30.0835	29.6282	29.8679	29.3917	29.2853	29.9896	29.7691	29.54	29.775	29.6527
Q585S7	Q585S7	DNA polymerase (EC 2.7.7.7)	Tb927.2.1800	24.7989	NaN	NaN	25.3755	24.9181	24.7236	25.1997	24.4294	25.0032	NaN	24.9146	25.2187	25.0076	25.0354
Q585S8	Q585S8	Transcription activator, putative	Tb927.2.1810	26.5224	26.5437	26.5805	26.5226	25.7325	26.5691	26.2845	26.0203	26.5709	25.3855	26.0833	26.0209	25.7653	25.8968
Q585T0	Q585T0	Uncharacterized protein	Tb927.2.1850	26.2227	26.3807	27.0112	26.3454	25.9423	26.1139	26.0544	27.0006	26.7757	NaN	26.3038	25.5198	NaN	25.5512
Q585U4	Q585U4	Dynein heavy chain, putative	Tb927.2.5270	27.4171	27.5057	26.6656	28.0926	27.5466	27.7631	27.704	27.4136	27.5541	27.3657	27.8286	27.8307	27.7712	27.3193
Q585U7	Q585U7	WD_REPEATS_REGION domain-containing protein	Tb927.2.5240	26.1926	25.9803	25.7461	27.6431	27.0921	27.1513	27.1929	26.0088	25.8994	26.8056	26.8886	27.1151	26.6975	27.0139
Q585V4	Q585V4	Chaperone protein DnaJ, putative	Tb927.2.5160	30.7815	30.922	31.1571	30.4241	30.2866	30.2443	30.5309	30.5948	31.1539	30.3814	30.6217	30.187	30.3807	30.4284
Q585V5	Q585V5	TPR-repeat protein, putative	Tb927.2.5150	26.4978	NaN	26.7636	NaN	NaN	26.9621	25.7224	NaN	NaN	25.6767	26.117	26.2271	25.9487	25.6538
Q585V7	Q585V7	Uncharacterized protein	Tb927.2.5130	26.7739	26.9695	NaN	26.804	26.5767	26.7468	26.841	25.5414	26.772	25.9564	26.7451	27.0105	26.3241	26.1738
Q585W1	Q585W1	Sphingosine phosphate lyase-like protein, putative (EC 4.1.2.27)	Tb927.6.3630	26.4593	25.671	26.6216	26.4634	27.4675	27.3533	26.7234	26.9168	27.0558	28.0364	26.8178	28.0632	26.8507	26.9176
Q585W3	Q585W3	ADP-ribosylation factor, putative	Tb927.6.3650	30.1903	30.1089	29.9457	29.6023	29.9248	29.2654	29.2833	29.9434	29.7183	29.6674	29.578	29.2959	29.6713	29.6768
Q585W5	Q585W5	Uncharacterized protein	Tb927.6.3670	26.6266	26.8335	25.5372	26.7665	26.3019	27.458	26.8411	27.2632	25.6092	25.5875	26.5303	27.1878	26.8841	26.2836
Q585X3	Q585X3	Heat shock 70 kDa protein, mitochondrial, putative	Tb927.6.3740 Tb927.6.3750 Tb927.6.3800	34.2875	34.5047	34.2493	34.239	34.4151	34.1531	34.0312	34.4203	34.2621	34.146	34.0409	34.1193	34.0897	34.0143
Q585Y2	Q585Y2	Reticulon-like protein	Tb927.6.3840	27.4419	28.1268	28.1965	26.0951	27.5339	26.3875	26.8681	28.3222	27.8434	28.4319	26.7321	27.0736	27.8194	27.5416
Q585Y5	Q585Y5	RNA-binding protein RBP14, putative	Tb927.6.3870	26.3036	26.2517	NaN	26.664	25.8547	26.0003	26.6913	26.628	26.5968	26.4088	25.9297	25.4873	NaN	NaN
Q585Y7	Q585Y7	Replication factor C, subunit 2, putative	Tb927.6.3890	27.164	26.7398	26.7722	26.6143	26.3622	26.1432	26.4368	26.7279	26.6053	26.7218	26.1859	26.6592	26.3637	26.1596
Q585Y8	Q585Y8	Uncharacterized protein	Tb927.6.3900	25.1142	25.2163	25.5142	24.7876	25.1063	25.2068	24.818	25.883	25.3586	25.0781	NaN	25.0215	24.7776	24.7065
Q585Z2	Q585Z2	Uncharacterized protein	Tb927.6.3940	24.0379	23.3856	NaN	NaN	23.1795	23.7299	26.42	24.1219	NaN	NaN	25.3602	26.5986	26.6103	26.4006
Q585Z8	Q585Z8	TPR_REGION domain-containing protein	Tb927.6.4000	29.7499	29.3209	29.8754	29.1619	29.3963	29.3565	29.2926	29.5021	30.1791	28.8101	29.3569	28.9118	29.6119	29.5688
Q586A0	Q586A0	Uncharacterized protein	Tb927.6.4020	24.0625	24.5933	NaN	26.2937	26.2271	NaN	25.8721	25.5136	NaN	26.6287	26.5322	26.122	26.4688	26.0419
Q586A5	Q586A5	Uncharacterized protein	Tb927.6.4070	27.1558	27.3939	27.671	26.9997	26.6516	26.9189	27.0333	27.7643	27.6771	27.0763	26.8413	26.2676	26.5168	26.4219
Q586A7	Q586A7	Chaperonin Hsp60, mitochondrial, putative	Tb927.6.4090	27.9669	28.5328	28.2793	28.9994	28.587	28.2256	28.3248	28.4008	28.1391	28.5971	28.4578	28.5079	28.9836	27.5781
Q586B1	Q586B1	Uncharacterized protein	Tb927.6.4130	27.0819	28.9751	27.8895	27.7083	27.8946	28.2569	27.1078	28.2619	27.321	27.3859	27.2955	26.6905	27.2479	26.9538
Q586B2	Q586B2	Uncharacterized protein	Tb927.6.4140	30.3801	30.1471	30.2753	30.1583	30.8485	30.4387	30.5837	29.5622	28.7342	31.3889	30.7279	30.6541	30.7361	30.6581
Q586B6	Q586B6	Uncharacterized protein	Tb927.6.4180	26.8423	27.6167	27.1815	26.4077	26.7919	27.1786	26.7792	28.1321	27.6585	28.0318	26.5876	27.3513	NaN	26.2774
Q586B8	Q586B8	ATP-dependent Clp protease subunit, heat shock protein 100 (HSP100), putative	Tb927.2.5980	31.7825	31.7978	31.8498	31.2825	31.0016	31.5969	31.5746	31.446	31.6353	30.9361	31.4707	31.3601	31.364	31.5258
Q586C2	Q586C2	40S ribosomal protein S13, putative	Tb10.61.1390 Tb927.2.5910	30.9689	31.3208	31.7122	31.3249	30.9649	31.2456	31.2578	31.6483	32.1529	31.3134	31.2064	31.2341	31.3507	31.4729
Q586C7	Q586C7	Uncharacterized protein	Tb927.2.5820	26.4609	26.307	26.2305	25.8054	25.6985	26.082	26.0883	25.3788	25.3326	NaN	26.0145	25.6338	25.7373	25.7207
Q586C8	Q586C8	Uncharacterized protein	Tb927.2.5810	27.6869	28.0431	27.1201	27.2635	27.067	27.0344	27.444	27.7029	27.6712	27.1771	27.1874	28.0406	27.3106	27.1758
Q586C9	Q586C9	Sedoheptulose-1,7-bisphosphatase (EC 3.1.3.37)	Tb927.2.5800	29.4347	29.4629	29.6852	29.3051	28.8968	29.236	29.3064	30.1267	29.9897	29.8228	29.333	29.2063	29.1073	29.1761
Q586D0	Q586D0	Uncharacterized protein	Tb927.2.5760	26.8817	27.0788	27.4524	27.289	27.1569	27.0015	27.2656	27.7262	27.6828	26.3761	27.0593	26.4939	27.0783	27.0172
Q586D5	Q586D5	Adenylate kinase, putative (EC 2.7.4.3)	Tb927.2.5660	28.0189	28.5213	28.771	28.7522	28.8081	28.4616	28.6248	28.5253	28.9638	28.3582	28.7188	28.6912	28.6329	28.3764
Q586D8	Q586D8	Uncharacterized protein	Tb927.2.5530 Tb927.2.5610	27.6006	27.8289	27.9882	27.4824	27.2654	27.216	27.0161	27.9103	28.0152	26.0381	27.0917	26.9791	27.0918	26.835
Q586G3	Q586G3	S-adenosylmethionine synthase (EC 2.5.1.6)	Tb927.6.4840 Tb927.6.4850 Tb927.6.4860 Tb927.6.4880 Tb927.6.4900 Tb927.6.4910 Tb927.6.4920	33.0644	33.1573	33.6151	33.3186	33.0276	33.167	33.3256	33.2033	33.2052	32.8956	33.0532	33.0423	33.3092	33.4824
Q586G7	Q586G7	Mago nashi-like protein,putative	Tb927.6.4950	27.6221	NaN	27.7608	27.1691	27.1862	27.2742	27.6269	NaN	27.1869	27.1575	27.0966	27.1494	27.0621	26.7238
Q586G9	Q586G9	Serine/arginine-rich protein specific kinase SRPK, putative	Tb927.6.4970	24.7529	NaN	24.6622	27.5115	26.8362	26.7708	27.1843	26.0245	27.7537	26.0143	27.3053	26.9899	27.159	27.3567
Q586H1	Q586H1	ATP synthase, epsilon chain, putative (EC 3.6.3.-)	Tb927.6.4990	30.2003	30.3732	30.5188	30.2674	29.917	30.0938	29.851	29.6951	30.2676	29.7316	29.8985	29.8732	29.8404	29.3994
Q586H5	Q586H5	Uncharacterized protein	Tb927.6.5030	24.5858	25.9629	26.5288	27.684	26.5062	25.8763	26.6185	25.4933	NaN	NaN	27.3944	27.9274	27.4245	26.5736
Q586H6	Q586H6	Ribosomal protein L15	Tb927.6.5040	31.2006	30.6203	31.0946	31.2061	30.2235	30.8348	31.0325	30.8158	30.732	31.19	30.6038	30.3401	30.4389	30.8263
Q586H9	Q586H9	Uncharacterized protein	Tb927.6.5070	30.7079	31.0567	31.2051	30.4421	30.3844	30.599	30.5423	31.2191	30.7147	30.6212	30.4261	30.5184	30.4949	30.4448
Q586I0	Q586I0	Uncharacterized protein	Tb927.6.5080	26.8164	27.8787	NaN	27.2118	26.9208	26.7496	26.8082	27.381	27.5354	26.221	26.8096	27.082	27.0444	26.8362
Q586I1	Q586I1	Uncharacterized protein	Tb927.6.5090	27.009	27.0613	27.2471	26.8744	NaN	26.7793	NaN	25.7094	25.4275	26.4565	27.1691	27.1373	26.9425	26.8817
Q586I3	Q586I3	Damage-specific DNA binding protein, putative	Tb927.6.5110	25.6289	26.195	25.3282	26.2417	25.2479	26.0924	26.3373	24.7695	26.6798	25.9858	26.7676	25.8681	25.5886	26.3127
Q586I4	Q586I4	60S acidic ribosomal protein P2, putative	Tb927.6.5120 Tb927.6.5130	28.7546	29.0258	29.1835	27.8702	28.0846	28.2088	27.92	29.0724	29.0229	28.9072	28.1212	28.9972	28.4872	28.6384
Q586J5	Q586J5	Small GTP-binding protein RAB6, putative	Tb927.2.2130	27.5035	27.5712	27.325	26.9854	26.9529	27.3814	26.8924	25.749	26.7498	27.4764	26.7205	27.07	26.8491	27.2512
Q586J7	Q586J7	Uncharacterized protein	Tb927.2.2160	28.7471	28.4188	28.9209	28.7442	29.0717	28.6863	29.2926	28.7854	28.4887	28.7158	28.7512	28.7896	28.7729	28.877
Q586K3	Q586K3	Uncharacterized protein	Tb927.2.2230	26.3076	27.0181	27.1638	26.5723	26.453	26.7005	27.2056	27.4823	27.1068	26.9096	26.8612	26.577	26.5386	26.7837
Q586K8	Q586K8	Uncharacterized protein	Tb927.2.2340	NaN	24.6768	25.0136	NaN	25.5057	24.6161	24.782	24.344	NaN	NaN	NaN	24.4745	24.9909	25.2294
Q586L5	Q586L5	Casein kinase II, alpha chain (EC 2.7.1.37) (EC 2.7.11.1)	Tb927.2.2430	26.5538	26.7456	26.0034	25.9647	26.486	26.6192	26.2973	27.1568	26.2301	26.4468	26.8188	26.4564	26.3567	26.5484
Q586L6	Q586L6	Proteasome regulatory non-ATPase subunit 6	Tb927.2.2440	28.0496	28.3459	28.5898	28.3866	28.3493	27.8379	27.686	28.3877	28.5326	27.2269	28.4195	27.9409	28.1456	27.8785
Q586L8	Q586L8	Ubiquitin-conjugating enzyme E2, putative	Tb927.2.2460	NaN	25.6855	NaN	NaN	25.2974	NaN	25.5328	25.7297	NaN	26.2982	25.3541	24.6905	25.2784	25.0052
Q586L9	Q586L9	RNA-editing complex protein MP81	Tb927.2.2470	NaN	24.9457	25.5184	24.9165	25.7136	25.2046	25.2621	NaN	NaN	NaN	24.6783	25.9417	25.3238	NaN
Q586M2	Q586M2	Uncharacterized protein	Tb927.2.2510 Tb927.2.2520	33.1919	32.8685	33.1389	33.2807	33.1451	33.2079	33.2491	33.2786	33.1588	33.904	33.3173	33.3164	33.1418	33.3911
Q586N7	Q586N7	Uncharacterized protein	Tb927.2.6100	25.3724	26.1752	25.0413	25.4637	25.005	26.004	25.8522	NaN	NaN	24.9164	25.8905	25.5414	25.0092	24.7472
Q586P0	Q586P0	Uncharacterized protein	Tb927.2.6070	27.6996	26.9197	27.704	26.9978	27.0219	27.721	26.6165	27.2015	27.3601	26.7691	26.9007	26.2382	25.8932	26.0412
Q586P1	Q586P1	Coatomer subunit beta'	Tb927.2.6050	28.2401	27.8166	28.1529	27.8335	27.5961	28.0001	27.7864	27.9866	27.6729	27.3592	27.9102	27.7894	27.5634	27.6033
Q586P2	Q586P2	Trypanothione synthetase, putative (EC 6.3.1.9)	Tb927.2.4370	30.4791	30.3261	30.2981	29.6531	30.2572	29.9002	29.7994	30.4354	30.3571	29.4773	30.0279	30.0364	29.865	29.9687
Q586P4	Q586P4	Endo/exonuclease Mre11	Tb927.2.4390	25.2945	25.6962	25.6513	24.8806	25.2847	25.8084	25.725	26.0145	25.9674	25.5824	25.0708	25.0616	25.2692	25.5261
Q586P5	Q586P5	Uncharacterized protein	Tb927.2.4400	25.8397	25.7772	NaN	24.9115	25.8196	24.825	25.1712	25.7714	25.7075	NaN	25.0195	25.0279	NaN	25.4837
Q586Q5	Q586Q5	Uncharacterized protein	Tb927.2.4530	25.8887	25.5165	25.98	25.9868	26.2111	26.5179	26.0497	26.7526	24.8229	26.1289	26.1719	26.5142	26.323	26.3907
Q586Q7	Q586Q7	Putative rRNA methyltransferase (EC 2.1.1.-) (2'-O-ribose RNA methyltransferase SPB1 homolog)	Tb927.2.4550	27.7565	28.2451	28.1614	28.2845	27.5226	28.4725	28.6489	27.2311	28.2395	27.3593	28.4443	28.3692	28.2545	27.963
Q586Q9	Q586Q9	GMP_PDE_delta domain-containing protein	Tb927.2.4580	28.5671	29.0706	28.6605	28.6248	29.0251	28.9699	28.5864	28.7042	28.3837	27.7862	28.2893	28.4805	28.7118	28.6591
Q586R0	Q586R0	Branched-chain amino acid aminotransferase, putative	Tb927.2.4590	29.7523	29.4649	29.7431	29.7516	30.0655	29.729	29.5624	29.4374	29.6466	29.7102	29.8505	30.0048	29.5214	30.0219
Q586R7	Q586R7	RNA-binding protein, putative	Tb927.2.4710	29.5278	29.362	29.7295	29.0118	28.8457	29.0472	29.272	29.6642	29.7403	29.4197	29.0446	28.9423	29.2252	29.2326
Q586S2	Q586S2	Uncharacterized protein	Tb927.2.4780	25.5905	25.6767	25.7657	NaN	25.2644	NaN	25.4576	26.0487	25.9151	NaN	25.3622	26.5996	25.4244	NaN
Q586S4	Q586S4	Uncharacterized protein	Tb927.2.4810	25.2529	25.8441	25.8784	26.3201	26.241	26.1217	25.5477	26.1648	26.1817	25.4203	25.6057	25.9886	26.2915	26.0465
Q586S5	Q586S5	FCP1 homology domain-containing protein	Tb927.2.4830	25.3834	26.2532	NaN	25.7246	25.6321	26.7017	26.2467	24.5971	24.5226	NaN	25.7271	26.2596	26.3598	25.769
Q586S7	Q586S7	Phosducin domain-containing protein	Tb927.2.4850	26.4319	NaN	NaN	26.9727	26.34	26.2099	26.5321	26.8236	25.226	26.5226	26.891	NaN	27.2707	27.7155
Q586T2	Q586T2	Esterase, putative	Tb927.2.4930	28.2709	27.6742	27.8726	27.4373	27.5276	27.3487	NaN	27.4313	26.3599	27.529	26.3112	27.2734	27.639	27.674
[truncated: 47 more rows]
