# Supplementary material for: TrypOx, a Novel Eukaryotic Homolog of the Redox-Regulated Chaperone Hsp33 in Trypanosoma brucei
Source: Front Microbiol. 2020 Aug 6;11:1844. doi: 10.3389/fmicb.2020.01844 (PMC7423844; doi:10.3389/fmicb.2020.01844)
Supplement: Supplementary file 8 [file Table_3.xlsx]

## Sheet: venn_diagram
										Included the all or nothing proteins
										"+"both		"+"tet
										546	56	37
											5
												0
										5
											3
												"+"H2O2

## Sheet: 546_proteins
Significant	log(p-value)	Difference	Protein IDs	yourlist:M2020040563E7E78CFC6242B71761763234FF46DC0E8D0D1	Protein names	Gene names	LFQ intensity Both-2	LFQ intensity Both-3	LFQ intensity Both-4	LFQ intensity H2O2-1	LFQ intensity H2O2-2	LFQ intensity H2O2-4	LFQ intensity Tet-1	LFQ intensity Tet-2	LFQ intensity Tet-3	LFQ intensity Tet-4	LFQ intensity WT-1	LFQ intensity WT-2	LFQ intensity WT-3	LFQ intensity WT-4
+	2.30634	-2.8337	Q580M3	Q580M3	Transmembrane 9 superfamily member	Tb927.3.4190	NaN	28.5373	29.1495	NaN	26.3511	NaN	26.4527	26.3159	28.7513	25.7963	26.5295	26.4916	25.7973	25.2205
+	3.62592	-1.61634	Q385T3	Q385T3	Uncharacterized protein	Tb11.02.2460	NaN	26.4801	26.2559	NaN	24.4138	25.2439	24.67	25.5473	26.4121	NaN	24.5909	24.9408	24.7708	24.7043
+	1.83181	-1.58471	Q587E2	Q587E2	Uncharacterized protein	Tb927.6.4760	27.3819	27.2694	27.8837	27.085	25.9001	26.4779	26.4627	27.2984	27.2747	NaN	26.2543	26.0258	26.4861	24.9415
+	3.34386	-1.50412	Q384T0	Q384T0	Histone H2B	Tb11.02.5250	29.4521	29.8745	30.1229	28.7078	28.9174	29.0173	28.9632	30.0093	29.6529	28.3086	28.5088	28.326	28.2342	28.1804
+	1.35317	-1.48315	Q57Z34	Q57Z34	Uncharacterized protein	Tb927.5.4150	26.9799	27.7026	27.7239	26.2491	26.9424	27.0187	27.1507	26.569	25.9356	26.8782	24.9734	25.5561	26.5697	26.8434
+	2.19893	-1.45361	Q57ZB9	Q57ZB9	Uncharacterized protein	Tb927.3.1920	29.0787	29.0664	28.9456	27.9808	27.7245	28.89	27.8847	28.3002	28.894	28.6462	26.9116	27.3606	27.9904	28.044
+	2.39404	-1.36267	Q38FW0	Q38FW0	Uncharacterized protein	Tb09.160.0790	27.1253	27.6495	27.7147	27.005	26.6831	27.3214	26.4248	26.5655	26.7884	26.883	26.6081	26.0497	26.1783	25.6992
+	1.27683	-1.33427	Q57UC8	Q57UC8	CSD domain-containing protein	Tb927.7.3810	27.1435	27.7303	28.2348	27.084	27.122	NaN	26.8333	27.5041	27.8577	27.5606	NaN	26.1872	26.55	NaN
+	2.62378	-1.25581	Q38B41	Q38B41	Uncharacterized protein	Tb10.70.1360	27.1263	27.5794	27.8834	26.6446	26.5185	27.1454	26.6873	26.5413	27.4924	27.3399	26.578	26.2118	26.1038	26.202
+	1.36926	-1.25285	Q57ZE1	Q57ZE1	Diacylglycerol acyltransferase, putative	Tb927.3.1700	25.0247	25.2514	NaN	24.8937	24.1557	24.861	24.0867	24.2266	NaN	NaN	23.9979	24.3014	NaN	23.3564
+	2.09905	-1.25066	Q57V53	Q57V53	Heat shock protein 20, putative	Tb927.3.3330	29.1286	29.8124	30.1693	28.8496	28.4311	29.0405	28.5794	29.2227	29.3281	28.2499	28.8108	28.292	28.3957	28.3125
+	2.86439	-1.24155	Q385N9	Q385N9	Mitochondrial carrier protein, putative	Tb11.02.2960	29.8705	29.9732	30.4135	29.044	28.1622	29.5474	29.196	29.7676	30.135	28.9478	29.1599	28.8409	28.7438	28.6321
+	2.14812	-1.23495	Q581R3	Q581R3	Beta_helix domain-containing protein	Tb927.4.1680	26.5397	26.9483	27.547	25.9429	25.6578	26.1361	NaN	25.5476	27.0382	26.2937	26.1165	25.6831	25.5782	25.729
+	1.97914	-1.19442	Q38CI9	Q38CI9	Uncharacterized protein	Tb10.70.7770	28.2896	27.8281	27.9932	27.4772	28.0596	27.6557	27.1465	27.9804	28.0872	27.5825	27.1765	26.1495	26.9726	27.0717
+	1.73059	-1.17277	Q586P0	Q586P0	Uncharacterized protein	Tb927.2.6070	27.6996	26.9197	27.704	26.9978	27.0219	27.721	26.6165	27.2015	27.3601	26.7691	26.9007	26.2382	25.8932	26.0412
+	2.5488	-1.1584	Q582E9	Q582E9	META domain-containing protein	Tb927.5.2160	30.3057	30.1115	30.2104	29.6121	29.9378	29.9096	27.9443	29.8253	NaN	30.1926	29.4991	28.6445	29.0571	29.0025
+	1.87927	-1.15701	Q38EV6	Q38EV6	Calmodulin, putative	Tb09.160.4520	28.7722	28.8611	28.7491	27.9927	27.4225	28.0382	27.9317	25.9641	26.8377	27.6478	28.2886	27.0561	27.4576	27.7464
+	2.91376	-1.10929	Q38B96	Q38B96	Uncharacterized protein	Tb10.70.2155	28.4359	28.7872	28.7859	28.1805	28.8457	27.7818	27.8893	28.2181	27.7816	27.3668	NaN	27.4481	27.6858	27.5472
+	1.36014	-1.10107	Q389X9	Q389X9	Uncharacterized protein	Tb10.6k15.0310	27.4209	26.9673	27.3958	26.7837	26.9425	26.9688	26.5446	26.6249	27.2121	27.0249	26.6232	26.5932	25.2074	26.2172
+	2.36183	-1.10007	Q587E0	Q587E0	Importin-alpha re-exporter protein, putative	Tb927.6.4740	28.1268	28.0635	27.681	27.2521	27.3272	27.9081	27.2864	27.109	27.0085	27.0936	27.1307	27.1258	26.4979	26.6736
+	4.46601	-1.09582	Q57Z81	Q57Z81	Translation initiation factor, putative	Tb927.5.3120	28.5719	28.498	28.6245	27.611	27.8075	28.6226	27.8175	28.6055	29.2775	27.6787	27.6389	27.4078	27.3581	27.471
+	1.98222	-1.09322	Q580G9	Q580G9	Uncharacterized protein	Tb927.8.1540	26.822	27.2601	27.2711	26.3135	25.1753	26.8839	26.914	26.8165	27.2748	NaN	26.3542	25.4315	26.0645	26.2479
+	1.82739	-1.09126	Q386L1	Q386L1	Ribosomal protein L37	Tb09.211.0865 Tb11.02.0500	29.8766	29.3788	30.0428	28.9986	28.8634	29.5278	29.2036	29.1867	29.2668	30.1937	28.5534	28.3056	28.5599	29.2804
+	1.85116	-1.08852	Q57W07	Q57W07	Nuclear transport factor 2, putative	Tb927.8.4280	27.1223	26.8165	27.254	26.9767	27.2317	26.8134	24.9269	26.2734	NaN	26.8352	26.0922	26.1733	25.2983	26.3392
+	1.87172	-1.07731	Q38BM2	Q38BM2	Uncharacterized protein	Tb10.70.3590	25.4718	26.1016	26.3074	NaN	24.9596	25.5201	25.2151	24.9291	25.6288	25.2238	24.8114	24.8767	24.9608	NaN
+	1.88904	-1.07352	Q38AZ8	Q38AZ8	Proteasome subunit beta (EC 3.4.25.1)	Tb10.70.0790	29.1232	29.2945	29.4062	28.4717	28.6281	28.8726	28.3201	29.1531	29.3662	28.8094	28.3019	27.5158	28.5102	28.4766
+	2.57564	-1.06735	Q386G1	Q386G1	Uncharacterized protein	Tb11.02.0990	27.3459	27.6417	27.8674	26.6927	25.915	26.9363	26.746	27.4608	27.5522	26.7277	26.1987	26.6891	26.5667	26.7494
+	2.65678	-1.06239	Q38AT9	Q38AT9	Dynein light chain	Tb10.70.0090	26.3591	26.4815	26.5702	25.7474	26.5886	25.6733	25.659	26.8272	26.2529	24.755	25.7586	25.3968	25.4475	25.0287
+	2.42258	-1.0612	Q38CJ3	Q38CJ3	Uncharacterized protein	Tb10.70.7880	27.9335	28.0805	28.2355	27.9064	27.7573	27.7485	27.3312	28.1337	28.5127	26.3654	NaN	NaN	26.9369	27.1071
+	2.4454	-1.04986	Q387V0	Q387V0	Uncharacterized protein	Tb10.61.0700	26.7671	26.446	25.9626	25.6356	NaN	26.1554	25.6438	26.2715	25.9976	25.4143	25.3559	25.418	25.2053	25.3892
+	2.88935	-1.04342	Q38B20	Q38B20	Translation elongation factor 1-beta, putative	Tb10.70.1100	31.6557	31.5192	32.0022	31.2519	30.8994	30.8975	30.9099	31.8067	31.2637	30.9283	30.8002	30.8382	30.649	30.4418
+	1.83847	-1.04134	Q4GYZ8	Q4GYZ8	Calpain-like protein, putative	TB927.1.2230	30.3102	30.4498	30.7599	28.9168	30.172	30.2683	29.9615	30.3929	30.3965	30.6976	29.9909	28.9153	29.5349	29.4201
+	1.47183	-1.04044	Q38E30	Q38E30	Proteasome subunit alpha type (EC 3.4.25.1)	Tb09.211.1250	29.1966	28.3867	29.3573	28.1126	28.7379	28.9398	28.5516	28.8152	28.9789	28.1756	28.0196	28.4576	27.8733	27.4086
+	2.1798	-1.02052	Q38D58	Q38D58	Kinetoplastid membrane protein KMP-11	Tb09.211.4511 Tb09.211.4512 Tb09.211.4513	34.3609	34.0944	34.397	33.4481	33.4438	33.6675	33.735	33.9137	34.0977	34.1717	32.8216	33.1372	33.4474	33.6483
+	1.8774	-1.01212	Q38EF6	Q38EF6	Ubiquitin-conjugating enzyme E2, putative (EC 6.3.2.19)	Tb09.211.0050	28.7515	28.7139	29.0161	27.9592	28.4792	28.3389	28.2273	28.6647	29.0404	28.7055	27.7921	27.2073	28.1126	28.1482
+	1.67297	-1.01007	Q382G3	Q382G3	Receptor-type adenylate cyclase GRESAG 4, putative (EC 4.6.1.1)	Tb11.01.5310	25.8473	25.3634	25.8622	24.5794	NaN	25.1482	NaN	NaN	25.7295	24.4227	NaN	24.5687	NaN	24.7931
+	2.72443	-0.99993	Q385F2	Q385F2	Protein transport protein Sec31, putative	Tb11.02.4040	28.307	28.5378	28.818	27.8726	27.5811	28.014	27.8134	28.3839	28.8673	27.612	27.813	27.3787	27.5769	27.4488
+	2.50783	-0.996243	Q587H6	Q587H6	Histone H4	Tb927.2.2670	27.3109	27.0897	27.0879	26.9606	NaN	26.7187	26.7005	26.8174	26.2611	NaN	25.9016	26.5882	26.0339	26.1427
+	1.62164	-0.994459	Q38AJ5	Q38AJ5	Uncharacterized protein	Tb10.6k15.2920	26.9733	27.3491	27.7963	26.6435	27.0525	26.8195	26.7533	27.3002	27.2347	26.3498	26.6668	26.7758	25.9639	26.1072
+	3.29465	-0.994224	Q384V6	Q384V6	NGG1 interacting factor 3-like	Tb11.02.5000	27.6566	27.7514	27.6198	27.1786	27.4798	27.4668	27.1448	27.4528	26.9392	27.3687	26.9264	26.4543	26.754	26.5922
+	3.94316	-0.97479	Q57XQ0	Q57XQ0	Uncharacterized protein	Tb927.7.2240	30.2291	30.2512	30.0554	29.3687	29.28	29.7649	29.3679	30.0877	30.1547	29.6236	29.3658	29.2341	29.1164	29.0989
+	2.18165	-0.971142	Q38C98	Q38C98	Methionine aminopeptidase 2 (MAP 2) (MetAP 2) (EC 3.4.11.18) (Peptidase M)	Tb10.70.6620	27.1447	27.5935	28.0097	26.7904	27.0749	27.4172	26.672	26.7058	27.3427	26.7188	26.6398	26.7	26.6395	26.4668
+	1.231	-0.966746	P86927	P86927	RNA-editing ligase 1, mitochondrial (RNA ligase 1) (EC 6.5.1.3) (TbMP52)	REL1 MP52 Tb09.160.2970	25.988	26.7169	NaN	NaN	NaN	25.5214	25.585	24.4928	NaN	25.3762	25.6424	NaN	25.3446	25.1701
+	2.03596	-0.966727	Q38F36	Q38F36	Phosphomevalonate kinase protein, putative (EC 2.7.4.2)	Tb09.160.3690	27.2713	27.1043	27.8986	26.4002	26.3665	26.7969	26.5089	27.4049	27.7005	26.0922	26.7494	26.3103	26.4355	26.3368
+	2.33969	-0.963617	Q387X8	Q387X8	CYTH domain-containing protein	Tb10.61.1110	26.9426	27.6455	27.3476	25.8163	26.4916	26.7817	26.1868	27.1771	27.7286	25.8875	26.5412	26.1284	26.3612	26.3623
+	1.45215	-0.962862	Q38A39	Q38A39	DAO domain-containing protein	Tb10.6k15.1040	27.3189	27.5955	26.5803	26.0414	27.0595	26.6054	26.3117	27.1251	25.9834	26.8638	26.238	26.2742	26.094	NaN
+	2.16899	-0.959402	Q38BD9	Q38BD9	Peptidylprolyl isomerase (EC 5.2.1.8)	Tb10.70.2600	27.8205	27.1707	27.4062	27.3752	27.2161	27.1083	26.7847	27.2513	27.2931	26.5439	26.6542	26.4726	26.7275	26.1714
+	2.01598	-0.957286	Q38A32	Q38A32	Phosphoribosylpyrophosphate synthetase, putative (EC 2.7.6.1)	Tb10.6k15.0970	29.1855	29.8522	NaN	28.5772	28.0495	28.452	28.9409	28.7346	28.6523	27.1577	28.5517	28.5794	28.5186	28.5966
+	1.75275	-0.955992	Q382N3	Q382N3	Calmodulin	Tb11.01.4621 Tb11.01.4622 Tb11.01.4623 Tb11.01.4624	28.3017	29.33	28.8118	29.3059	30.8175	28.8565	28.0665	NaN	28.2785	28.2753	27.6612	27.8382	28.1337	27.801
+	1.48558	-0.955347	Q57WQ0	Q57WQ0	Cytosolic Fe-S cluster assembly factor NUBP2 homolog	Tb927.7.1500	24.4519	24.3301	25.2288	23.7819	22.9257	23.5942	23.1854	24.7825	24.894	23.1419	23.7643	24.1819	23.6605	23.253
+	3.12752	-0.952697	Q580F9	Q580F9	Leishmanolysin-like peptidase (EC 3.4.24.-)	Tb927.8.1640	30.7513	31.1062	31.0443	30.3538	29.9051	30.4541	30.5579	30.9225	30.3504	30.0845	29.7864	30.1019	30.0417	30.1283
+	2.56357	-0.948473	Q38D82	Q38D82	Uncharacterized protein	Tb09.211.4280	27.2897	27.5017	27.5667	27.1799	27.0473	26.9176	26.5942	26.5339	27.0042	27.3912	26.8679	26.5337	26.2674	26.3479
+	2.77773	-0.938175	Q583F1	Q583F1	NTPase_I-T domain-containing protein	Tb927.4.4660	27.24	27.731	27.7579	26.9569	26.8567	26.967	26.6794	27.0121	27.848	27.2807	26.5389	26.5663	26.7054	26.7419
+	1.31284	-0.936272	Q386U6	Q386U6	Proteasome regulatory non-ATP-ase subunit 3	Tb11.18.0013	28.4325	28.4753	28.4086	27.8624	27.5062	28.3736	27.9191	28.5352	28.3169	28.1788	28.1694	NaN	27.1689	27.1692
+	1.53376	-0.934693	Q584W4	Q584W4	Adenylate kinase isoenzyme 6 homolog (AK6) (EC 2.7.4.3) (Dual activity adenylate kinase/ATPase) (AK/ATPase)	Tb927.6.3210	26.3886	27.0274	26.8237	25.7989	26.2295	NaN	25.5458	25.0166	26.6688	24.3793	NaN	26.2157	25.5186	25.7013
+	1.8985	-0.93336	Q57X62	Q57X62	VWFA domain-containing protein	Tb927.7.4460	27.3541	27.9107	27.9723	27.1902	26.7125	27.8712	27.4174	27.9972	27.6191	25.9849	27.268	26.6178	26.6284	26.7353
+	1.26018	-0.927325	Q38DT1	Q38DT1	Protein kinase, putative	Tb09.211.2260	25.7299	25.8805	26.3002	25.4216	NaN	25.5428	25.5352	26.0747	NaN	24.7888	24.764	NaN	25.3219	NaN
+	2.24545	-0.918037	Q585D3	Q585D3	Mannosyltransferase (EC 2.4.1.-)	Tb927.6.1140	26.0756	25.8265	25.9656	26.3173	25.4766	25.5992	25.362	24.3559	NaN	25.6754	NaN	NaN	25.1573	24.9184
+	2.05723	-0.917413	Q57YK4	Q57YK4	60S ribosomal protein L12, putative	Tb927.8.6030	31.3711	31.5731	31.8461	30.8637	29.9453	31.1388	30.9815	32.0533	31.6886	31.9861	30.8798	30.5802	30.2775	30.98
+	2.04134	-0.913205	Q38BD0	Q38BD0	Proteasome subunit beta (EC 3.4.25.1)	Tb10.70.2490	29.4879	29.1949	29.4729	28.8471	28.7421	29.2299	28.7828	29.7363	29.5739	29.2151	27.9896	28.4677	28.7975	28.6335
+	2.11391	-0.911334	Q57XA6	Q57XA6	5'-3' exonuclease XRNA, putative (EC 3.1.11.-)	Tb927.7.4900	29.1462	29.1291	29.7804	28.7741	28.3075	28.9341	28.6925	29.7812	29.6413	28.5132	28.724	28.3402	28.3782	28.3198
+	1.24708	-0.90723	Q4GYX7	Q4GYX7	Histone H3, putative	TB927.1.2430 TB927.1.2450 TB927.1.2470 TB927.1.2490 TB927.1.2510 TB927.1.2530 TB927.1.2550	31.901	32.4184	33.2189	31.379	31.2118	32.1698	31.936	33.7025	33.3675	32.7709	31.9677	31.3898	31.3234	31.7413
+	2.30388	-0.901014	Q57YF6	Q57YF6	Nucleolar RNA-binding protein, putative	Tb927.8.750	26.8195	NaN	26.8823	26.3028	26.3282	26.1487	25.3462	NaN	NaN	24.9918	25.7781	25.9868	26.2361	25.7984
+	2.14618	-0.899412	Q57UP8	Q57UP8	Elongation of fatty acids protein (EC 2.3.1.199) (Very-long-chain 3-oxoacyl-CoA synthase)	Tb927.7.4180	28.5856	28.5957	28.6472	28.2846	28.569	28.1733	28.4285	28.1678	28.689	28.2819	27.7464	27.8514	28.0224	27.2201
+	2.35507	-0.897524	Q38EP6	Q38EP6	Uncharacterized protein	Tb09.160.5060	29.3678	29.6703	29.8728	28.9265	28.6241	29.3881	28.9354	29.7517	29.9232	29.2907	28.6497	28.4785	28.8175	29.0121
+	2.33907	-0.893165	Q38CE4	Q38CE4	WD_REPEATS_REGION domain-containing protein	Tb10.70.7190	25.1942	25.4032	25.4144	25.2972	25.3703	25.0215	NaN	25.6175	25.11	NaN	24.8489	24.4149	24.1514	24.3613
+	1.21448	-0.890361	Q38C44	Q38C44	Major vault protein, putative	Tb10.70.5840	27.4352	27.1922	28.0772	26.9873	27.6058	27.566	26.9867	27.7009	28.0093	27.7058	27.1837	26.4403	26.0934	26.994
+	2.82223	-0.889702	Q383F6	Q383F6	Dynein heavy chain, putative	Tb11.01.3010	28.5772	28.6035	28.9285	28.5265	28.0748	28.2951	28.1517	28.3836	28.5414	27.5911	28.0141	27.8094	27.8491	27.581
+	2.213	-0.884313	Q386Q6	Q386Q6	Uncharacterized protein	Tb11.02.0140	28.9677	29.4384	29.1885	28.4912	28.5792	28.8707	28.3965	28.5019	28.795	28.0968	28.6768	28.1781	28.3367	28.0639
+	2.29819	-0.880488	Q38FN3	Q38FN3	Uncharacterized protein	Tb09.160.1560	29.035	28.8872	29.2105	28.6168	27.9212	28.8675	27.9496	28.8703	28.9597	28.0014	27.7941	28.4819	28.1671	28.2119
+	1.8975	-0.876052	Q38AY6	Q38AY6	Uncharacterized protein	Tb10.70.0625	27.4496	26.9476	27.3369	27.1099	27.9683	26.7405	27.2933	28.5534	NaN	29.6589	26.5376	26.4681	NaN	26.1002
+	2.81574	-0.872207	Q385D0	Q385D0	START domain-containing protein	Tb11.02.4250	28.4032	28.4454	28.6461	27.8775	27.9498	27.8272	27.7652	29.0515	28.4754	NaN	27.8146	27.3367	27.6113	27.7415
+	2.63408	-0.870937	Q387A0	Q387A0	Isovaleryl-coA dehydrogenase, putative (EC 1.3.99.10)	Tb11.55.0026	28.2955	28.491	28.882	28.0569	28.1085	27.2315	27.6587	28.2657	28.3735	26.8609	27.7572	27.579	27.7516	27.6532
+	2.37232	-0.870548	Q57WE8	Q57WE8	Uncharacterized protein	Tb927.7.3330	28.2315	28.6017	28.4203	28.1521	27.597	27.7264	27.8355	28.2959	28.2052	27.8149	27.9277	27.4068	27.3948	27.4598
+	2.65353	-0.869851	Q583L9	Q583L9	ASH domain-containing protein	Tb927.6.3150	28.4978	28.5138	28.5259	27.9013	27.541	27.9348	27.7755	28.5143	28.3305	28.0262	27.8624	27.8647	27.4291	27.4143
+	1.60477	-0.867949	Q383R3	Q383R3	60S ribosomal protein L22, putative	Tb11.01.1920	27.5413	28.1152	28.3954	26.9477	27.1149	28.004	26.7794	28.765	28.6024	27.4049	27.5675	27.0833	27.0798	26.8668
+	2.26869	-0.852046	Q584R7	Q584R7	Uncharacterized protein	Tb927.6.2390	27.2203	26.7392	26.7933	26.6506	25.8716	26.3034	26.3638	26.9639	27.0377	26.6186	26.3818	26.0197	25.8787	25.9819
+	1.43146	-0.850843	Q57ZR2	Q57ZR2	Uncharacterized protein	Tb927.5.1930	27.1349	NaN	27.0868	NaN	25.9555	NaN	26.453	26.4339	27.2088	NaN	26.8019	26.1392	26.1186	25.9802
+	1.63623	-0.850841	Q38B72	Q38B72	Non-specific serine/threonine protein kinase (EC 2.7.11.1)	Tb10.70.1760	26.7757	26.8039	27.3621	26.5848	26.0678	NaN	26.272	26.9752	27.1511	26.7975	26.0311	25.8498	26.6468	25.9912
+	2.48296	-0.849352	Q57W95	Q57W95	U3 small nucleolar ribonucleoprotein protein MPP10, putative	Tb927.3.3590	26.6859	NaN	26.4355	NaN	26.2941	NaN	26.0213	26.938	26.3654	NaN	25.6935	NaN	25.7601	25.6805
+	1.95951	-0.848281	Q382R3	Q382R3	Prefoldin subunit 2, putative	Tb11.01.4520	28.3362	28.7087	28.9843	27.9334	28.0829	28.5804	28.0327	28.6631	28.7498	27.9385	28.1929	27.6323	27.7579	27.7294
+	2.81089	-0.847763	Q385D2	Q385D2	Uncharacterized protein	Tb11.02.4230	28.5859	28.5532	28.7222	28.1592	27.9623	28.0891	27.7633	28.242	28.6599	28.0145	28.0739	27.7862	27.5874	27.6433
+	1.76106	-0.84579	Q585C7	Q585C7	Uncharacterized protein	Tb927.6.1200	26.3787	26.9292	27.0067	26.325	NaN	25.95	NaN	NaN	26.9708	NaN	26.0964	NaN	25.8724	25.8085
+	2.0598	-0.84001	Q57U22	Q57U22	RRM domain-containing protein	Tb927.7.320	26.6693	26.3893	26.7901	26.566	26.1708	26.9802	26.5177	26.8824	28.3546	26.6596	NaN	25.5195	25.8802	25.9289
+	2.16531	-0.839705	Q57WL2	Q57WL2	Uncharacterized protein	Tb927.8.8180	26.7701	26.9929	27.3324	26.4895	26.0576	26.5274	NaN	27.3935	27.338	25.0162	26.4042	26.3524	26.0682	25.9436
+	1.5454	-0.837443	Q57ZA3	Q57ZA3	Uncharacterized protein	Tb927.3.2080	26.9625	27.0585	27.6053	26.5833	26.6326	26.298	26.8859	NaN	27.0814	27.4649	25.8279	26.6108	26.461	26.5855
+	1.41529	-0.837236	Q383S6	Q383S6	60S ribosomal protein L29	Tb11.01.1790	29.0174	28.7231	29.0412	28.5703	28.0447	29.7899	29.0149	28.3076	29.4173	29.5092	27.5131	27.9182	28.2822	28.6465
+	1.48313	-0.835663	Q57ZP8	Q57ZP8	Uncharacterized protein	Tb927.5.1790	26.2572	25.965	25.6707	25.7458	25.2551	25.8031	25.2401	26.1646	25.4906	NaN	NaN	25.1824	25.0748	NaN
+	2.01556	-0.834269	Q581C3	Q581C3	Uncharacterized protein	Tb927.8.4030 Tb927.8.4080	26.8452	26.438	26.6301	25.836	NaN	26.4651	26.1388	NaN	NaN	25.8208	26.2272	25.7873	25.5144	25.685
+	1.72273	-0.832908	Q384Z7	Q384Z7	mRNA cap 0 methyltransferase domain-containing protein	Tb11.02.4550	27.8133	27.7774	28.1586	27.5777	27.1468	27.2438	27.4451	27.8851	27.7881	26.9737	27.4704	26.6476	26.9077	27.3084
+	2.40572	-0.830831	Q38EH5	Q38EH5	Uncharacterized protein	Tb09.v1.0390	26.8593	27.022	27.225	26.3602	26.2827	26.8471	26.9317	26.4726	27.4864	26.9121	26.2662	26.3639	25.8584	26.3299
+	2.14838	-0.827921	Q57UN0	Q57UN0	Glutathione synthetase (GSH-S) (EC 6.3.2.3)	Tb927.7.4000	28.3054	28.6757	28.8135	27.8102	27.7736	27.9451	27.9189	28.0948	28.8346	26.2224	27.6472	27.7667	27.5653	28.1018
+	3.2272	-0.824678	Q4GZ61	Q4GZ61	Cytochrome c oxidase assembly factor, putative electron transport protein SCO1/2, putative	TB927.1.1580	26.7292	27.1014	27.0228	26.3378	26.5526	26.6994	26.2523	26.8389	27.0676	26.8359	26.0989	26.0529	26.2488	26.1053
+	1.77275	-0.821828	Q38ET1	Q38ET1	Uncharacterized protein	Tb09.160.4750	27.2994	27.6376	28.155	27.4341	26.6251	27.0235	27.1313	27.341	27.2908	25.9617	26.8557	26.6312	26.9986	27.0166
+	1.89221	-0.81615	Q38D75	Q38D75	Uncharacterized protein	Tb09.211.4360	28.5631	28.3902	27.8849	28.2623	27.6326	27.9249	27.5772	27.7735	27.9574	27.3195	27.697	27.4355	27.5518	27.1687
+	1.62938	-0.810114	Q38CD3	Q38CD3	Cell division protein kinase 2 homolog 1 (EC 2.7.11.1)	Tb10.70.7040	28.5633	28.4819	28.7863	27.9252	27.3013	28.079	27.7036	28.6967	28.5708	28.0555	28.2035	27.8617	27.8989	27.2374
+	2.41471	-0.809113	D6XK31	D6XK31	Glutathione peroxidase	Tb927.7.1130	30.4563	30.6101	31.0733	30.3896	29.7581	30.0956	30.2303	30.7682	30.6906	29.9924	29.9688	29.9372	29.8283	29.8821
+	1.33976	-0.80678	Q38AF8	Q38AF8	SET domain-containing protein	Tb10.6k15.2470	NaN	26.7171	27.1696	26.3168	26.6442	26.821	26.5806	27.0261	NaN	26.319	26.3717	26.2908	26.2299	25.6539
+	2.98115	-0.806472	Q586D8	Q586D8	Uncharacterized protein	Tb927.2.5530 Tb927.2.5610	27.6006	27.8289	27.9882	27.4824	27.2654	27.2159	27.0161	27.9103	28.0151	26.0381	27.0917	26.9791	27.0918	26.835
+	1.82835	-0.80474	Q389T1	Q389T1	Histone H2B	Tb10.406.0330 Tb10.406.0350 Tb10.406.0360 Tb10.406.0370 Tb10.406.0380 Tb10.406.0400 Tb10.406.0410 Tb10.406.0420 Tb10.406.0430 Tb10.406.0440 Tb10.406.0450 Tb10.406.0460	34.2096	34.8047	35.1069	34.4747	33.9499	34.3071	34.1145	35.0217	34.9751	34.6045	33.9072	33.8766	33.8993	33.926
+	1.49042	-0.804185	Q38B65	Q38B65	WD_REPEATS_REGION domain-containing protein	Tb10.70.1660	27.895	27.5187	28.1015	27.4765	27.4841	27.4238	27.1639	27.7876	27.6246	26.3213	27.5236	26.9515	27.0941	26.5677
+	2.09022	-0.804107	Q388P2	Q388P2	Diphosphomevalonate decarboxylase (EC 4.1.1.33)	Tb10.05.0010	28.2635	28.1689	28.6733	27.6475	27.9886	27.613	27.8491	28.6677	28.579	28.3174	27.3216	27.4075	27.7677	27.7611
+	1.86322	-0.80407	D6XE12	D6XE12	Non-specific serine/threonine protein kinase (EC 2.7.11.1)	Tb927.3.4560	25.1132	25.3607	NaN	24.3932	NaN	23.604	24.4981	NaN	NaN	NaN	24.3327	24.2397	24.3865	24.7725
+	1.64987	-0.80395	Q384J3	Q384J3	Carbonic anhydrase-like protein (EC 4.2.1.1)	Tb11.01.0290	27.912	27.052	27.2244	27.3842	26.4244	27.5337	NaN	27.33	27.3157	NaN	26.7615	26.7257	26.5249	26.3565
+	2.64472	-0.802942	Q38DI7	Q38DI7	6-phosphogluconate dehydrogenase, decarboxylating (EC 1.1.1.44)	Tb09.211.3180	29.6812	29.9642	30.1396	29.1084	28.8932	29.3358	29.2622	29.8104	30.341	30.009	29.0523	29.02	29.0942	29.3349
+	1.83682	-0.799555	Q4GZA5	Q4GZA5	Glycerol-3-phosphate dehydrogenase (FAD-dependent), putative (EC 1.1.99.5)	TB927.1.1130	24.6757	24.1069	24.3289	24.5768	24.2002	NaN	24.0243	24.3294	23.976	NaN	23.6897	23.6531	NaN	23.3701
+	1.37557	-0.797357	Q385S8	Q385S8	Guanine nucleotide-binding beta subunit-like protein	Tb11.02.2510	28.4745	28.249	27.7687	28.03	27.6789	28.1562	27.8625	28.0421	NaN	27.3746	27.9286	27.0232	27.3644	27.1507
+	1.72692	-0.797274	Q57YW6	Q57YW6	V-SNARE domain-containing protein	Tb927.8.3470	26.2812	25.6958	25.7054	NaN	25.4151	NaN	25.707	26.8324	NaN	NaN	NaN	24.975	25.074	25.2416
+	2.3275	-0.796987	Q38BY1	Q38BY1	C2H2-type domain-containing protein	Tb10.70.5020	29.1655	29.0349	29.5249	28.8205	28.4541	28.985	28.7145	29.0821	29.5346	28.3912	28.589	28.4844	28.5319	28.1737
+	2.28861	-0.796016	Q583F0	Q583F0	Diphthine synthase, putative (EC 2.1.1.98)	Tb927.4.4650	27.1542	27.5761	27.5848	26.7201	26.6695	27.1615	26.4027	27.9422	27.7005	NaN	26.8547	26.3721	26.6889	26.6539
+	1.42164	-0.793999	Q383R7	Q383R7	Uncharacterized protein	Tb11.01.1880	28.8584	29.2671	29.395	NaN	28.2174	29.7985	NaN	29.1662	NaN	29.2126	28.2742	NaN	28.4848	NaN
+	1.48265	-0.789459	Q583I2	Q583I2	Protein phosphatase 2C, putative (EC 3.1.3.16)	Tb927.4.2110	28.3971	28.5979	28.6659	27.8617	27.8822	27.5419	27.9578	28.5236	28.6772	28.3014	27.9524	27.102	27.9943	28.008
+	1.68039	-0.788699	Q57YX9	Q57YX9	Uncharacterized protein	Tb927.8.3340	25.9078	26.612	26.0956	25.0998	25.7201	25.3067	25.3966	25.4713	26.2949	25.4132	25.5764	25.0311	25.4381	25.6202
+	1.81478	-0.787273	Q38CM1	Q38CM1	Centromere/microtubule binding protein cbf5, putative	Tb10.100.0060	29.8403	29.6682	30.1266	29.7315	29.1361	29.4638	29.4937	29.5005	29.5645	29.6193	29.4524	29.2583	28.8006	28.853
+	2.10826	-0.786928	Q57XV3	Q57XV3	EF-hand domain-containing protein	Tb927.3.1200	NaN	26.4544	26.7265	26.2701	26.0263	25.9842	25.8261	NaN	NaN	NaN	25.832	25.5736	25.7942	26.0141
+	1.91142	-0.783398	Q388J8	Q388J8	Uncharacterized protein	Tb10.61.2870	28.0096	28.2611	28.2675	27.3529	27.7221	27.7184	27.228	27.7466	28.4655	28.3084	27.4878	26.9212	27.5234	27.6518
+	2.81121	-0.782901	Q582T6	Q582T6	Succinate--CoA ligase [ADP-forming] subunit alpha, mitochondrial (EC 6.2.1.5) (Succinyl-CoA synthetase subunit alpha) (SCS-alpha)	Tb927.3.2230	33.3005	33.1789	33.4474	32.6739	32.8831	33.1226	32.5981	33.2203	33.359	33.2586	32.7931	32.4549	32.4674	32.3887
+	1.9986	-0.779655	Q385Y5	Q385Y5	Uncharacterized protein	Tb11.02.1860	27.6183	28.0405	28.4002	27.6078	27.6722	27.4999	27.2407	27.4042	28.0989	27.0972	27.1887	27.1814	27.2592	27.3307
+	2.71372	-0.776504	Q581Y4	Q581Y4	WD_REPEATS_REGION domain-containing protein	Tb927.8.1980	27.0033	27.0972	27.2775	26.5579	26.2885	26.8552	26.4654	27.2723	27.6446	25.7325	26.6221	26.3133	26.2765	26.186
+	1.96807	-0.776209	Q587E6	Q587E6	Uncharacterized protein	Tb927.6.4800	26.9801	27.0024	27.4375	27.1164	26.7777	26.7857	26.6157	26.9681	27.2835	26.0833	26.599	26.4967	26.3468	26.0126
+	2.79926	-0.774774	Q57YX5	Q57YX5	Electron transfer protein, putative	Tb927.8.3380	29.9546	30.0335	30.0318	30.0758	29.4032	29.7588	29.3083	29.7595	29.6995	29.6142	29.1565	28.996	29.2881	29.487
+	1.46584	-0.774359	Q38D64	Q38D64	ADP-ribosylation factor, putative	Tb09.211.4470 Tb09.211.4480 Tb09.211.4490	29.4455	28.8379	29.3191	28.8678	29.3733	28.2558	28.0402	29.1977	29.0603	29.357	28.1422	28.1099	28.5713	28.8826
+	1.76491	-0.773191	Q583H5	Q583H5	DNA-directed RNA polymerase subunit beta (EC 2.7.7.6)	Tb927.4.3810	28.0929	27.857	28.2699	27.5687	27.3886	27.5738	27.4361	27.5814	27.8347	27.8596	27.537	27.6044	27.1638	26.8953
+	2.36961	-0.769654	Q388T4	Q388T4	UTP--glucose-1-phosphate uridylyltransferase (EC 2.7.7.9)	Tb10.389.0330	28.6917	28.367	28.53	28.0539	28.4275	28.465	27.6345	28.4435	27.9137	27.9175	27.9759	27.7389	27.4525	27.8722
+	1.92622	-0.767483	Q57V68	Q57V68	Uncharacterized protein	Tb927.3.3180	27.9248	28.1684	28.2621	27.4256	27.4009	27.8157	27.1392	28.035	28.3364	28.0522	27.5533	26.9061	27.5414	27.403
+	1.87119	-0.767402	Q38AA7	Q38AA7	RanBD1 domain-containing protein	Tb10.6k15.1890	27.6611	27.9079	28.1195	27.1175	27.1981	27.5835	27.0023	27.702	28.0585	27.549	27.5049	27.0586	26.7987	27.1529
+	2.61	-0.765814	Q57VV0	Q57VV0	40S ribosomal protein S16, putative	Tb927.7.1040 Tb927.7.1050	32.2662	31.9236	32.258	31.774	31.2975	31.9402	31.6317	32.4239	32.7926	31.9985	31.5356	31.1941	31.5084	31.2956
+	1.71702	-0.764108	Q57ZB7	Q57ZB7	TPM_phosphatase domain-containing protein	Tb927.3.1940	26.6875	25.956	26.2465	25.7695	25.5236	25.9175	25.0629	25.6264	25.9752	25.6121	25.7474	25.2048	25.6091	25.569
+	2.09917	-0.76158	Q38BU6	Q38BU6	Uncharacterized protein	Tb10.70.4560	25.8878	25.5499	25.9575	25.2906	25.4467	25.4425	25.3554	NaN	NaN	NaN	25.3644	25.0801	24.8542	24.8486
+	1.56196	-0.759059	Q389T5	Q389T5	Glutaredoxin	Tb10.406.0490	27.0228	27.6879	27.9553	27.6016	26.8078	27.3094	27.0818	25.9332	27.814	27.1962	26.7477	26.9622	26.8429	26.6324
+	1.9258	-0.758946	Q57ZX7	Q57ZX7	Uncharacterized protein	Tb927.5.3010	26.4449	26.8797	27.0729	26.2751	26.579	26.4976	26.0218	26.5985	27.3055	25.9723	26.3353	26.0149	25.9131	25.8976
+	2.12823	-0.757494	Q383Y4	Q383Y4	Peptidyl-prolyl cis-trans isomerase (PPIase) (EC 5.2.1.8)	Tb11.01.1215	26.3031	26.6913	26.9745	26.5408	26.3137	26.1706	25.8296	26.5021	26.2153	25.3701	25.9704	25.9902	25.7569	25.8777
+	1.9728	-0.755486	Q38DG9	Q38DG9	Uncharacterized protein	Tb09.211.3370	27.7103	28.0048	28.3478	27.9605	27.1174	28.2092	27.5317	28.2565	28.5556	28.0826	27.2877	27.1119	27.5238	27.1385
+	2.2295	-0.755229	Q38FV7	Q38FV7	Kynureninase (EC 3.7.1.3) (L-kynurenine hydrolase)	KYNU Tb09.160.0810	28.4213	28.8121	28.4702	28.2708	28.0958	28.1251	28.0187	28.3894	28.5565	28.7199	28.0471	27.6577	27.945	27.6007
+	1.42827	-0.754516	Q38DE4	Q38DE4	1-alkyl-2-acetylglycerophosphocholine esterase (EC 3.1.1.47)	Tb09.211.3650	26.9274	27.7013	27.9446	26.9466	26.5846	26.8476	27.2546	27.4189	27.5156	26.7291	26.8298	26.5745	26.8499	26.8254
+	1.72278	-0.754145	Q381D5	Q381D5	Uncharacterized protein	Tb11.01.8225	29.5153	29.8505	29.8033	29.2203	28.5207	29.5698	29.3425	30.3606	29.6273	29.8455	29.0531	28.8476	28.5815	29.3934
+	1.77032	-0.751178	Q581V8	Q581V8	Tryptophanyl-tRNA synthetase, putative (EC 6.1.1.2)	Tb927.8.2240	NaN	26.5723	26.9055	26.3119	25.5073	26.0723	26.0012	26.4222	NaN	26.0464	26.0891	25.6667	26.1197	26.0753
+	1.48648	-0.749409	Q583E5	Q583E5	L51_S25_CI-B8 domain-containing protein	Tb927.4.4600	26.3618	26.0171	25.4799	26.0626	25.1424	26.4058	25.5085	26.0633	26.201	25.5334	25.3074	25.4509	25.1543	24.9016
+	1.85779	-0.747641	Q586V0	Q586V0	GTP binding protein, putative	Tb927.2.4240	28.2865	28.7298	28.2528	27.6058	27.5544	27.922	27.5881	28.4967	28.6052	27.3129	27.9822	27.3415	27.7064	27.6716
+	2.29243	-0.74553	Q38G04	Q38G04	Uncharacterized protein	Tb09.160.0370	28.6959	29.2429	29.0494	28.511	28.2155	28.324	28.2748	28.5437	28.5941	27.7442	28.2581	28.0829	28.4207	28.2404
+	1.37715	-0.743467	Q581Q9	Q581Q9	Nucleoside diphosphate kinase, putative (EC 2.7.4.6)	Tb927.4.1720	26.821	NaN	26.9683	26.8016	26.0096	NaN	26.2311	26.4565	27.3704	NaN	26.3985	26.4622	25.9562	25.788
+	2.43156	-0.743401	Q387H8	Q387H8	Uncharacterized protein	Tb11.50.0001	29.8097	29.9271	30.2048	29.4416	29.6563	29.8971	29.1592	30.1096	29.4552	29.5113	29.0385	29.2052	29.4773	29.2275
+	1.95622	-0.743141	Q38DE1	Q38DE1	Chaperone protein DNAJ, putative	Tb09.211.3680	29.1581	29.3121	29.6402	29.1127	28.419	29.2826	28.7758	29.4759	29.5611	28.6488	28.9844	28.5516	28.563	28.409
+	4.20955	-0.743059	Q57YU3	Q57YU3	Calreticulin	Tb927.8.7410	30.874	30.8689	30.7742	30.5786	30.5115	30.2814	29.9677	30.3424	30.7785	30.1204	30.0732	30.0814	30.2226	30.0068
+	1.92877	-0.742223	Q57XM0	Q57XM0	Ubiquitin-conjugating enzyme E2, putative (EC 6.3.2.19)	Tb927.7.2540	26.4169	27.1387	27.0092	26.1789	26.204	26.5696	26.2327	27.1448	27.4538	26.4925	26.1563	25.9945	26.1314	26.1687
+	1.85799	-0.740722	Q57ZC9	Q57ZC9	Uncharacterized protein	Tb927.3.1820	27.1972	27.3198	27.8245	26.8874	27.0014	27.2629	27.0991	25.2078	27.6528	26.5264	26.9505	26.476	26.6363	26.7629
+	1.92584	-0.737501	Q57VB6	Q57VB6	NADH-cytochrome b5 reductase, putative (EC 1.6.2.2)	Tb927.5.1470	28.5775	28.6755	29.0876	28.3445	28.3585	28.3524	27.9682	28.3045	28.7281	27.2376	28.2996	28.1693	27.7784	27.9235
+	2.73247	-0.73291	Q386L6	Q386L6	Nuclear pore complex protein	Tb11.02.0460	27.5139	27.4647	27.7277	27.1703	26.8253	27.0256	26.8081	27.1359	27.7827	27.1027	27.0322	26.6682	26.717	26.926
+	2.87661	-0.72972	Q381D8	Q381D8	3-hydroxyisobutyryl-CoA hydrolase, mitochondrial (EC 3.1.2.4) (3-hydroxyisobutyryl-coenzyme A hydrolase)	Tb11.01.8200	30.793	31.0333	31.2003	30.463	30.6376	30.5211	30.4416	30.6134	30.5251	30.5566	30.4069	30.2084	30.2135	30.2878
+	3.40297	-0.728441	Q57XW1	Q57XW1	MPN domain-containing protein	Tb927.3.1280	27.0016	27.196	27.2745	26.2376	26.4765	26.4967	26.3345	26.9616	27.453	NaN	26.4892	26.3234	26.3829	26.5203
+	2.79107	-0.727284	Q38B68	Q38B68	Dynein heavy chain, putative	Tb10.70.1720	28.0181	28.2596	27.9531	27.3532	27.5415	27.6183	27.4883	27.8734	27.2557	24.7766	27.4819	27.4145	27.3639	27.1383
+	1.82855	-0.727125	Q57U26	Q57U26	Peptidyl-prolyl cis-trans isomerase (PPIase) (EC 5.2.1.8)	Tb927.7.280	28.9459	28.7279	29.2236	28.3321	28.2889	28.9664	28.36	29.0407	29.2632	29.1572	28.6421	28.124	28.1053	28.0833
+	1.81275	-0.726784	Q389R6	Q389R6	Uncharacterized protein	Tb10.406.0280	26.3882	NaN	25.9061	25.227	25.3889	25.7808	25.2015	NaN	NaN	NaN	25.5228	25.2336	25.4075	25.5176
+	1.46795	-0.725715	Q38BS9	Q38BS9	ABC transporter, putative	Tb10.70.4330	27.8893	27.6248	27.9495	27.3038	26.2552	27.1482	27.5084	28.2477	27.9965	26.4516	27.4087	27.3209	27.1307	26.5216
+	1.35351	-0.72475	Q387J0	Q387J0	Cyclic nucleotide-binding domain-containing protein	Tb11.03.0470	27.0585	27.1096	27.1783	26.4453	26.7146	27.1836	26.0044	26.7838	26.7345	NaN	26.5094	26.8638	26.4194	25.7701
+	1.79543	-0.724134	Q386R3	Q386R3	Aminopeptidase, putative (EC 3.4.11.-)	Tb11.02.0070	29.6017	29.4427	29.1911	28.8158	28.7947	29.0597	28.8937	28.7618	29.2899	29.4519	29.1207	28.6485	28.4974	28.4843
+	2.31738	-0.724072	Q57V64	Q57V64	Uncharacterized protein	Tb927.3.3220	25.8212	25.6827	25.8217	25.2013	25.3409	25.582	24.6126	25.5519	NaN	24.8269	25.2828	24.8852	NaN	24.9853
+	1.61591	-0.722863	Q584T5	Q584T5	Uncharacterized protein	Tb927.6.2210	28.5185	28.2775	29.1309	28.3104	28.1647	28.1435	27.058	28.244	28.3639	26.4259	28.1113	27.8552	27.8145	27.8968
+	1.69402	-0.721523	Q38AW2	Q38AW2	Phosphomannomutase (EC 5.4.2.8)	Tb10.70.0370	27.7579	28.2932	28.2375	27.0959	26.766	27.0236	27.4147	28.1985	28.2746	27.7301	27.5911	27.6295	27.1219	27.1563
+	1.54511	-0.721207	Q57VN1	Q57VN1	Electron transfer flavoprotein-ubiquinone oxidoreductase (ETF-QO) (EC 1.5.5.1)	Tb927.8.1240	26.6396	26.3201	26.0487	26.2659	26.1568	25.9433	25.1049	NaN	26.5604	26.4708	26.0599	25.3014	25.5433	25.5551
+	3.36046	-0.721084	Q389I7	Q389I7	40S ribosomal protein S3, putative	Tb10.26.0370	32.8224	32.7383	33.0479	32.4136	32.5232	32.6055	32.4143	32.7154	32.916	32.1818	32.1366	32.2174	32.0555	32.1843
+	1.89679	-0.719326	Q57V04	Q57V04	Heat shock protein DnaJ, putative	Tb927.7.2070	27.0561	26.7474	27.1954	NaN	26.1911	26.3666	26.2986	27.1917	27.1296	27.119	26.1909	26.4723	25.9528	26.5052
+	1.3079	-0.718884	Q57ZY8	Q57ZY8	Uncharacterized protein	Tb927.4.600	27.2072	27.6831	28.1591	26.9084	27.4008	26.7709	27.0614	27.822	27.1076	26.4076	26.6596	27.2768	26.8603	27.0603
+	1.72228	-0.717107	Q583Z0	Q583Z0	Calponin-homology (CH) domain-containing protein	Tb927.4.3130	25.8143	25.762	NaN	25.3528	25.0401	25.4607	NaN	NaN	NaN	NaN	25.1607	25.217	NaN	24.8353
+	2.45603	-0.714454	Q585H2	Q585H2	Retrotransposon hot spot (RHS) protein, putative	Tb927.2.1210	29.683	29.6584	30.0194	29.2618	29.3871	29.2724	29.3407	29.9035	29.9443	29.1447	29.2571	28.9878	28.8905	29.1546
+	2.12996	-0.710417	Q4GYD6	Q4GYD6	ABC transporter, putative	TB927.1.4420	28.7399	28.6071	29.2079	28.4907	28.1302	28.2514	28.1436	28.581	28.7089	27.8829	28.0483	28.1289	28.1044	28.2831
+	1.33039	-0.709902	Q389F5	Q389F5	Uncharacterized protein	Tb10.389.1910	26.471	26.2359	26.5523	26.6476	26.325	26.0354	26.3289	26.4919	26.8565	25.9944	26.1099	25.71	25.3097	NaN
+	2.888	-0.707955	Q57WH8	Q57WH8	TPR-repeat-containing chaperone protein DNAJ, putative	Tb927.7.3630	27.4853	27.8567	27.7487	27.5231	27.1873	27.2208	27.057	27.723	27.371	27.7011	26.9576	26.8687	27.0964	27.0332
+	2.09325	-0.707823	Q38F34	Q38F34	Proliferating cell nuclear antigen	Tb09.160.3710	30.8311	31.0228	31.4666	30.2016	30.3808	30.7978	30.824	31.3463	31.2576	30.2157	30.5168	30.3048	30.4177	30.3567
+	2.78322	-0.706485	Q57YE9	Q57YE9	VID27 domain-containing protein	Tb927.8.820	27.4628	27.3122	27.3743	27.1475	26.9924	27.2212	26.6661	26.1363	26.2247	26.9836	26.7993	26.5457	26.8668	26.4946
+	1.7118	-0.703086	Q57YN4	Q57YN4	Uncharacterized protein	Tb927.8.6330	26.8105	26.9293	26.9811	26.2503	26.5793	NaN	26.5399	26.1613	26.6886	NaN	26.6088	26.1525	26.2761	25.7783
+	1.66075	-0.701689	Q4GYZ5	Q4GYZ5	Calpain-like protein, putative	TB927.1.2260	32.0353	32.1193	32.497	31.6357	31.7171	31.8693	31.8644	32.6091	32.593	32.3254	31.3905	31.1764	31.6213	31.8738
+	3.0715	-0.701473	Q582P2	Q582P2	Uncharacterized protein	Tb927.3.4940	28.1779	28.0682	27.9986	27.8011	27.7151	27.5483	27.6067	28.0129	27.9242	27.456	27.5585	27.3779	27.1932	27.3908
+	2.53724	-0.700088	Q38B04	Q38B04	SCD domain-containing protein	Tb10.70.0870	26.4123	26.1539	26.2886	25.5364	25.5974	26.0384	25.6794	26.2103	26.5774	26.4878	25.3615	25.7136	25.4928	25.7715
+	1.50011	-0.699804	Q386T4	Q386T4	Uncharacterized protein	Tb11.18.0005	27.9815	28.4921	28.6944	28.2039	27.4695	27.6737	28.3782	28.2676	28.4197	28.1886	27.5983	27.684	27.4241	28.0517
+	1.78732	-0.697874	Q383V9	Q383V9	Nascent polypeptide-associated complex subunit beta	Tb11.01.1465	31.1497	30.7966	31.4918	31.0908	31.1897	31.1424	30.5227	31.8298	31.1271	31.3143	30.3523	30.6967	30.3159	30.4277
+	1.91062	-0.697747	Q57Z13	Q57Z13	Uncharacterized protein	Tb927.5.4360	25.8665	26.5398	26.1925	25.866	25.6442	25.8516	25.4517	NaN	NaN	25.343	25.6115	25.522	25.5735	25.3004
+	2.49558	-0.697597	Q381T1	Q381T1	Chaperonin Hsp60, mitochondrial, putative	Tb11.01.6680	29.0867	29.2924	29.5236	28.9402	28.3962	28.6094	28.7173	29.2248	29.1342	28.8604	28.8009	28.5346	28.5605	28.5172
+	1.60591	-0.696808	Q381T3	Q381T3	Superoxide dismutase (EC 1.15.1.1)	Tb11.01.6660	30.0479	30.4232	30.3636	29.6152	29.5767	29.2263	30.2877	30.7513	29.8757	30.7972	29.229	29.4004	29.977	29.7192
+	3.82955	-0.694534	Q38BS1	Q38BS1	Fatty acyl CoA synthetase, putative (EC 6.2.1.3)	Tb10.70.4200	30.126	30.0486	30.0377	29.6341	29.7173	29.9917	29.5793	30.2172	30.1939	30.221	29.5059	29.3124	29.2682	29.4184
+	2.66277	-0.693085	Q38DR4	Q38DR4	PRP8 protein homologue	Tb09.211.2420	25.928	25.9711	26.3401	25.7825	25.9539	25.6359	25.6467	NaN	NaN	26.6788	25.4633	25.3639	25.2803	25.4392
+	1.81302	-0.691782	Q38AM1	Q38AM1	Bromo domain-containing protein	Tb10.6k15.3240	NaN	27.0569	26.655	26.2233	26.3583	26.4457	26.109	26.5942	27.2276	25.3803	26.1593	25.9449	26.2532	26.2992
+	2.15198	-0.691027	Q581W6	Q581W6	Multidrug resistance protein A	Tb927.8.2160	29.952	30.0808	30.4368	29.7837	29.5797	29.7452	29.672	30.2093	30.0118	29.5852	29.5995	29.6038	29.2534	29.4053
+	2.72021	-0.690698	Q583D4	Q583D4	Multidrug resistance protein E	Tb927.4.4490	29.6864	29.7601	30.075	29.5589	29.3386	29.4419	29.3951	29.3149	29.9595	29.3452	29.2576	29.177	29.1476	29.017
+	2.11583	-0.686893	Q57V37	Q57V37	60S ribosomal protein L7, putative	Tb927.7.1730	32.7369	32.8209	33.3262	32.722	32.1381	32.6888	32.667	32.4565	32.9267	32.8181	32.2627	32.3616	32.2824	32.191
+	1.6933	-0.686503	Q57Z76	Q57Z76	Ribose-phosphate pyrophosphokinase, putative (EC 2.7.6.1)	Tb927.5.3170	29.3528	29.3766	29.5338	28.635	28.3885	28.9109	28.7594	28.9596	29.766	28.8117	29.216	28.4322	28.6264	28.6636
+	1.39218	-0.6858	Q584K5	Q584K5	Uncharacterized protein	Tb927.4.5000	26.8606	26.6085	27.1412	26.4748	26.3221	26.4585	26.6119	26.5401	26.9794	26.8217	26.428	25.7741	25.9926	26.5426
+	1.38845	-0.685261	Q583W6	Q583W6	Uncharacterized protein	Tb927.4.2890	NaN	24.8217	25.0757	NaN	24.0219	24.3998	25.035	NaN	NaN	NaN	24.1536	24.4406	24.5497	23.9098
+	1.71956	-0.684849	Q57UT4	Q57UT4	Cell differentiation protein, putative	Tb927.4.410	27.6605	27.7603	28.0314	27.4113	27.5828	27.3326	27.2549	27.8551	27.6422	27.2852	27.0676	27.5288	27.1347	26.7992
+	1.43582	-0.684831	Q385F6	Q385F6	S-phase kinase-associated protein, putative	Tb11.02.3990	26.7405	27.3431	27.4846	26.5245	26.9288	26.8476	26.8142	27.8554	27.0588	NaN	26.4816	26.1825	26.5637	26.7904
+	4.86776	-0.684141	Q388R9	Q388R9	Uncharacterized protein	Tb10.389.0150	28.7204	28.6305	28.7773	28.378	28.077	28.1704	27.9662	28.4664	28.9214	27.7405	27.9917	28.0613	28.044	28.004
+	1.97724	-0.683531	Q586G7	Q586G7	Mago nashi-like protein,putative	Tb927.6.4950	27.6221	NaN	27.7609	27.1691	27.1862	27.2742	27.6269	NaN	27.1869	27.1575	27.0966	27.1494	27.0621	26.7238
+	1.91605	-0.683324	Q38CM0	Q38CM0	ATP synthase F1 subunit gamma protein, putative (EC 3.6.3.14)	Tb10.100.0070	31.6344	31.2989	31.4838	31.3691	30.8696	31.2495	31.1784	31.4301	31.3802	30.3651	31.0285	31.0129	30.5446	30.5702
+	2.61741	-0.680236	Q57YS3	Q57YS3	Inositol polyphosphate 1-phosphatase, putative (EC 3.1.3.-)	Tb927.8.7170	28.8577	28.8489	29.2252	28.2858	28.3516	28.7638	27.9925	28.7228	28.9305	28.5459	28.2226	28.2168	28.3106	28.4381
+	1.63087	-0.678777	Q587G5	Q587G5	Mitochondrial carrier protein, putative	Tb927.2.2970	26.818	27.3747	27.5869	27.0626	26.5153	26.7089	26.8682	27.4293	26.5209	NaN	26.5704	26.4633	26.4993	26.7913
+	1.72552	-0.678774	Q38CL1	Q38CL1	60S ribosomal protein L32, putative	Tb10.100.0155	31.3088	30.9128	31.6426	30.9966	30.1097	30.7923	30.8179	31.6467	31.384	31.6032	30.7165	30.3895	30.7117	30.6195
+	2.09788	-0.675729	Q57WH4	Q57WH4	Uncharacterized protein	Tb927.7.3590	28.1846	28.2829	28.6246	28.3212	28.0213	28.2791	27.4321	27.2457	27.0257	27.3525	27.8121	27.8774	27.597	27.4667
+	2.1912	-0.675476	Q385C5	Q385C5	Uncharacterized protein	Tb11.02.4300	30.2809	30.1374	30.2205	29.5195	29.6285	29.9507	29.6962	30.5692	30.0221	30.7752	29.7749	29.2264	29.6915	29.457
+	2.21685	-0.675085	Q38CW6	Q38CW6	Kinesin, putative	Tb09.244.2560	28.1371	28.032	28.4498	27.6895	28.0097	27.6204	27.7491	28.399	28.2076	27.9794	27.7772	27.3575	27.5069	27.4833
+	2.24088	-0.67309	Q385R5	Q385R5	Uncharacterized protein	Tb11.02.2680	26.6217	26.4054	26.6207	26.1191	26.2815	26.0806	26.0276	NaN	26.4275	26.0485	26.0322	25.7899	26.083	25.5997
+	2.48214	-0.671716	Q38DS4	Q38DS4	Small GTPase, putative	Tb09.211.2330	28.7225	28.6742	28.9721	28.1365	28.0521	28.3045	28.3737	28.4857	29.1416	29.1911	28.2755	27.874	28.1454	28.1765
+	2.13785	-0.671423	Q382K8	Q382K8	Guide RNA binding protein	Tb11.01.4860	31.4957	31.0734	31.6648	31.1814	30.1677	31.4699	30.9053	30.7469	30.3692	30.6271	30.7944	30.7497	30.6288	30.7864
+	3.0529	-0.671049	Q57YR7	Q57YR7	Acetyl-CoA carboxylase, putative (EC 6.4.1.2)	Tb927.8.7100	29.7573	29.8338	30.0276	29.5082	28.8122	29.4547	29.4188	29.2358	29.8843	29.2034	29.3349	29.2302	29.1813	29.061
+	2.01273	-0.670412	Q581B5	Q581B5	Uncharacterized protein	Tb927.8.3950	25.7755	26.4381	26.1133	25.351	25.227	25.504	24.7061	NaN	25.7113	25.4662	25.3946	25.4239	25.3967	25.539
+	3.65994	-0.668984	Q38E17	Q38E17	Glycine cleavage system H protein	Tb09.211.1380	29.6788	29.6951	29.8649	29.7886	29.4245	29.3877	29.184	29.7266	29.6822	30.1598	29.1834	29.0401	29.0989	28.9868
+	2.20048	-0.667889	Q381N7	Q381N7	CS domain-containing protein	Tb11.01.7120	26.5021	26.7192	27.041	25.8293	25.4503	26.323	26.2389	27.2609	26.9288	26.3732	26.1415	26.2233	25.9856	25.9945
+	1.61519	-0.663953	Q57VM1	Q57VM1	60S ribosomal protein L7a, putative	Tb927.8.1330 Tb927.8.1340	32.9498	32.6836	33.3295	32.5865	31.8138	32.9765	32.4796	32.9581	33.1678	32.7796	32.6109	32.167	32.1085	32.4084
+	1.40786	-0.663191	Q581C5	Q581C5	Uncharacterized protein	Tb927.8.4050 Tb927.8.4100	27.5283	27.9421	28.0877	27.6428	27.4427	27.6348	27.6712	28.289	27.6193	27.5476	27.1887	27.4383	27.4034	26.7278
+	2.26957	-0.663048	Q386Z8	Q386Z8	DUF953 domain-containing protein	Tb11.55.0024	29.5422	29.2987	29.53	29.0722	28.9886	28.9641	28.9942	28.6593	29.3355	28.6415	28.6432	28.5827	28.9565	28.9933
+	1.97762	-0.66184	Q38CL9	Q38CL9	40S ribosomal protein S6	Tb10.100.0080	28.8169	28.5393	29.104	28.9688	28.3706	28.7965	28.0693	29.3922	29.4042	28.5195	28.3894	28.0654	28.0346	28.1434
+	1.31029	-0.661201	Q581R8	Q581R8	Ribosomal RNA processing protein 6	Tb927.4.1630	26.9483	26.9154	27.8214	26.5676	26.4581	26.743	26.7304	27.7466	27.1018	26.9583	26.4852	26.6804	26.4765	26.6264
+	1.44595	-0.658049	Q38D34	Q38D34	Metacaspase 5, putative	Tb09.211.4760	27.4848	26.8491	27.4322	26.7715	26.915	26.7724	26.3864	27.3119	27.2182	26.9764	26.544	26.5369	26.711	NaN
+	1.85934	-0.656791	Q582G3	Q582G3	Bifunctional dihydrofolate reductase-thymidylate synthase	Tb927.7.5480	29.1073	28.9449	29.3733	28.763	28.5688	28.694	28.4914	29.0083	29.1997	28.2919	28.8065	28.2212	28.4659	28.4466
+	1.75108	-0.656504	Q382A3	Q382A3	Exportin 1	Tb11.01.5940	26.1369	25.4966	25.7291	25.4565	25.4678	NaN	24.972	26.0622	25.4258	NaN	25.2601	25.1056	25.2702	24.8881
+	1.82882	-0.656025	Q8IFI0	Q8IFI0	Retrotransposon hot spot (RHS) protein, putative retrotransposon hot spot protein 1 (RHS1), putative	TB927.1.220	30.8042	30.2384	30.8279	30.1779	30.23	30.0813	30.1546	30.5217	30.6313	30.3514	29.8437	29.8694	30.0262	30.1306
+	2.25779	-0.655302	Q57X48	Q57X48	Guanine deaminase (Guanase) (EC 3.5.4.3) (Guanine aminohydrolase)	Tb927.5.4560	28.3067	28.5958	28.4065	28.3405	27.9942	27.8901	27.6972	28.1337	28.422	27.1699	27.9768	27.4923	27.8166	27.8383
+	1.34725	-0.654128	Q388H0	Q388H0	Uncharacterized protein	Tb10.61.2450	26.739	26.5354	26.887	26.6992	26.0914	25.7461	25.9545	26.7664	26.2841	26.6632	26.4186	26.3345	25.9408	25.5716
+	2.59822	-0.651508	Q388W2	Q388W2	Mitochondrial carrier protein, putative	Tb10.389.0690	32.8565	32.6946	33.0556	32.367	32.3197	32.704	32.3127	33.0855	33.0486	33.1322	32.0406	32.2783	32.2073	32.3434
+	1.52166	-0.649615	Q382W0	Q382W0	Uncharacterized protein	Tb11.01.4030	28.7474	28.8205	29.1524	28.5812	27.9786	28.7672	28.1691	28.5156	29.2246	27.5057	28.6669	27.9483	28.0649	28.3485
+	1.49736	-0.64952	Q38EW2	Q38EW2	Sulfhydryl oxidase (EC 1.8.3.2)	Tb09.160.4440	26.2905	26.5434	26.1016	26.1425	25.5234	25.981	25.5792	26.1188	25.9657	26.2259	NaN	25.9504	25.4207	25.6158
+	1.43827	-0.648751	Q387G2	Q387G2	Peptidyl-prolyl cis-trans isomerase (PPIase) (EC 5.2.1.8)	Tb11.03.0250	33.2609	33.2369	33.6007	32.9545	32.8524	33.4229	32.781	33.5451	33.1331	33.2408	33.0668	32.2348	32.7512	32.8169
+	1.46364	-0.643998	Q585V5	Q585V5	TPR-repeat protein, putative	Tb927.2.5150	26.4978	NaN	26.7636	NaN	NaN	26.9621	25.7224	NaN	NaN	25.6767	26.117	26.2271	25.9487	25.6538
+	1.41913	-0.643325	Q38C06	Q38C06	Uncharacterized protein	Tb10.70.5350	27.4102	27.263	27.4741	27.3342	26.5218	27.076	26.2767	27.4097	26.8251	26.4295	26.7886	27.0138	26.1902	26.9639
+	2.03362	-0.643226	Q38DQ3	Q38DQ3	Uncharacterized protein	Tb09.211.2530	27.6566	28.0096	27.853	27.51	27.3123	27.2285	27.0329	27.8588	28.361	27.0861	27.2472	26.9327	27.4649	27.1412
+	2.84064	-0.641619	Q38DX9	Q38DX9	Mitochondrial carrier protein, putative	Tb09.211.1750	31.9196	32.0365	32.1291	31.829	31.3565	32.0499	31.4962	31.2061	32.0673	31.8149	31.6016	31.2634	31.3532	31.3289
+	2.87637	-0.640539	Q385R3	Q385R3	Fumarate hydratase class I, putative	Tb11.02.2700	30.1573	30.1756	30.3451	29.7489	30.0755	30.0177	29.6779	30.018	30.0569	30.111	29.7781	29.5657	29.5714	29.4264
+	2.48207	-0.63822	Q57Z31	Q57Z31	Histone H4	Tb927.5.4170 Tb927.5.4180 Tb927.5.4190 Tb927.5.4200 Tb927.5.4210 Tb927.5.4220 Tb927.5.4230 Tb927.5.4240 Tb927.5.4250 Tb927.5.4260	34.3308	34.6169	34.6512	34.2425	33.7662	34.1476	34.2324	34.7376	34.3299	34.5125	33.999	34.0257	33.8427	33.7117
+	1.59544	-0.635729	Q38ED2	Q38ED2	Uncharacterized protein	Tb09.211.0290	NaN	26.5881	26.5235	NaN	25.9874	NaN	26.4842	26.7532	26.3995	NaN	25.8893	NaN	25.7344	26.1365
+	2.04646	-0.635571	Q388E2	Q388E2	Uncharacterized protein	Tb10.61.2060	27.4318	27.3871	27.0082	26.8335	26.687	27.2524	26.4585	26.5349	26.939	25.8809	26.5463	26.4414	26.8214	26.7514
+	3.84893	-0.633044	Q57WE4	Q57WE4	Uncharacterized protein	Tb927.7.3290	25.3462	25.3405	25.3713	24.5792	24.901	NaN	NaN	25.3232	NaN	NaN	24.6217	24.8492	24.6573	24.7503
+	1.89769	-0.633009	Q38E18	Q38E18	Glyceraldehyde-3-phosphate dehydrogenase, putative (EC 5.3.1.1)	Tb09.211.1370	29.8947	30.1248	29.9635	29.8558	29.8301	29.9628	29.5759	28.8679	29.9101	29.2447	29.7158	29.3928	29.2361	29.1008
+	2.26935	-0.632726	Q38AD5	Q38AD5	Eukaryotic translation initiation factor 3 subunit 8, putative	Tb10.6k15.2220 Tb10.6k15.2250	29.2789	29.1922	29.6327	29.1293	29.4195	29.5683	28.6539	29.2357	29.3394	29.4958	28.8835	28.6002	28.7864	28.6707
+	2.05179	-0.632635	Q382Z1	Q382Z1	Coatomer subunit gamma	Tb11.01.3740	28.6169	28.492	28.8765	28.4828	27.7503	28.3903	28.1927	28.2069	28.5423	27.4513	28.1704	28.2321	27.8851	27.8292
+	1.56848	-0.629624	Q584E2	Q584E2	Thioredoxin, putative	Tb927.4.2450	28.1537	28.7207	28.7882	27.9171	27.5252	27.9869	28.162	28.4208	28.8493	27.3672	28.1975	27.8908	27.8668	27.7432
+	2.51315	-0.628211	Q57ZG8	Q57ZG8	Uncharacterized protein	Tb927.7.5210	28.9695	28.8161	29.0665	28.4787	28.4348	28.7926	28.2967	28.1713	29.0363	29.225	28.5306	28.1155	28.3321	28.3116
+	1.70549	-0.627498	Q385L7	Q385L7	Dynein arm light chain, axonemal, putative	Tb11.02.3200	26.6911	27.2404	26.8541	26.6492	26.5963	26.5348	26.1626	26.2283	26.7782	NaN	26.2474	26.0261	26.4204	26.5102
+	1.47255	-0.626926	Q57Z45	Q57Z45	LysM domain-containing protein	Tb927.5.4040	26.6495	27.0624	27.1325	26.7077	26.3456	26.8387	26.7336	25.0009	27.1111	26.3687	26.7244	26.3515	26.0489	26.1601
+	3.50437	-0.626499	Q38B02	Q38B02	Proteasome subunit alpha type (EC 3.4.25.1)	Tb10.70.0850	29.5519	29.6415	29.5836	29.4269	29.1812	29.2806	29.2268	28.0384	29.3815	28.9774	28.865	28.8688	29.0704	29.0592
+	1.43177	-0.624303	Q57Y50	Q57Y50	Uncharacterized protein	Tb927.7.6790	27.2028	26.7562	27.4176	26.7632	26.4408	27.1433	26.6281	27.4275	27.2333	25.7667	26.7139	26.6536	26.4871	26.1505
+	1.70145	-0.624032	Q388A9	Q388A9	Uncharacterized protein	Tb10.61.1560	27.4188	27.0579	27.6115	27.3319	26.8956	26.9589	NaN	NaN	27.4721	27.4107	26.8131	26.9306	26.4351	26.7759
+	1.32212	-0.623171	Q386M6	Q386M6	Uncharacterized protein	Tb11.02.0360	26.2745	26.2541	NaN	25.833	26.6193	NaN	26.2095	NaN	25.8029	26.2905	25.5142	NaN	25.4718	25.9373
+	3.4628	-0.622627	Q38C90	Q38C90	NOT1	Tb10.70.6450	30.959	30.9507	31.2013	30.6238	30.5281	30.6269	30.6425	30.948	31.3077	30.36	30.4479	30.4239	30.3617	30.424
+	1.69732	-0.620962	Q382L3	Q382L3	MSP domain-containing protein	Tb11.01.4810	29.4921	29.5498	29.7963	28.8973	28.8303	29.5224	29.2124	29.9089	30.3512	30.2186	29.2294	29.1335	29.0163	28.5878
+	2.58751	-0.620901	Q38FR6	Q38FR6	Mitotubule-associated protein Gb4, putative	Tb09.160.1200	29.3471	29.1965	29.4858	29.2843	28.6242	29.3591	29.1462	28.8334	29.7715	29.8236	28.8222	28.5035	28.7746	28.7886
+	3.13778	-0.620899	Q4GYP6	Q4GYP6	Uncharacterized protein	TB927.1.3270	25.5822	25.3425	25.5901	NaN	24.8101	25.0348	24.5496	25.836	26.1359	25.2867	24.785	24.8425	24.9569	24.9519
+	1.47369	-0.619833	Q38CB9	Q38CB9	Katanin p60 ATPase-containing subunit A1 (Katanin p60 subunit A1) (EC 5.6.1.1) (p60 katanin)	KATNA1 Tb10.70.6880	28.1567	28.535	28.4975	28.108	28.1856	28.1086	28.0365	25.1755	28.5085	27.6853	28.1651	27.8368	27.7071	27.3972
+	1.83565	-0.619793	Q385E2	Q385E2	Inositol-1,4,5-trisphosphate (IP3) 5-phosphatase, putative (EC 3.1.3.56)	Tb11.02.4140	26.9275	27.1486	27.4227	26.9662	26.6239	27.145	26.1421	27.0406	27.4503	26.8834	26.5681	26.6695	26.6941	26.2543
+	2.11795	-0.618299	Q582D7	Q582D7	Acetyltransferase, putative (EC 2.3.1.-)	Tb927.5.2280	25.08	25.3742	25.5965	24.4898	24.9946	25.131	24.8621	24.9481	NaN	NaN	24.8213	24.7677	24.7807	24.558
+	1.44369	-0.618104	Q383K0	Q383K0	40S ribosomal protein SA	Tb11.01.2560	31.8278	32.0558	32.6596	31.6006	31.8356	32.0576	31.6076	32.2648	32.2182	31.6674	31.7218	31.5106	31.5338	31.4855
+	1.99695	-0.615518	Q57X86	Q57X86	WD_REPEATS_REGION domain-containing protein	Tb927.7.4700	28.489	28.1084	28.3757	27.9607	28.5078	27.8544	27.488	28.0507	28.5588	28.3128	27.838	27.4462	27.6541	27.897
+	2.32259	-0.614144	Q57XJ9	Q57XJ9	High mobility group protein, putative	Tb927.3.3490	30.5105	30.6151	30.8963	30.2961	30.6066	29.7521	30.5236	30.5444	30.3801	30.0887	30.0398	29.9999	29.9389	30.2607
+	2.92035	-0.6141	Q38BP2	Q38BP2	RNA editing 3' exouridylylase MP99	Tb10.70.3850	27.4012	27.4561	27.5874	27.0554	27.1116	27.5985	26.717	27.5431	27.1364	26.946	27.0649	26.7862	26.8519	26.7669
+	2.16636	-0.614033	Q383C4	Q383C4	DNA topoisomerase 2 (EC 5.6.2.2)	Tb11.01.3390	26.244	26.7203	26.3695	26.0014	25.6993	26.0844	26.2095	26.4035	26.0505	26.6036	25.8948	25.9597	25.6938	25.7741
+	1.90871	-0.611222	Q586H1	Q586H1	ATP synthase, epsilon chain, putative (EC 3.6.3.-)	Tb927.6.4990	30.2003	30.3732	30.5188	30.2674	29.917	30.0938	29.851	29.6952	30.2676	29.7316	29.8985	29.8732	29.8404	29.3994
+	1.80768	-0.607588	Q386D5	Q386D5	Uncharacterized protein	Tb11.02.1260	27.9752	28.4589	28.5897	27.8661	27.8851	28.4523	28.0957	28.2485	28.9091	27.2631	27.7619	27.8061	27.5743	27.7924
+	3.09067	-0.607281	Q585S8	Q585S8	Transcription activator, putative	Tb927.2.1810	26.5224	26.5437	26.5805	26.5226	25.7325	26.5691	26.2845	26.0203	26.5709	25.3855	26.0833	26.0209	25.7653	25.8968
+	1.58079	-0.60703	Q38ET8	Q38ET8	Rab geranylgeranyl transferase component A, putative	Tb09.160.4680	NaN	26.0002	26.1503	26.0156	26.0601	25.4506	25.3559	26.3047	NaN	NaN	25.3968	25.3357	25.806	25.3345
+	1.58172	-0.605631	Q38C86	Q38C86	Proteasome regulatory non-ATP-ase subunit 5	Tb10.70.6360	29.7623	29.9313	30.25	29.4932	28.8177	28.6375	29.5102	29.9086	30.0877	28.7217	29.6904	29.4831	29.1686	29.1602
+	1.86776	-0.605059	Q580S6	Q580S6	Uncharacterized protein	Tb927.3.5490	27.8355	27.4488	27.6814	27.699	27.3348	27.1537	27.1795	26.8477	27.8512	26.5985	26.8567	26.8582	27.2658	27.22
+	1.93144	-0.604819	Q586U4	Q586U4	Obg-like ATPase 1	Tb927.2.5060	29.8553	29.7778	29.8411	28.823	29.7502	29.2096	29.2775	30.0769	29.8347	28.944	29.5451	29.3184	29.0198	28.9963
+	1.8666	-0.604766	Q389P1	Q389P1	Heat shock protein 83	Tb10.26.1080	35.2846	35.4594	35.7219	34.8961	34.8189	34.8987	35.1684	35.6562	35.5228	35.3708	34.8167	34.6455	34.935	35.1382
+	3.08335	-0.601179	Q386H3	Q386H3	Ran-binding protein 1, putative	Tb11.02.0870	29.046	29.128	29.0164	28.5145	28.4749	28.6363	28.7146	28.5227	28.7566	29.1961	28.4228	28.3134	28.6347	28.4782
+	1.88689	-0.601066	Q580B5	Q580B5	Dynein heavy chain, putative	Tb927.4.870	28.1061	28.5671	28.5383	28.0406	27.8531	28.0218	27.5769	28.1545	28.9414	27.7794	28.0269	27.8336	27.6899	27.6608
+	2.63784	-0.600524	Q38A49	Q38A49	Adenylyl cyclase-associated protein	Tb10.6k15.1160	29.015	29.0074	29.0321	28.6351	28.6621	28.6132	28.5082	29.0811	28.5815	28.8407	28.6411	28.4114	28.2068	28.4113
+	1.97757	-0.59954	Q581Y6	Q581Y6	Uncharacterized protein	Tb927.8.1960	28.4441	28.4592	28.8163	28.5368	28.298	28.2558	28.1531	28.551	28.5246	27.2107	28.2082	27.7793	28.0312	27.8758
+	1.51389	-0.599038	Q4GYP3	Q4GYP3	Zinc-binding phosphatase, putative	TB927.1.3300	25.0223	25.4577	25.4393	25.3154	NaN	25.4031	24.9949	25.8925	NaN	NaN	24.9653	24.6643	24.8575	24.3426
+	2.06798	-0.59866	Q382D5	Q382D5	RNA-binding protein	Tb11.01.5590	32.7554	32.8035	33.1209	32.4886	32.1444	32.5747	32.6621	32.7704	32.7318	32.8285	32.1429	32.1396	32.4183	32.4777
+	2.42366	-0.597522	Q57YF0	Q57YF0	Uncharacterized protein	Tb927.8.810	28.517	28.7798	28.4913	28.5015	28.2497	28.587	28.5594	27.347	28.5149	27.2468	28.1637	28.0604	27.9547	27.8151
+	1.8577	-0.596356	Q38B50	Q38B50	Uncharacterized protein	Tb10.70.1460	27.3154	27.3102	27.0221	27.1282	25.9994	27.3413	27.131	26.6064	26.2214	NaN	26.3874	26.9394	26.5245	26.6269
+	3.00665	-0.595865	Q57VB7	Q57VB7	Uncharacterized protein	Tb927.5.1460	29.3426	29.2744	29.1704	28.7286	28.8867	28.756	28.7295	29.302	29.0725	28.7658	28.5067	28.6318	28.8046	28.7233
+	3.11066	-0.595675	Q38CG3	Q38CG3	RF_PROK_I domain-containing protein	Tb10.70.7440	26.659	26.5325	26.807	26.3369	26.1352	26.2559	26.3331	26.8635	26.7376	27.1898	26.0248	26.0102	26.0576	26.1891
+	2.47774	-0.593741	Q587G1	Q587G1	ATP-dependent Clp protease subunit, heat shock protein 78 (HSP78), putative	Tb927.2.3030	30.5497	30.8972	30.9762	30.5272	30.381	30.5447	30.3566	30.6337	30.8305	30.8777	30.1469	30.2458	30.2152	30.248
+	1.84713	-0.593308	Q38EY6	Q38EY6	60S acidic ribosomal protein, putative	Tb09.160.4200	30.9815	31.4326	31.6097	30.8536	31.0432	31.3223	30.7857	31.3443	31.4199	30.0714	30.7398	30.7015	30.8409	30.7096
+	1.61018	-0.590578	Q57ZX9	Q57ZX9	WD_REPEATS_REGION domain-containing protein	Tb927.5.3030	27.3163	27.4282	27.6651	27.2475	27.2157	27.2819	26.7553	25.32	27.0862	26.1801	27.2197	26.5387	26.8913	26.8674
+	1.65183	-0.589883	Q38B88	Q38B88	Mitogen-activated protein kinase (EC 2.7.11.24)	Tb10.70.2070	28.0436	28.0008	28.6216	27.9942	27.6213	27.8086	27.9126	28.7353	28.5209	27.7438	27.705	27.574	27.5015	27.748
+	1.80968	-0.588461	Q57ZT8	Q57ZT8	Uncharacterized protein	Tb927.5.2620	26.2216	26.7094	26.1905	26.17	25.9123	25.5489	25.9544	25.53	26.3856	25.8916	25.8415	25.8369	25.886	25.5771
+	2.04884	-0.586874	Q585Q3	Q585Q3	2-hydroxy-3-oxopropionate reductase, putative (EC 1.1.1.31)	Tb927.6.1570	30.7858	30.7031	30.7153	30.3657	30.3374	30.8478	30.0809	30.6773	30.9479	30.1034	30.4701	29.951	30.1781	29.9923
+	2.85897	-0.586765	Q57VE2	Q57VE2	Short-chain dehydrogenase, putative	Tb927.5.1210	30.0086	30.2776	30.3048	29.6958	29.0683	30.1281	30.0034	30.0937	30.6506	29.7959	29.6656	29.5817	29.6813	29.5123
+	2.1065	-0.586301	Q381D1	Q381D1	Uncharacterized protein	Tb11.01.8270	25.4355	25.4529	NaN	25.4424	25.2064	24.979	24.5742	25.5735	NaN	24.5877	25.0594	24.6905	24.7871	24.8946
+	1.59952	-0.585804	Q586X9	Q586X9	Transcription elongation factor S-II, putative	Tb927.2.3580	27.6646	27.9016	27.8936	27.0802	26.9986	27.625	27.2628	26.9847	27.896	27.6917	27.6205	27.0054	27.3048	27.0058
+	1.39878	-0.5852	Q57VI4	Q57VI4	Peptidase T, putative (EC 3.4.11.14)	Tb927.7.6270	27.3462	27.5628	28.0843	27.7494	27.1244	27.4332	27.2829	28.4701	27.7674	27.9661	27.0762	27.3146	27.0514	26.8747
+	1.39881	-0.584744	Q382C8	Q382C8	Uncharacterized protein	Tb11.01.5680	30.6667	31.1296	30.856	30.3629	29.9447	30.8182	30.1571	30.5127	31.1396	30.4443	30.727	30.0096	30.214	30.2468
+	3.24461	-0.58382	Q381H3	Q381H3	Nucleoside diphosphate kinase (EC 2.7.4.6)	Tb11.01.7800	33.6724	33.8744	33.7706	33.316	33.3759	33.3286	33.5804	34.127	33.9397	33.0468	33.22	33.0477	33.2179	33.2689
+	1.64195	-0.582862	Q57X71	Q57X71	60S ribosomal protein-like	Tb927.7.4550	27.4188	27.8021	28.0578	26.9864	27.4922	27.7502	27.0373	NaN	27.8841	27.8915	27.2819	27.0008	27.1002	27.3241
+	3.46212	-0.581669	Q384N4	Q384N4	Ribonucleoside-diphosphate reductase (EC 1.17.4.1)	Tb11.02.5720	29.1047	29.174	29.3444	28.9644	28.8497	28.7052	28.7556	29.2296	29.4978	28.7174	28.5978	28.6796	28.6608	28.5658
+	1.66238	-0.580792	Q385I3	Q385I3	RNA-binding protein, putative	Tb11.02.3610	28.6866	28.6313	29.0312	28.1525	27.4815	28.3974	28.1227	28.5843	29.0698	27.4832	28.4645	27.8955	28.1549	28.294
+	3.13322	-0.57888	Q57YQ9	Q57YQ9	Peptidase, putative (EC 3.4.24.-)	Tb927.8.7020	29.7581	29.8023	29.9528	29.753	29.2767	29.3178	29.229	29.3468	29.883	28.8471	29.3707	29.1217	29.2514	29.2916
+	1.79063	-0.578241	Q57ZE2	Q57ZE2	Uncharacterized protein	Tb927.3.1690	29.3061	29.1913	29.4571	29.323	29.2064	29.0994	29.1634	28.6986	27.4367	28.8507	28.65	28.4885	29.085	28.7363
+	1.55985	-0.577506	Q38C42	Q38C42	Phosphotransferase (EC 2.7.1.-)	Tb10.70.5820	31.877	32.5122	32.5491	30.9337	31.0266	31.9573	31.8909	32.1179	32.2578	31.862	31.6525	31.6937	31.7937	31.8012
+	2.47651	-0.576994	Q57TY3	Q57TY3	Uncharacterized protein	Tb927.7.7460	29.9319	29.7175	29.9772	29.7014	29.4148	29.2174	29.4718	29.5082	29.5791	29.4894	29.2443	29.503	29.1556	29.2912
+	2.18575	-0.57672	Q381A3	Q381A3	Intraflagellar transport protein 22	IFT22 Tb11.01.8590	28.0463	28.3356	28.3381	27.8115	28.2159	28.2359	27.7782	27.9583	28.5037	28.4743	27.8564	27.4466	27.6497	27.7002
+	1.60296	-0.576409	Q38CZ3	Q38CZ3	Uncharacterized protein	Tb09.244.2780	27.5737	27.368	27.5473	27.2664	27.5597	27.005	27.3429	26.9024	27.3458	NaN	26.9729	27.1172	27.0999	26.4897
+	1.57789	-0.574036	Q57UZ7	Q57UZ7	LsmAD domain-containing protein	Tb927.8.4540	28.6362	28.6393	28.9974	28.3047	28.3995	28.4421	28.4723	28.9005	29.2853	28.725	27.9488	27.9665	28.3916	28.4275
+	2.0392	-0.572553	Q57U84	Q57U84	Aspartate carbamoyltransferase, putative (EC 2.1.3.2)	Tb927.5.3820	29.6711	29.6791	29.836	29.154	29.5989	29.05	29.371	29.566	29.409	29.0261	29.0283	28.9438	29.4458	29.2069
+	2.91056	-0.572237	Q382Z8	Q382Z8	40S ribosomal protein S17, putative	Tb11.01.3675 Tb11.01.3676	31.6536	31.7749	31.99	31.3503	31.3984	31.7214	31.0801	31.872	31.0041	31.8284	31.1992	31.2913	31.2566	31.1886
+	1.74471	-0.57168	Q585A4	Q585A4	MATH domain-containing protein	Tb927.6.1430	25.6963	NaN	25.5592	25.3524	25.162	25.7051	NaN	26.4166	25.5958	NaN	25.0928	NaN	25.0194	NaN
+	2.53096	-0.57156	Q57Z55	Q57Z55	Calcium-transporting ATPase (EC 7.2.2.10)	Tb927.5.3400	30.8227	30.8072	30.9253	30.5261	30.1605	30.5526	30.488	30.8906	30.923	30.1464	30.4324	30.0527	30.2467	30.3887
+	1.7194	-0.5705	Q386Q7	Q386Q7	Uncharacterized protein	Tb11.02.0130	26.9094	26.4087	26.9727	26.715	26.6102	26.047	27.182	26.3283	26.7643	27.078	26.1016	26.3488	26.2463	26.0757
+	1.81796	-0.56807	Q585M3	Q585M3	Aspartyl-tRNA synthetase, putative	Tb927.6.1880	30.5813	30.704	31.0282	30.2432	30.0422	30.434	30.2792	30.7874	30.7753	30.1054	30.071	30.038	30.2635	30.4398
+	1.73346	-0.566874	Q38AQ7	Q38AQ7	Nuclear pore protein	Tb10.6k15.3670	27.0775	27.2989	26.6902	26.6426	26.8328	26.9299	26.9047	27.221	26.9685	26.275	26.6134	26.3327	26.4025	26.4728
+	1.70774	-0.566209	Q387Q5	Q387Q5	Peptidylprolyl isomerase (EC 5.2.1.8)	Tb10.61.0180	29.476	29.6549	29.7443	29.1166	29.4679	29.3392	29.3023	29.6836	29.958	29.1124	28.9114	28.7942	29.1509	29.3789
+	1.48445	-0.565701	Q57YP5	Q57YP5	RNA-binding protein, putative	Tb927.8.6440	27.3083	27.3235	27.1123	27.2419	NaN	27.2048	NaN	27.6457	NaN	27.7139	26.5188	NaN	NaN	26.8459
+	2.56886	-0.564733	Q386S2	Q386S2	Uncharacterized protein	Tb11.22.0004	27.3665	27.3107	27.428	27.0733	27.1683	26.7273	26.8401	NaN	26.5816	26.9917	26.8663	26.6103	26.7397	26.9982
+	2.14422	-0.561754	Q57XS5	Q57XS5	Uncharacterized protein	Tb927.7.7050	27.2455	27.2297	27.3633	26.8797	26.9012	27.2543	26.9871	26.9547	27.4867	27.0009	26.8687	26.8827	26.6835	26.4361
+	2.47324	-0.561177	Q57XK6	Q57XK6	U-box domain-containing protein	Tb927.3.3560	29.1376	29.1259	29.3759	28.8787	28.7153	28.6911	28.9423	29.2887	29.6425	28.1991	28.7581	28.5152	28.5485	28.786
+	1.63363	-0.560647	Q38E63	Q38E63	Polyadenylate-binding protein (PABP)	Tb09.211.0930	29.9217	29.9325	30.3974	29.5283	29.6705	29.5727	29.7597	30.1788	30.3508	29.6124	29.3281	29.4913	29.485	29.7886
+	1.42059	-0.560131	Q57YH4	Q57YH4	EF-hand domain-containing protein	Tb927.8.560	27.2081	27.4215	NaN	26.9022	27.1864	26.9564	NaN	26.2158	27.4012	25.5947	26.827	26.9861	26.764	26.4416
+	2.05651	-0.55931	Q389I2	Q389I2	Nicotinate phosphoribosyltransferase, putative (EC 2.4.2.11)	Tb10.26.0320	25.8486	25.8959	25.9829	24.5608	26.305	25.4894	25.0748	NaN	NaN	25.559	25.2337	25.1381	25.385	25.6426
+	2.67118	-0.55868	Q4FKQ3	Q4FKQ3	Stress-inducible protein STI1-like, putative	Tb10.70.2770 Tb10.v4.0035	29.9642	29.8584	29.9549	29.5552	29.3115	29.3472	29.3473	30.0803	30.116	29.7016	29.4343	29.1397	29.4883	29.4063
+	1.8377	-0.558281	Q387E8	Q387E8	Ribokinase (RK) (EC 2.7.1.15)	Tb11.03.0090	32.4864	32.903	32.463	32.3015	32.3223	32.3499	31.8532	32.4392	32.4139	32.4396	31.9804	32.1193	32.2508	31.8863
+	1.4213	-0.556801	Q580D8	Q580D8	Ribosomal protein L21E (60S), putative	Tb927.4.1100	32.3879	31.842	32.3144	31.8873	31.5768	32.0573	32.0344	32.1721	32.5576	32.2748	31.9652	31.5296	31.4396	31.5643
+	2.35982	-0.556251	Q586C7	Q586C7	Uncharacterized protein	Tb927.2.5820	26.4609	26.307	26.2305	25.8054	25.6985	26.082	26.0883	25.3788	25.3326	NaN	26.0145	25.6338	25.7373	25.7207
+	2.56556	-0.555038	Q581Z5	Q581Z5	Golgi/lysosome glycoprotein 1	Tb927.8.1870	30.2385	30.295	30.5827	29.9725	29.6332	29.8329	29.9509	30.5737	30.5672	29.2336	29.9081	29.7218	29.8496	29.7887
+	2.36956	-0.554598	Q38B42	Q38B42	Fructose-bisphosphate aldolase (EC 4.1.2.13)	Tb10.70.1370	34.5521	34.6957	34.9476	34.4193	34.1906	34.5556	34.347	34.9645	34.8135	34.663	34.2876	34.0609	34.1527	34.2076
+	2.00835	-0.55392	Q584Q1	Q584Q1	RNA-binding protein, putative	Tb927.6.2550	27.6676	28.0387	27.5358	27.5339	27.44	27.7236	27.6007	27.5336	28.2951	27.3825	27.139	27.2818	27.0963	27.2567
+	1.85741	-0.553068	Q38FB8	Q38FB8	Fatty acyl CoA synthetase 3 (EC 6.2.1.3)	Tb09.160.2810	30.6407	30.6389	30.5047	30.3085	30.0342	30.3736	30.2714	30.5604	30.6368	29.9038	30.2739	30.109	30.0859	29.698
+	1.44898	-0.553002	Q57W23	Q57W23	Uncharacterized protein	Tb927.5.780	27.5472	27.613	27.9172	27.0252	27.2236	27.6083	26.8174	27.7548	28.1073	27.6236	27.4161	26.7737	27.0634	27.3046
+	2.5934	-0.552547	Q585H6	Q585H6	Flagellar attachment zone protein 1	FAZ1 Tb927.4.3740	29.4963	29.6327	29.4217	29.2183	29.5186	28.9716	29.015	29.3738	29.5414	28.8274	28.9085	28.9053	29.1767	28.8669
+	1.9139	-0.552364	Q57V70	Q57V70	Symplekin_C domain-containing protein	Tb927.8.7490	26.1465	26.123	26.4251	25.8286	25.9349	25.9344	25.7257	26.7772	26.5697	25.875	25.41	25.6637	25.8853	25.7579
+	1.56949	-0.549918	Q585Y7	Q585Y7	Replication factor C, subunit 2, putative	Tb927.6.3890	27.164	26.7398	26.7722	26.6143	26.3622	26.1432	26.4368	26.7279	26.6053	26.7218	26.1859	26.6592	26.3637	26.1596
+	1.95395	-0.549061	Q585V4	Q585V4	Chaperone protein DnaJ, putative	Tb927.2.5160	30.7815	30.922	31.1571	30.4241	30.2866	30.2443	30.5309	30.5948	31.1539	30.3814	30.6217	30.1869	30.3807	30.4284
+	2.18938	-0.548157	Q57XJ2	Q57XJ2	Trans-sialidase (EC 3.2.1.18)	Tb927.7.6850	29.78	29.7781	30.1209	29.8705	29.499	29.4559	29.7955	30.0397	29.8214	29.4729	29.294	29.4094	29.1912	29.4847
+	2.50052	-0.547308	Q57X55	Q57X55	Threonine synthase, putative (EC 4.2.3.1)	Tb927.7.4390	31.939	32.0748	32.0373	31.7347	31.8211	31.7184	31.5952	31.7357	31.5736	31.1282	31.6972	31.3118	31.403	31.4669
+	1.95152	-0.545889	Q57Y08	Q57Y08	Uncharacterized protein	Tb927.4.4040	28.3689	28.5708	28.2124	28.064	28.1709	28.179	27.9669	28.3756	28.5204	28.1807	28.0738	27.824	27.8307	27.6241
+	2.32743	-0.544234	Q582K9	Q582K9	Uncharacterized protein	Tb927.7.5940	30.9615	31.089	30.9437	30.3264	30.7491	30.8281	30.635	31.5653	31.7253	31.0849	30.2034	30.455	30.6092	30.5478
+	2.22418	-0.543634	Q381H8	Q381H8	Uncharacterized protein	Tb11.01.7740	27.5737	27.7121	27.6443	27.869	27.6513	27.0768	27.5846	27.2043	27.2233	27.106	26.9783	26.8957	27.2943	27.2307
+	1.62288	-0.539415	Q386C0	Q386C0	Uncharacterized protein	Tb11.02.1440	25.6422	25.2721	NaN	25.4577	25.0119	25.0841	24.6257	NaN	NaN	25.6183	24.9764	24.7576	24.8672	25.0697
+	2.19489	-0.539005	Q38A18	Q38A18	Uncharacterized protein	Tb10.6k15.0810	30.7832	31.096	30.936	30.5885	30.7958	30.8202	30.3545	30.4134	30.8597	30.4111	30.5981	30.4107	30.3727	30.216
+	1.97619	-0.538495	Q382H6	Q382H6	Rhodanese domain-containing protein	Tb11.01.5195	27.5619	27.9304	27.4825	27.4126	26.8434	27.3543	27.3361	26.3375	NaN	NaN	27.291	27.0647	27.0181	27.1053
+	1.91651	-0.535508	Q381H1	Q381H1	Tubulin-specific chaperone A	Tb11.01.7825	26.7117	26.7075	NaN	26.3146	26.7049	NaN	26.4007	26.3128	NaN	26.6064	26.1147	NaN	26.2336	NaN
+	2.46254	-0.531907	Q583I5	Q583I5	C2 domain-containing protein	Tb927.4.2080	30.353	30.2755	30.5423	29.9919	29.9495	29.9197	30.2112	30.5298	30.423	29.8164	29.8278	29.6919	29.9139	29.9999
+	2.95319	-0.529754	Q38AE7	Q38AE7	Nuclear pore complex protein (NUP155), putative	Tb10.6k15.2350	27.9191	28.194	28.1118	28.0444	27.565	27.8418	27.6234	28.6497	28.3357	26.8347	27.6269	27.5678	27.5154	27.4707
+	1.75204	-0.526487	Q386X0	Q386X0	Uncharacterized protein	Tb11.42.0004	29.4281	29.4184	29.5149	29.0692	29.5471	29.4953	28.9356	29.4072	29.7132	28.8373	29.1345	28.5691	29.0666	28.9392
+	2.12168	-0.526116	Q585W3	Q585W3	ADP-ribosylation factor, putative	Tb927.6.3650	30.1902	30.1089	29.9457	29.6023	29.9248	29.2654	29.2833	29.9434	29.7183	29.6674	29.578	29.2959	29.6713	29.6768
+	1.53068	-0.524864	Q382E0	Q382E0	Pab1p-dependent poly(A) ribonuclease subunit, putative	Tb11.01.5540	25.2691	25.0596	NaN	24.9752	24.2772	NaN	24.3255	NaN	NaN	NaN	24.4801	24.8371	24.4681	24.7728
+	2.20193	-0.523743	Q580D6	Q580D6	V-type ATPase, A subunit, putative (EC 3.6.3.14)	Tb927.4.1080	30.1927	30.1725	30.5443	30.0668	30.1636	29.9869	30.0541	30.3042	30.4935	30.0912	29.9178	29.7492	29.6958	29.7548
+	3.06657	-0.523438	Q38F23	Q38F23	Nucleolar RNA binding protein, putative	Tb09.160.3820	30.7839	31.0153	30.9796	30.3095	30.0567	30.6348	30.6278	30.5266	30.7451	30.3089	30.3577	30.3661	30.5101	30.3774
+	2.98288	-0.522465	Q388F5	Q388F5	Uncharacterized protein	Tb10.61.2260	27.347	27.4894	27.6542	27.2815	26.717	26.353	27.0832	26.5594	27.4717	26.2481	27.0004	26.941	27.0042	26.9519
+	3.62058	-0.521784	Q57TV5	Q57TV5	Succinate dehydrogenase [ubiquinone] flavoprotein subunit, mitochondrial (EC 1.3.5.1)	Tb927.8.6580	30.8836	30.8077	30.9217	30.7542	30.8671	31.058	30.5141	30.6637	30.7558	30.9522	30.3161	30.3122	30.4715	30.297
+	2.65785	-0.521246	Q584R4	Q584R4	p22 protein	Tb927.6.2420	29.3623	29.4319	29.3462	28.8074	29.0255	29.1109	29.2484	28.8673	28.768	28.6975	28.6834	28.7893	28.9724	28.9904
+	2.03828	-0.518855	Q586H9	Q586H9	Uncharacterized protein	Tb927.6.5070	30.7079	31.0567	31.2051	30.4421	30.3844	30.599	30.5423	31.2191	30.7147	30.6212	30.4261	30.5184	30.4949	30.4448
+	1.5586	-0.517995	Q57W67	Q57W67	Cytosolic leucyl aminopeptidase, putative (EC 3.4.11.1)	Tb927.8.3060	29.7936	29.8141	30.0795	29.8595	29.4528	29.7021	29.6932	29.6951	29.5925	28.8284	29.6303	29.5461	29.2437	29.0909
+	1.89495	-0.515903	Q57UN7	Q57UN7	Calpain-like cysteine peptidase, putative	Tb927.7.4070	32.1152	32.1374	32.1503	32.1501	32.5885	31.7128	31.5473	31.8627	32.0247	32.4425	31.62	31.2975	31.7326	31.8234
+	2.78393	-0.509588	Q383E1	Q383E1	Guanine nucleotide-binding protein beta subunit-like protein	Tb11.01.3170 Tb11.01.3180	32.4096	32.1274	32.1703	32.0808	31.9237	32.1401	31.7008	31.7574	31.9405	31.9251	31.7599	31.7613	31.6296	31.7539
+	3.09411	-0.508552	Q384R3	Q384R3	NADPH--cytochrome p450 reductase, putative (EC 1.6.2.4)	Tb11.02.5420	28.4765	28.2208	28.4571	27.8779	27.9686	28.3461	28.046	28.29	28.7662	28.1973	27.8419	27.9075	27.8709	27.8847
+	2.25622	-0.508228	Q4GYQ3	Q4GYQ3	Phosphatase-like protein, putative	TB927.1.3200	27.7486	27.9278	27.9072	27.3382	27.455	27.0509	27.3912	27.5257	27.5363	27.9289	27.4386	27.104	27.4261	27.4433
+	2.28252	-0.507727	Q384L4	Q384L4	Sas10 domain-containing protein	Tb11.01.0490	NaN	26.7003	26.7538	25.7913	25.8291	26.1219	26.6516	26.6691	27.4931	NaN	26.1693	26.1098	26.3893	26.2089
+	2.17071	-0.506677	Q385V6	Q385V6	Protein kinase A regulatory subunit	Tb11.02.2210	28.3091	28.3824	28.5996	28.0706	28.1131	28.2771	27.9873	28.365	28.6072	28.5741	27.7181	27.9129	28.0379	28.0258
+	1.69411	-0.506657	Q386N6	Q386N6	MYND-type domain-containing protein	Tb11.02.0340	26.4276	26.6158	26.6931	26.9077	26.1536	NaN	26.3231	26.7042	26.0602	NaN	26.3137	26.2232	25.8752	25.8766
+	2.12999	-0.502609	Q581X7	Q581X7	Mannose-1-phosphate guanyltransferase, putative (EC 2.7.7.13)	Tb927.8.2050	26.8125	26.9691	NaN	26.4631	26.0692	26.4026	NaN	26.3834	26.5995	25.6149	26.3101	26.2698	26.4554	26.5174
+	1.92001	-0.498935	Q581Y2	Q581Y2	Cyclophilin type peptidyl-prolyl cis-trans isomerase, putative (EC 5.2.1.8)	Tb927.8.2000	29.2155	29.408	29.3537	29.0264	28.7897	29.2211	28.8661	29.6729	29.5952	29.0423	28.8804	28.5329	28.8909	29.0029
+	2.37082	-0.498768	Q38A81	Q38A81	Uncharacterized protein	Tb10.6k15.1510	27.6205	27.7853	27.9528	27.5121	27.7503	27.5412	27.2221	27.9488	28.1788	27.4314	27.3215	27.1395	27.3759	27.3128
+	1.83071	-0.498463	Q580S0	Q580S0	Intraflagellar transport protein 27 homolog	Tb927.3.5550	28.169	27.9149	28.1589	27.8374	27.9238	27.8003	27.4912	28.018	28.2893	26.8013	27.4564	27.7255	27.7765	27.3714
+	2.15619	-0.496713	Q384Y8	Q384Y8	Uncharacterized protein	Tb11.02.4650	26.1036	26.2531	NaN	25.8295	25.6115	25.5914	25.9751	26.0389	26.2738	NaN	25.7384	25.6076	25.6989	NaN
+	2.12502	-0.494087	Q57Z16	Q57Z16	Dihydrolipoamide acetyltransferase component of pyruvate dehydrogenase complex (EC 2.3.1.-)	Tb927.5.4330	28.6761	28.6818	28.9664	28.6064	28.3562	28.8308	28.5135	28.0464	28.9996	27.8389	28.4659	28.1435	28.2234	28.2899
+	1.64289	-0.493876	Q586J5	Q586J5	Small GTP-binding protein RAB6, putative	Tb927.2.2130	27.5035	27.5712	27.325	26.9854	26.9529	27.3814	26.8924	25.749	26.7498	27.4764	26.7205	27.07	26.8491	27.2511
+	1.74843	-0.491164	Q385D9	Q385D9	40S ribosomal protein S5, putative	Tb11.02.4170	32.9195	32.4665	32.7745	32.3726	32.1411	32.9348	32.4217	32.9631	32.2112	32.435	32.4321	32.229	32.09	32.165
+	4.09161	-0.490963	Q38EX6	Q38EX6	NAD-specific glutamate dehydrogenase (EC 1.4.1.2)	Tb09.160.4310	34.1685	34.2152	34.321	33.9081	34.0582	34.0745	33.7984	34.2374	34.1836	34.1994	33.7049	33.7768	33.7343	33.7598
+	2.75576	-0.484709	Q4GYJ4	Q4GYJ4	Glucose-6-phosphate isomerase (EC 5.3.1.9)	PGI TB927.1.3830	30.6502	30.7621	30.6969	30.7171	30.4084	30.4884	30.2991	30.2171	30.3601	30.4255	30.1375	30.3675	30.2772	30.0913
+	2.25414	-0.484586	Q381J6	Q381J6	60S ribosomal protein L27, putative	Tb11.01.7535 Tb11.01.7545	31.3863	31.304	31.5364	31.385	31.0432	31.3115	31.1366	31.7895	31.6118	31.8265	30.86	30.7512	31.0048	31.0813
+	1.85703	-0.483949	Q57W51	Q57W51	Mitochondrial processing peptidase, beta subunit, putative (EC 1.10.2.2)	Tb927.5.1060	32.5174	32.5064	32.8094	32.3412	32.3102	32.5529	32.3999	32.9085	32.8817	32.8642	32.2739	31.881	32.177	32.1766
+	1.6567	-0.482603	Q57TZ7	Q57TZ7	Prefoldin subunit 3	Tb927.7.570	29.1013	29.446	29.0873	29.0087	28.1828	28.9923	28.6011	28.5859	28.9247	29.224	28.9229	28.5456	28.8503	28.5969
+	3.86402	-0.481555	D6XKT6	D6XKT6	Tryparedoxin peroxidase (EC 1.11.1.-)	Tb927.8.1990	32.1399	32.0709	32.004	32.2411	32.0665	31.8185	31.7987	31.4884	31.9457	31.8144	31.5727	31.6358	31.631	31.5207
+	1.9725	-0.479636	Q38CX3	Q38CX3	40S ribosomal protein S6	Tb09.244.2630	32.2415	32.121	32.4366	32.0445	30.9962	32.0412	31.8033	32.4722	32.4682	32.0489	31.9488	31.5722	31.7927	31.8333
+	2.11655	-0.47813	Q385Q0	Q385Q0	Uncharacterized protein	Tb11.02.2840	27.5238	27.9364	27.7509	27.9105	27.7628	27.5149	27.7335	28.1465	27.7441	27.3995	27.1499	27.2672	27.2699	27.3486
+	1.96835	-0.471877	Q388L1	Q388L1	Uncharacterized protein	Tb10.61.3040	25.2451	25.3252	25.1877	24.9845	24.332	25.2695	24.6238	25.2182	24.7573	NaN	24.868	24.6935	NaN	NaN
+	1.75332	-0.471286	Q582W2	Q582W2	PH domain-containing protein	Tb927.3.2490	28.5288	28.8029	28.8583	28.4221	28.4171	28.558	28.5402	28.7004	28.2555	28.0086	28.5059	28.2101	28.236	28.0828
+	2.7083	-0.469888	Q38BM8	Q38BM8	Proteasome activator protein PA26	Tb10.70.3660	31.3378	31.4499	31.5313	31.0366	30.7826	31.1735	31.0912	31.4501	31.3698	30.3719	31.0882	30.8354	30.9399	31.0158
+	2.71008	-0.468188	Q386I6	Q386I6	Dynein heavy chain, putative	Tb11.02.0760	31.2403	31.3996	31.4706	31.1214	30.974	31.0092	31.0409	31.2539	31.4329	30.8582	31.034	30.8393	30.8982	30.8365
+	1.69591	-0.46553	Q38AP0	Q38AP0	Uncharacterized protein	Tb10.6k15.3460	29.5931	29.3846	29.2801	29.3403	29.3497	29.2562	29.0897	29.2984	28.9851	28.8601	29.1506	29.0286	28.9456	28.6902
+	2.73556	-0.463889	Q388Q5	Q388Q5	Citrate synthase	Tb10.05.0150	29.9038	29.975	30.1926	29.9341	29.3454	29.9103	30.0339	30.1965	30.3422	29.601	29.5348	29.5273	29.5534	29.6242
+	3.19517	-0.463835	Q38AE5	Q38AE5	T-complex protein 1, theta subunit, putative	Tb10.6k15.2330	31.5262	31.5504	31.6634	31.2066	31.3373	31.1043	31.1982	31.7599	31.586	31.5832	31.0441	31.0592	31.1322	31.2291
+	1.70523	-0.463404	Q387T9	Q387T9	RING-type domain-containing protein	Tb10.61.0560	27.821	28.005	28.2422	26.8847	27.2216	27.0673	27.9941	28.4184	26.8101	27.7843	27.4203	27.5057	27.5306	27.7809
+	2.18639	-0.461527	Q4GYE7	Q4GYE7	Uncharacterized protein	TB927.1.4310	29.7315	29.8298	30.1049	29.6676	29.4311	29.6905	29.6561	29.8296	30.2399	29.7935	29.3995	29.3407	29.4596	29.509
+	2.72824	-0.461377	Q38CY8	Q38CY8	60S ribosomal protein L5, putative	Tb09.244.2730 Tb09.244.2740	32.3748	32.4165	32.6496	32.2655	31.8928	32.4348	32.0906	32.2874	32.5353	32.1312	31.9833	31.9738	32.0431	32.0756
+	1.58281	-0.460532	Q388C9	Q388C9	Fibrillarin, putative	Tb10.61.1920	30.2732	30.0932	30.1864	29.7449	29.6637	30.1193	29.7969	29.819	30.2608	29.5573	30.0799	29.6096	29.6235	29.5819
+	1.7609	-0.459517	Q57YL6	Q57YL6	40S ribosomal protein S8	Tb927.8.6150 Tb927.8.6160	31.8186	31.6295	31.8427	31.8478	31.447	31.5181	31.48	31.5937	31.6905	31.3487	31.5588	31.3213	31.0716	31.2646
+	1.68961	-0.45887	Q38BV5	Q38BV5	Importin beta-1 subunit, putative	Tb10.70.4720	29.0714	28.6967	29.1981	29.1032	28.5302	28.6777	28.4396	28.8558	29.3697	28.6876	28.5638	28.6408	28.4842	28.4308
+	1.78274	-0.457509	Q583F4	Q583F4	Uncharacterized protein	Tb927.4.4690	28.4455	28.3837	28.7295	28.3508	27.9311	28.6951	28.3388	28.7272	28.4842	28.5825	28.2802	27.9714	27.9246	28.072
+	1.79025	-0.456986	Q38FX2	Q38FX2	Uncharacterized protein	Tb09.160.0670	27.9901	27.8026	27.97	28.0311	28.8581	28.095	27.7632	28.0324	28.3607	27.4566	27.6927	27.4673	27.4904	27.2052
+	3.78465	-0.456011	Q38B11	Q38B11	Protein kinase, putative (EC 2.7.11.1)	Tb10.70.0970	29.9225	29.8805	29.9327	29.4565	29.7042	29.4491	29.3197	29.5088	30.1492	29.5984	29.3924	29.4356	29.5612	29.4343
+	1.7026	-0.455161	Q57YA8	Q57YA8	Nitroreductase domain-containing protein	Tb927.7.2980	33.507	33.6998	33.7287	33.3793	33.7005	33.2923	33.1917	33.5809	33.3603	33.7659	33.1197	32.9324	33.3221	33.3857
+	1.81666	-0.454249	Q381S5	Q381S5	Uncharacterized protein	Tb11.01.6740	28.7677	28.8219	29.0985	28.8316	28.2509	28.6857	28.8734	29.0567	28.4945	29.1236	28.334	28.2833	28.5764	28.5734
+	2.22281	-0.45387	Q57XR3	Q57XR3	ATPase, putative	Tb927.7.6930	28.3014	28.2614	28.2891	27.8985	28.2291	28.3292	28.1142	28.0957	28.5302	27.205	27.939	27.622	27.9882	27.7713
+	1.68113	-0.452693	Q57XC6	Q57XC6	Kinesin-like protein	Tb927.8.2630	30.3062	30.706	30.7569	30.1648	30.172	30.0901	30.2015	30.5272	30.627	30.3469	30.1777	30.0396	30.275	30.0557
+	2.28148	-0.451431	Q386R0	Q386R0	Carboxypeptidase, putative (EC 3.4.17.19)	Tb11.02.0100	30.6361	30.6844	30.8432	30.3436	30.688	30.2884	30.4274	30.6278	30.7909	30.6505	30.3168	30.1015	30.4225	30.2384
+	1.92582	-0.451085	Q57V74	Q57V74	3,2-trans-enoyl-CoA isomerase, mitochondrial, putative (EC 5.3.3.8)	Tb927.8.7530	29.443	29.8494	29.7342	29.5331	29.1078	29.5353	29.2028	29.7805	30.0724	29.2834	29.301	29.3183	29.1394	29.139
+	2.63238	-0.450511	Q38A80	Q38A80	Uncharacterized protein	Tb10.6k15.1500	33.7747	33.816	33.884	33.6112	33.6822	33.9416	33.6355	33.7008	33.9693	34.1596	33.5217	33.2217	33.3414	33.4129
+	1.83786	-0.450169	Q38EJ5	Q38EJ5	Uncharacterized protein	Tb09.160.5530	28.1744	28.2755	28.3356	27.9953	28.4618	28.1107	27.7892	27.0821	28.121	28.5573	27.5945	27.7198	27.8866	28.0459
+	1.71857	-0.4493	Q582T5	Q582T5	Uncharacterized protein	Tb927.3.2220	28.3864	28.5952	28.7216	27.8903	27.9237	28.2279	28.182	28.3374	28.6242	28.3019	27.9819	27.9563	28.3015	28.234
+	2.41692	-0.449053	Q38BB6	Q38BB6	Uncharacterized protein	Tb10.70.2350	27.9887	27.9717	28.0429	27.5133	27.6721	28.0155	26.9729	27.8993	28.5185	27.2677	27.6199	27.4806	27.3889	27.7189
+	2.81071	-0.447245	Q388V7	Q388V7	Prolyl-trna synthetase, putative (EC 6.1.1.5)	Tb10.389.0630	31.1279	31.324	31.3819	31.0739	30.7988	30.7892	30.8118	30.7979	31.3077	30.9629	30.776	30.7977	30.8924	30.8568
+	2.00478	-0.446286	Q587C0	Q587C0	3-hydroxy-3-methylglutaryl coenzyme A reductase (HMG-CoA reductase) (EC 1.1.1.34)	Tb927.6.4540	29.2501	28.9184	29.2944	29.0842	28.7785	28.6528	28.2075	28.9191	29.2787	27.4324	28.748	28.71	28.7806	28.5935
+	2.47391	-0.44478	Q382W6	Q382W6	Uncharacterized protein	Tb11.01.3960	29.5019	29.6397	29.7099	29.0299	29.2436	29.5222	29.2973	29.7284	29.6796	28.8955	29.1657	29.312	29.18	29.0317
+	2.00485	-0.44387	Q38CW7	Q38CW7	Calcium motive P-type ATPase, putative (EC 3.6.3.-)	Tb09.244.2570	29.7821	29.8131	29.9636	29.6685	29.4931	29.6864	29.2418	29.6972	30.1051	29.7595	29.3702	29.2912	29.319	29.6559
+	1.62223	-0.443503	Q582I3	Q582I3	Deoxyribose-phosphate aldolase, putative (EC 4.1.2.4)	Tb927.7.5680	28.5951	28.5082	28.3686	28.2588	28.6656	28.3047	28.3364	28.5343	28.5068	28.5663	28.3649	27.9489	27.9781	27.8966
+	2.23052	-0.442771	Q57XB2	Q57XB2	Uncharacterized protein	Tb927.8.2770	29.2752	29.3504	29.4785	29.1049	29.2663	29.1893	29.0811	29.3793	29.4902	29.7343	29.1174	28.7851	28.8818	28.9167
+	2.49295	-0.442165	Q57U33	Q57U33	Proline dehydrogenase (EC 1.5.5.2)	Tb927.7.210	31.451	31.7115	31.6534	31.4024	31.1997	31.4018	31.2891	31.2619	31.3241	31.4365	31.1668	31.2824	31.1198	31.0835
+	2.41851	-0.439616	Q386B6	Q386B6	Mitochondrial processing peptidase alpha subunit, putative (EC 3.4.24.64)	Tb11.02.1480	31.5437	31.7213	31.6749	31.451	31.4968	31.3036	31.2045	31.3891	31.6979	31.7524	31.3542	31.1622	31.0605	31.2512
+	2.50673	-0.438533	D6XKS6	D6XKS6	Cytochrome c1, heme protein, mitochondrial (EC 1.10.2.2)	Tb927.8.1890	29.8254	29.8651	29.9787	29.7611	29.2227	29.9299	29.7973	29.481	30.1293	29.7409	29.5954	29.3877	29.3179	29.5039
+	2.34863	-0.436004	Q580G3	Q580G3	Lysine--tRNA ligase (EC 6.1.1.6) (Lysyl-tRNA synthetase)	Tb927.8.1600	29.5715	29.5042	29.7264	29.6613	29.3901	29.3213	29.4191	29.8187	29.8831	29.8838	29.3255	29.1227	29.1657	29.045
+	2.00832	-0.435438	Q383K1	Q383K1	Uncharacterized protein	Tb11.01.2550	27.3265	27.2699	27.4073	27.0302	26.8049	27.4102	27.3592	27.1172	NaN	26.651	27.0794	26.7392	27.0138	26.7641
+	1.71523	-0.433252	Q586Z6	Q586Z6	Glyceraldehyde-3-phosphate dehydrogenase (EC 1.2.1.12)	Tb927.6.4300	35.8256	36.0018	36.3289	35.7946	35.5027	35.8228	35.8213	36.4436	36.1084	36.3606	35.6839	35.5828	35.5669	35.6418
+	2.40941	-0.432504	Q383T1	Q383T1	2-oxoglutarate dehydrogenase E1 component, putative (EC 1.2.4.2)	Tb11.01.1740	32.7162	32.9568	32.9844	32.5948	32.5047	32.5832	32.7026	32.7855	32.7475	32.2548	32.4395	32.3835	32.4227	32.5676
+	2.10764	-0.431421	Q57VW9	Q57VW9	Trans sialidase, putative (EC 3.2.1.18)	Tb927.5.440 Tb927.5.440b	28.4277	28.6962	28.7868	28.5866	28.2186	28.619	28.5486	28.9594	28.7889	28.1082	28.2015	28.1873	28.3071	28.1259
+	1.97428	-0.430405	Q57ZA1	Q57ZA1	Cytidylate_kin domain-containing protein	Tb927.3.2100	29.8726	30.1173	29.8787	29.2601	29.8601	29.5101	29.339	30.1007	30.1471	29.2155	29.6454	29.3183	29.5848	29.5546
+	1.86497	-0.430321	Q57ZK8	Q57ZK8	Beta_helix domain-containing protein	Tb927.3.3040	26.3942	26.7009	26.4923	26.1621	26.6228	26.7119	26.1858	26.9806	25.9538	26.0874	26.1862	NaN	26.0891	26.0211
+	2.16292	-0.429448	Q386D8	Q386D8	Proteasome regulatory ATPase subunit 2 (EC 3.6.4.8)	Tb11.02.1220	28.4978	28.2885	28.4764	28.1646	28.3872	28.0998	27.7911	28.5668	28.7506	28.0446	28.1667	27.9484	27.8448	28.0059
+	1.7628	-0.428574	Q586R7	Q586R7	RNA-binding protein, putative	Tb927.2.4710	29.5278	29.362	29.7295	29.0118	28.8457	29.0472	29.272	29.6642	29.7403	29.4197	29.0446	28.9424	29.2252	29.2326
+	2.22595	-0.426506	Q57WF6	Q57WF6	Centrin, putative	Tb927.7.3410	28.9023	29.0024	29.1593	29.1393	28.6985	28.3926	28.7059	28.544	28.7305	27.7279	28.6158	28.4243	28.6656	28.6736
+	1.86934	-0.4251	Q384P4	Q384P4	Dynein light chain, putative	Tb11.02.5620	27.1251	26.71	26.8983	27.0583	26.2851	26.5807	26.6377	27.3644	26.9957	27.1509	26.3681	26.502	26.5885	26.4857
+	1.8767	-0.417516	Q388D3	Q388D3	40S ribosomal protein S2, putative	Tb10.61.1960 Tb10.61.2070	32.1119	31.7222	32.0682	32.0243	31.4844	31.9588	32.0691	31.8882	31.4875	32.2875	31.5113	31.6553	31.5058	31.5273
+	1.93863	-0.415058	Q386Y0	Q386Y0	Intraflagellar transport protein IFT88, putative	Tb11.55.0006	28.6881	28.6822	28.8702	28.6675	28.4602	28.6031	28.4594	28.3506	28.3009	28.7436	28.1477	28.4709	28.4554	28.2531
+	2.45829	-0.412266	Q584N8	Q584N8	Retrotransposon hot spot (RHS) protein, putative	Tb927.2.100	31.6461	31.9089	31.9391	31.7195	31.4247	31.6813	31.7217	31.8554	31.8705	31.5587	31.3869	31.4134	31.4266	31.4493
+	2.56693	-0.404436	Q381P8	Q381P8	TOG domain-containing protein	Tb11.01.7010	30.3756	30.2136	30.2371	30.067	29.9194	30.1906	29.7621	30.1681	30.1981	30.1682	29.9802	29.8035	29.9327	29.7675
+	1.79561	-0.401273	Q385W9	Q385W9	Flagellar radial spoke component, putative	Tb11.02.2060	29.0553	29.1438	29.225	28.9852	28.9171	28.8539	28.6492	28.8167	28.4914	27.4837	28.6476	28.5647	28.7776	28.9704
+	1.74422	-0.400401	Q385F3	Q385F3	Eukaryotic release factor 3, putative	Tb11.02.4030	28.6994	28.9598	28.7659	28.2134	28.6096	28.5225	28.797	28.7593	29.0988	28.7585	28.2241	28.3381	28.4748	28.5949
+	3.24715	-0.394011	Q8IFI8	Q8IFI8	Retrotransposon hot spot (RHS) protein, putative retrotransposon hot spot protein 4 (RHS4), putative	TB927.1.120	32.9801	32.8793	32.9441	32.876	32.765	32.7141	32.8121	33.0299	32.8708	32.7694	32.5323	32.4459	32.5562	32.6276
+	2.71097	-0.393294	Q586P2	Q586P2	Trypanothione synthetase, putative (EC 6.3.1.9)	Tb927.2.4370	30.4791	30.3261	30.2981	29.6532	30.2572	29.9002	29.7995	30.4354	30.3571	29.4773	30.0279	30.0364	29.865	29.9687
+	2.35041	-0.390521	Q388Z3	Q388Z3	Plasma membrane ATPase (EC 7.1.2.1)	Tb10.389.1180	32.2906	32.3013	32.3602	31.7123	31.9146	31.9404	32.0667	32.4256	32.4476	32.1178	32.0158	32.0595	31.8436	31.7885
+	1.90546	-0.387241	Q57Z58	Q57Z58	Superoxide dismutase (EC 1.15.1.1)	Tb927.5.3350	29.5246	29.307	29.5037	29.852	29.4049	29.6377	29.668	29.1547	29.6991	29.388	29.2641	28.9676	29.0318	28.9678
+	2.14917	-0.382564	Q38EJ2	Q38EJ2	Adenylosuccinate lyase (ASL) (EC 4.3.2.2) (Adenylosuccinase)	Tb09.160.5560	29.038	28.8961	28.7846	28.78	29.0582	28.5202	28.7359	28.7389	28.9785	28.7768	28.6111	28.4596	28.614	28.41
+	2.14874	-0.381148	Q38B01	Q38B01	Clathrin heavy chain	Tb10.70.0830	31.9501	31.9338	32.2351	31.8846	31.4463	31.8707	31.6963	32.0272	32.2079	31.4228	31.5936	31.7115	31.6566	31.6724
+	3.15059	-0.37989	Q586B8	Q586B8	ATP-dependent Clp protease subunit, heat shock protein 100 (HSP100), putative	Tb927.2.5980	31.7825	31.7978	31.8498	31.2825	31.0016	31.5969	31.5746	31.446	31.6353	30.9361	31.4707	31.3601	31.3639	31.5258
+	3.77296	-0.373328	Q57UT0	Q57UT0	Coatomer subunit alpha	Tb927.4.450	28.7391	28.8002	28.7827	28.4619	28.7744	28.6874	28.7492	28.7474	29.0663	28.1655	28.4858	28.3747	28.3819	28.3604
+	1.87431	-0.370702	Q57W35	Q57W35	Oligosaccharyl transferase subunit, putative	Tb927.5.900	29.1737	29.2273	28.9677	28.9263	28.9626	29.4153	28.7415	28.9704	29.3562	28.4339	28.8832	28.8293	28.6767	28.6195
+	2.36346	-0.368316	Q587E3	Q587E3	Uncharacterized protein	Tb927.6.4770	29.7637	29.6741	29.7735	29.3978	29.5411	29.3402	29.6921	29.6581	29.8572	29.8129	29.5104	29.2621	29.4207	29.2818
+	2.96045	-0.357816	Q382L8	Q382L8	Uncharacterized protein	Tb11.01.4740	30.1005	30.1184	30.1864	29.9675	29.9228	30.0285	30.0089	30.2462	30.1961	29.5147	29.8472	29.7286	29.8461	29.6873
+	3.08275	-0.356909	Q57XH7	Q57XH7	Phosphoacetylglucosamine mutase (PAGM) (EC 5.4.2.3) (Acetylglucosamine phosphomutase) (N-acetylglucosamine-phosphate mutase)	Tb927.8.980	31.4153	31.3757	31.3002	31.0882	30.9567	31.0605	30.8902	31.1665	31.2745	30.5198	31.1054	30.9423	30.9867	30.9929
+	2.1414	-0.356776	Q57ZD2	Q57ZD2	Pyruvate dehydrogenase E1 component subunit beta (EC 1.2.4.1)	Tb927.3.1790	31.5232	31.8293	31.6463	31.6755	31.2872	31.4784	31.5071	30.9409	31.7525	31.2326	31.3843	31.2505	31.2861	31.3172
+	2.41373	-0.355207	Q38DP7	Q38DP7	Proteasome subunit beta (EC 3.4.25.1)	Tb09.211.2590	28.6425	28.4705	28.5586	27.9468	28.0581	28.0963	28.2976	28.6281	28.4107	28.2864	28.0977	28.1672	28.3238	28.2191
+	2.02892	-0.350335	Q38AC1	Q38AC1	40S ribosomal protein S12	Tb10.6k15.2050	31.7801	31.888	32.0007	31.4446	31.4742	31.7094	31.4209	31.533	31.4649	32.1028	31.6965	31.5434	31.4428	31.4743
+	2.40766	-0.336087	Q38DQ2	Q38DQ2	Calmodulin-like protein, putative	Tb09.211.2540	28.5931	28.7462	28.8572	28.3031	28.8373	27.6546	28.7231	28.3604	28.0342	27.4954	28.4099	28.3532	28.3999	28.4214
+	2.12034	-0.327058	D6XDN4	D6XDN4	ATP-dependent 6-phosphofructokinase (ATP-PFK) (Phosphofructokinase) (EC 2.7.1.11) (Phosphohexokinase)	pfk Tb927.3.3270	32.8419	32.8518	32.8453	32.441	32.7803	32.6353	32.4791	32.8661	32.837	32.2473	32.3712	32.658	32.5868	32.4612
+	2.30699	-0.322248	Q583Q5	Q583Q5	L-threonine 3-dehydrogenase, putative (EC 1.1.1.103)	Tb927.6.2790	33.8399	33.8376	33.7441	33.6497	33.7674	33.7934	33.3966	33.635	33.7828	32.9824	33.6153	33.4902	33.4745	33.3597
+	3.00208	-0.32028	Q382I7	Q382I7	Paraflagellar rod component, putative	Tb11.01.5100	31.756	31.7949	31.8677	31.8585	31.7508	31.6836	31.5515	32.0369	31.8332	31.9186	31.5558	31.4909	31.4959	31.4012
+	3.25514	-0.312854	Q57TU7	Q57TU7	Uncharacterized protein	Tb927.8.6660	31.1409	31.1589	31.1399	30.887	31.0097	30.7867	30.8026	30.9278	30.7241	30.6846	30.9309	30.817	30.811	30.776
+	2.74502	-0.310341	Q386F5	Q386F5	Aminopeptidase (EC 3.4.11.-)	Tb11.02.1070	32.0161	32.0702	32.1557	32.0251	31.8306	31.8695	31.787	32.0488	32.0158	31.8062	31.6741	31.7892	31.8181	31.7998
+	3.13367	-0.294449	Q57V18	Q57V18	Leucine-rich repeat protein (LRRP), putative	Tb927.7.1920	28.9776	28.9961	29.0709	29.003	28.8221	29.018	28.4047	27.9717	29.3002	28.7435	28.7631	28.7679	28.6558	28.6948
+	2.86915	-0.276981	Q584S0	Q584S0	Adenosine kinase, putative (EC 2.7.1.20)	Tb927.6.2360	30.1737	30.1621	30.195	29.7562	30.0482	29.9882	30.2492	30.4151	30.3546	29.7952	29.9191	29.809	29.9813	29.8903
+	4.07733	0.35388	Q581V1	Q581V1	Uncharacterized protein	Tb927.4.1300	32.2657	32.2841	32.3334	32.8236	33.0527	32.5775	32.8762	31.9986	31.9769	32.6638	32.6445	32.5914	32.6935	32.6638
+	1.84613	0.394687	Q38DN4	Q38DN4	Uncharacterized protein	Tb09.211.2700	29.8373	30.2076	29.8683	30.3819	30.2749	30.1322	30.4189	30.1978	29.9022	30.5566	30.3556	30.2876	30.4544	30.3655
+	1.78013	0.409595	Q38AM2	Q38AM2	Succinate--CoA ligase [ADP-forming] subunit beta, mitochondrial (EC 6.2.1.5) (Succinyl-CoA synthetase beta chain) (SCS-beta)	Tb10.6k15.3250	32.682	32.8309	32.4988	33.0629	33.3178	32.8802	32.7859	32.6993	32.1189	33.143	32.8726	33.18	33.1158	33.1523
+	1.7527	0.414202	Q38AG0	Q38AG0	AP complex subunit beta	Tb10.6k15.2500	27.344	27.0407	27.2385	27.5787	27.2551	27.1246	27.3557	26.9892	27.3016	25.7629	27.5424	27.8576	27.5416	27.5461
+	3.00069	0.426547	Q586B2	Q586B2	Uncharacterized protein	Tb927.6.4140	30.3801	30.1471	30.2753	30.1583	30.8485	30.4387	30.5837	29.5622	28.7342	31.3889	30.7279	30.6541	30.7361	30.6581
+	2.16584	0.488575	Q4GZ95	Q4GZ95	CTP synthase (EC 6.3.4.2) (UTP--ammonia ligase)	TB927.1.1240	28.4207	28.2127	28.2713	28.4775	28.7884	28.0358	28.2306	28.8468	28.7625	28.7761	28.5919	28.9174	28.718	28.9334
+	2.15748	0.497504	Q4FKQ5	Q4FKQ5	Pumillo RNA binding protein PUF1	Tb10.70.2800 Tb10.v4.0033	26.5031	26.3971	26.5535	26.4969	26.672	26.5199	26.6753	26.5047	26.5874	26.0398	27.2339	26.9538	26.9302	26.8104
+	2.54832	0.502927	Q57YG1	Q57YG1	Peptidyl-prolyl cis-trans isomerase (EC 5.2.1.8)	Tb927.8.690	28.4639	28.2748	28.3551	28.4878	29.0393	28.2486	28.6286	27.5574	28.1927	28.3845	29.0647	28.7775	28.7802	28.8478
+	1.78666	0.508409	Q385U7	Q385U7	Prostaglandin f synthase (EC 1.1.-.-)	Tb11.02.2310	33.3162	33.3956	33.4787	33.5142	33.9842	33.5386	33.7905	33.3134	33.2409	33.5877	33.7056	33.707	34.0593	34.1491
+	1.77685	0.523219	Q389A7	Q389A7	Uncharacterized protein	Tb10.389.1370	27.6509	27.7958	28.0877	28.0752	28.118	28.1585	28.3227	28.7727	28.8403	25.8999	28.5966	28.3314	28.1795	28.3646
+	1.69438	0.532063	Q57XJ5	Q57XJ5	ADP-ribosylation factor-like protein 3A, putative	Tb927.3.3450	29.7308	29.2226	29.3472	29.8651	30.148	29.8796	29.7572	30.0739	30.1054	30.0739	29.8268	29.8505	30.1651	30.02
+	2.56914	0.539515	Q4GZG3	Q4GZG3	Phosphoglycerate kinase (EC 2.7.2.3)	PGKB TB927.1.710	32.4975	32.597	32.2474	32.7386	33.0266	32.6586	33.1118	32.3351	32.4601	33.0722	33.0367	32.9225	33.0669	32.9211
+	1.90408	0.554927	Q586Q5	Q586Q5	Uncharacterized protein	Tb927.2.4530	25.8887	25.5165	25.98	25.9868	26.2111	26.5179	26.0497	26.7526	24.8229	26.1289	26.1719	26.5142	26.323	26.3907
+	1.79577	0.574071	Q381W2	Q381W2	Metalloprotease, putative (EC 3.4.24.-)	Tb11.01.6360	26.6305	26.6533	26.4046	27.1804	27.4118	27.1579	26.8986	27.2143	27.7946	26.9369	27.0784	27.0246	26.9457	27.4988
+	1.61593	0.58858	Q57WI9	Q57WI9	Uncharacterized protein	Tb927.7.3740	27.6337	28.0787	27.5043	28.3937	28.1174	27.8916	27.9091	28.0755	28.6147	27.4704	28.1604	28.1703	28.538	28.4412
+	1.44893	0.595693	Q385Q9	Q385Q9	Aspartate aminotransferase, mitochondrial (EC 2.6.1.1)	Tb11.02.2740	29.1433	28.6793	28.3047	29.8719	29.3015	29.3605	28.9929	28.9953	28.7893	28.7275	29.2896	29.2934	29.2202	29.416
+	1.44353	0.600629	Q389K1	Q389K1	60S ribosomal protein L6, putative	Tb10.26.0560	31.4714	31.5485	30.9794	32.0449	31.4869	31.4747	31.372	31.5279	30.2793	32.1274	31.8055	32.3073	31.8619	31.7601
+	1.35896	0.606983	Q388H8	Q388H8	Glycylpeptide N-tetradecanoyltransferase (EC 2.3.1.97)	Tb10.61.2550	28.0304	28.3094	27.4647	28.2057	28.2262	28.5527	28.1904	28.1223	28.1197	27.8132	28.3686	28.5775	28.729	28.492
+	2.77473	0.612114	Q584M8	Q584M8	Retrotransposon hot spot (RHS) protein, putative	Tb927.2.450	28.1544	28.5117	28.3587	28.6281	29.0878	28.7287	29.0314	29.0422	28.8118	28.9351	29.0514	28.9546	28.8458	28.9631
+	2.00145	0.636254	Q388P7	Q388P7	Zinc metallopeptidase, putative	Tb10.05.0230	26.0912	26.4043	26.456	26.4091	26.7849	26.6935	26.3628	26.8603	27.687	NaN	26.6691	26.9131	27.1174	27.114
+	1.42746	0.66314	Q584Q7	Q584Q7	Uncharacterized protein	Tb927.6.2490	27.4021	27.4342	27.9521	28.3517	27.9642	27.5671	28.1519	27.9696	27.2382	27.6337	28.3045	28.586	27.8415	28.305
+	1.32388	0.66785	Q386H1	Q386H1	Uncharacterized protein	Tb11.02.0890	26.255	26.2712	26.3809	25.0497	26.0177	26.7174	25.9327	27.3182	27.385	26.4701	26.6126	27.5886	26.8938	26.7858
+	1.96651	0.711656	Q388C6	Q388C6	Protein kinase, putative	Tb10.61.1880	28.6604	28.9534	28.4153	29.4037	28.9911	28.6803	29.246	27.3544	27.916	28.5027	29.402	29.1045	29.6109	29.4347
+	1.32263	0.716593	Q387G0	Q387G0	Isocitrate dehydrogenase [NADP] (EC 1.1.1.42)	Tb11.03.0230	29.5283	29.7291	28.7179	30.3063	30.2281	30.2106	30.1054	29.2864	29.2706	29.6777	29.8532	30.1365	30.1961	29.9809
+	2.4119	0.785813	Q384W5	Q384W5	Acidocalcisomal pyrophosphatase	Tb11.02.4910	29.273	28.9561	28.8542	29.772	29.4564	28.792	29.7731	28.789	28.5343	29.99	29.5703	29.951	29.7503	29.9826
+	1.84655	0.791709	Q389Y7	Q389Y7	Uncharacterized protein	Tb10.6k15.0400	27.636	27.5104	27.2364	28.2076	27.5778	27.678	28.2955	27.5829	27.4174	27.863	27.7856	28.5117	28.3037	28.4094
+	1.53983	0.800655	Q580T2	Q580T2	Uncharacterized protein	Tb927.3.5430	25.7868	25.9534	26.0466	26.0268	26.278	26.4296	26.0419	26.2802	24.6003	26.015	27.0139	27.1319	26.183	26.5893
+	1.44149	0.83363	Q384D1	Q384D1	Ribose 5-phosphate isomerase, putative (EC 5.3.1.6)	Tb11.01.0700	30.5017	30.7087	29.8984	30.8599	31.4606	30.1315	30.9677	30.6701	29.4684	30.3227	30.9612	30.8346	31.4736	31.5434
+	2.24383	0.836277	Q38D00	Q38D00	Uncharacterized protein	Tb09.244.2850	26.5675	27.1103	26.9581	27.6953	27.3391	27.3859	27.7369	26.9167	27.3556	27.1655	27.51	27.9929	27.7046	27.652
+	1.45006	0.858627	Q38D92	Q38D92	Uncharacterized protein	Tb09.211.4170	25.383	25.0841	NaN	25.8676	25.9451	25.7799	26.0624	NaN	NaN	NaN	26.4294	26.3503	25.8206	25.7685
+	1.40312	0.870713	Q383S3	Q383S3	Biotin--acetyl-CoA-carboxylase ligase, putative (EC 6.3.4.15)	Tb11.01.1820	28.4175	28.2244	27.9671	29.1199	29.1269	28.7248	28.5678	28.9244	27.7352	27.7374	28.3815	29.5291	29.3194	29.0649
+	1.99522	0.878579	Q387X7	Q387X7	Histone H3 variant	Tb10.61.1090	27.3172	27.7272	27.976	26.5089	27.3249	28.2698	28.8733	26.6706	28.0054	28.1225	28.3762	28.8893	28.3485	28.5942
+	2.38548	0.889459	Q383E0	Q383E0	Uncharacterized protein	Tb11.01.3190	27.0115	27.712	27.3571	28.6972	28.578	28.4407	28.0234	27.1493	28.3177	27.9642	28.3343	28.3256	28.1832	28.1555
+	1.95862	0.89007	Q389B9	Q389B9	Short-chain dehydrogenase, putative	Tb10.389.1500	28.6327	28.2602	28.4085	29.2422	29.2542	28.8561	28.7811	28.8829	28.6505	29.6852	28.8215	29.5993	29.3541	29.5207
+	2.9383	0.896874	Q57Z96	Q57Z96	Protein phosphatase (EC 3.1.3.16)	Tb927.3.2150	25.7056	NaN	25.9801	25.858	26.495	25.8569	25.8119	26.3197	26.5593	NaN	26.6959	26.8098	26.6331	26.8201
+	2.06548	0.904772	Q381L1	Q381L1	AMP deaminase, putative (EC 3.5.4.6)	Tb11.01.7390	24.4678	25.0816	24.7801	24.5967	25.1109	25.131	24.6074	25.2537	25.009	NaN	25.6746	26.0358	25.6206	25.394
+	2.39861	0.91831	Q57ZP0	Q57ZP0	Ribonucleoprotein p18, mitochondrial, putative	Tb927.5.1710	29.1542	28.7335	28.4626	29.904	30.1518	29.5389	29.5481	28.3687	28.5041	29.3996	29.5607	29.7772	29.8206	29.6485
+	2.40633	0.924186	Q383C3	Q383C3	Uncharacterized protein	Tb11.01.3400	25.2339	25.0083	24.6589	26.1167	25.1319	NaN	24.8973	NaN	25.7371	25.5732	25.9355	25.744	25.7307	26.1547
+	1.64076	0.926119	Q38AE4	Q38AE4	Uncharacterized protein	Tb10.6k15.2320	25.8659	26.7016	26.4701	26.9074	27.0933	26.9944	26.7876	26.6707	27.0054	27.5944	27.6852	27.0638	27.3832	26.9556
+	1.28882	0.927812	Q57XN7	Q57XN7	40S ribosomal protein S15, putative	Tb927.7.2340 Tb927.7.2370	27.8959	27.4496	27.2924	28.046	28.2054	27.5766	27.5466	28.2499	27.537	27.9083	27.6557	28.8978	28.5861	28.7555
+	1.45499	0.92862	Q38EX7	Q38EX7	Farnesyl pyrophosphate synthetase, putative (EC 2.5.1.-)	Tb09.160.4300	27.7943	28.767	27.5268	28.2876	28.6848	28.397	28.4326	28.1189	26.9016	28.7174	28.9152	28.8012	29.0448	29.0708
+	2.49971	0.929444	Q38AH1	Q38AH1	2,3-bisphosphoglycerate-independent phosphoglycerate mutase	Tb10.6k15.2620	30.4683	30.3868	30.1199	30.7882	31.1203	30.5085	30.9697	30.7622	30.5839	30.1317	30.8869	31.3175	31.3333	31.48
+	1.51533	0.934534	Q57XL7	Q57XL7	Uncharacterized protein	Tb927.7.2570	28.2244	28.9973	27.7456	29.8646	29.137	30.1116	29.6472	28.2247	28.987	28.7877	29.3791	29.0985	29.2821	29.2682
+	1.17828	0.935606	Q585I8	Q585I8	Serine/threonine-protein phosphatase (EC 3.1.3.16)	Tb927.4.3620	26.9718	26.2372	25.4946	26.7819	26.961	27.3732	27.0693	NaN	25.374	26.4037	27.6116	26.9519	27.1332	26.9839
+	1.40306	0.938756	Q57VA0	Q57VA0	Cytochrome b5 heme-binding domain-containing protein	Tb927.5.1630	25.3768	25.1408	26.3495	26.3908	25.9504	26.6281	26.3791	26.3363	26.3978	NaN	26.8505	26.6444	26.3203	26.4292
+	1.71251	0.945395	Q386Y4	Q386Y4	Uncharacterized protein	Tb11.55.0010	25.011	24.916	NaN	26.1608	25.6738	26.558	26.5664	25.4476	26.0052	26.9218	26.1201	26.2386	25.7588	25.5181
+	2.41854	0.953735	Q38DH6	Q38DH6	Uncharacterized protein	Tb09.211.3300	25.6399	25.8336	25.2203	25.8224	25.9743	26.5436	26.7881	25.7889	25.4446	25.8009	26.5741	26.4267	26.3209	26.7515
+	2.8313	0.955787	Q585U7	Q585U7	WD_REPEATS_REGION domain-containing protein	Tb927.2.5240	26.1926	25.9803	25.7461	27.6431	27.0922	27.1513	27.1929	26.0088	25.8994	26.8056	26.8885	27.1151	26.6975	27.0139
+	2.22015	0.965524	Q387Z4	Q387Z4	Uncharacterized protein	Tb10.61.1340	24.0876	23.602	NaN	24.6957	24.2417	24.0741	NaN	NaN	NaN	NaN	25.0135	24.7488	24.7777	24.7013
+	1.66754	0.983964	D6XCY8	D6XCY8	Proteasome endopeptidase complex (EC 3.4.25.1)	Tb927.3.780	27.7206	26.9855	27.3701	28.4554	28.2137	28.1857	27.5383	27.6448	27.958	27.6355	28.2994	28.9139	27.9675	28.19
+	1.51652	0.988485	Q389Z4	Q389Z4	Mitochondrial intermediate peptidase, putative (EC 3.4.24.59)	Tb10.6k15.0490	26.9737	26.7452	25.7891	27.8877	27.7125	27.8512	27.1503	26.1795	26.7688	26.9807	27.53	27.7543	27.2167	27.4636
+	1.51314	0.988558	Q57XH4	Q57XH4	Iron/ascorbate oxidoreductase family protein, putative (EC 1.2.3.4)	Tb927.5.300	26.4087	26.8616	25.7677	27.5167	26.8365	25.518	27.9341	26.3709	27.4985	25.7901	26.883	27.6839	27.4391	27.3323
+	1.56247	0.994373	Q57VN5	Q57VN5	Uncharacterized protein	Tb927.8.1170 Tb927.8.1190	27.559	26.6244	27.3394	28.2608	27.8686	28.2584	28.6639	27.4985	26.2631	28.7904	28.009	28.1631	27.8181	28.6842
+	1.48191	0.996399	Q583E7	Q583E7	Cytochrome c oxidase VIII (COX VIII), putative	Tb927.4.4620	26.8698	25.7065	26.3816	26.5742	27.5554	27.1222	27.0233	26.1534	26.1355	27.3693	26.911	27.7023	27.351	27.2986
+	1.33054	0.997676	Q57ZH3	Q57ZH3	Deoxyuridine triphosphatase, putative (EC 3.6.1.23)	Tb927.7.5160	27.3488	26.6991	27.5857	28.0723	28.1047	27.3175	27.7619	27.7706	25.6195	28.0958	27.6271	28.1154	28.2003	28.8928
+	3.63086	1.01458	Q38E83	Q38E83	p21 antigen protein, putative	Tb09.211.0740	27.4962	27.2883	27.5239	27.8765	28.5198	27.5664	27.9978	28.627	27.657	28.2747	28.3871	28.6753	28.3697	28.3708
+	1.35307	1.02706	Q382B7	Q382B7	Ubiquitin-conjugating enzyme E2, putative (EC 6.3.2.19)	Tb11.01.5790	25.0092	24.8391	25.506	24.751	25.2475	25.3201	25.4039	24.429	24.965	NaN	25.4982	25.8085	26.7158	26.5583
+	2.27655	1.04961	Q38E79	Q38E79	Uncharacterized protein	Tb09.211.0775	27.939	28.5401	27.8563	28.6609	28.9182	28.5481	28.1411	28.8361	26.4576	29.1888	28.9027	29.443	29.1336	29.1663
+	1.26478	1.06313	Q57WG5	Q57WG5	Glutathione-S-transferase/glutaredoxin, putative	Tb927.7.3500	29.7882	28.9682	28.3107	29.6082	29.9575	29.5558	30.1831	29.4729	29.4673	30.4008	29.8113	29.8994	29.9724	30.6591
+	1.5062	1.06653	Q381F2	Q381F2	Importin N-terminal domain-containing protein	Tb11.01.8030	23.8487	NaN	23.8592	24.9988	24.6318	24.4523	24.738	NaN	23.7489	NaN	25.5617	24.6931	24.6052	24.822
+	1.84124	1.07351	Q581W1	Q581W1	Pteridine reductase, putative (EC 1.5.1.33)	Tb927.8.2210	24.295	24.2895	24.5297	24.8834	23.9491	24.4664	24.9801	25.3545	24.3744	27.8887	25.4328	26.0019	25.516	24.8289
+	1.51725	1.07672	Q38AL4	Q38AL4	Fibrillarin	Tb10.6k15.3160	29.4902	29.2937	28.535	29.9703	29.6742	29.5	29.7734	28.0676	28.5538	29.4111	29.8934	30.6416	29.7158	30.4813
+	1.14331	1.11467	Q57VC7	Q57VC7	Uncharacterized protein	Tb927.5.1360	27.0168	26.1562	25.4405	27.2815	28.3503	26.8536	27.1516	25.6601	25.3924	27.3244	27.843	26.6056	27.4784	27.3497
+	1.58036	1.16342	Q382Q2	Q382Q2	Ribonucleoside-diphosphate reductase small chain (EC 1.17.4.1)	Tb11.v4.0005	28.1249	27.6902	26.7292	28.2598	28.3284	28.1629	28.2598	27.229	27.6986	28.1405	28.7606	28.7879	28.3222	28.8422
+	1.85767	1.17881	Q580G7	Q580G7	Uncharacterized protein	Tb927.8.1560	24.2704	23.958	24.7659	25.4056	25.7208	25.7672	25.3377	24.5153	NaN	NaN	26.0111	25.5053	25.5454	24.9791
+	1.84108	1.18396	Q389W3	Q389W3	Uncharacterized protein	Tb10.6k15.0140	29.0274	28.6713	27.8757	30.0603	29.8985	29.884	29.6373	28.4002	27.8937	29.0692	29.8436	29.9415	29.3577	29.6923
+	1.86026	1.22109	Q38BY9	Q38BY9	Malate dehydrogenase (EC 1.1.1.37)	Tb10.70.5110	32.4304	31.5694	31.9013	32.6053	33.0973	32.4089	32.5877	31.891	31.7971	33.2839	32.6007	33.5873	33.1659	33.3987
+	1.87105	1.24379	D6XEX9	D6XEX9	Proteasome subunit beta (EC 3.4.25.1)	Tb927.4.430	23.1577	22.7098	NaN	22.2574	23.0983	22.9959	23.6573	23.2146	23.32	NaN	NaN	24.4376	24.0346	24.0604
+	1.3523	1.25888	Q38CF6	Q38CF6	WD_REPEATS_REGION domain-containing protein	Tb10.70.7320	25.4501	NaN	24.1655	26.4615	25.462	24.8147	26.0785	25.3004	25.0775	25.924	25.7637	26.3586	26.1341	26.0102
+	1.55769	1.27496	Q38CG7	Q38CG7	V-type proton ATPase subunit H	Tb10.70.7480	25.7515	25.812	24.8049	26.5853	26.3689	26.7195	26.6668	25.6197	NaN	26.5429	27.3147	27.0411	26.2568	26.3118
+	2.98101	1.37361	Q57ZJ2	Q57ZJ2	Glutamine synthetase, putative (EC 6.3.1.2)	Tb927.7.4970	28.4681	28.8903	28.2028	29.0658	29.3818	27.4491	29.9779	28.216	28.1967	29.1128	29.6751	29.9975	30.0995	29.8039
+	2.31888	1.4017	Q384Z1	Q384Z1	Ribosome biogenesis protein BOP1 homolog	Tb11.02.4620	25.6645	25.177	26.3374	26.8776	27.2814	26.965	26.9037	26.4741	26.209	26.831	27.0346	27.146	27.2961	27.0353
+	2.16159	1.40427	Q38BM9	Q38BM9	Uncharacterized protein	Tb10.70.3670	25.2971	24.4505	25.5262	24.4968	26.522	25.0985	24.2104	24.7428	26.3116	25.0984	26.4609	26.2534	26.3838	26.884
+	2.33271	1.40653	Q57UM2	Q57UM2	Uncharacterized protein	Tb927.7.3920	25.3319	25.3329	25.6548	26.396	26.6002	27.1586	26.2144	24.8252	25.8299	NaN	27.1788	26.9083	26.1709	27.1276
+	1.77729	1.40748	Q38F38	Q38F38	Ribonucloprotein	Tb09.160.3670	28.6288	27.27	27.6789	30.0517	29.2819	29.2725	29.604	27.7048	27.1897	28.2863	29.1707	29.5101	29.5865	28.7996
+	2.26999	1.46757	Q38AR6	Q38AR6	Dipeptidyl-peptidase 8-like serine peptidase	Tb10.6k15.3800	26.7277	25.6774	26.1285	27.2389	27.1752	26.9255	26.8798	26.3346	27.0781	27.9047	27.2478	27.9811	27.6046	27.7482
+	1.58894	1.47326	Q581U3	Q581U3	Uncharacterized protein	Tb927.4.1380	NaN	24.9914	24.0622	25.9181	26.0014	26.1541	26.1498	25.3165	23.9496	NaN	26.1076	25.3857	26.1627	26.3443
+	1.63624	1.47537	Q386D7	Q386D7	NADH-cytochrome b5 reductase (EC 1.6.2.2)	Tb11.02.1230	23.9562	23.7255	NaN	25.1782	25.6226	24.6921	24.3995	NaN	NaN	NaN	24.5906	25.8779	25.5038	25.2927
+	2.29217	1.54168	Q38DQ0	Q38DQ0	Nucleoside diphosphate kinase, putative (EC 2.7.4.6)	Tb09.211.2560	25.7301	25.5212	25.0502	26.5092	26.9348	27.0126	27.442	26.2721	24.2656	25.8412	26.4602	27.5065	27.205	26.7304
+	3.06518	1.54964	Q38FT0	Q38FT0	Uncharacterized protein	Tb09.160.1070	26.8046	27.248	26.6345	27.8905	27.9027	27.7929	28.0248	26.8212	27.1956	27.8771	28.0701	28.4967	28.5293	28.6853
+	2.19487	1.56333	Q387K0	Q387K0	RNA-binding protein, putative	Tb11.03.0580	29.6015	29.6438	28.4163	31.1815	30.5594	31.0361	31.3547	29.39	27.9127	28.7567	30.6792	30.9738	30.6654	30.8172
+	1.36031	1.60055	Q57VY9	Q57VY9	CH_2 domain-containing protein	Tb927.8.4460	24.1258	24.4262	25.615	24.4799	22.8987	26.2312	NaN	NaN	25.5403	NaN	25.379	27.1341	26.743	26.0355
+	1.33902	1.62774	Q9N942	Q9N942	Retrotransposon hot spot (RHS) protein, putative retrotransposon hot spot protein 5 (RHS5), putative	TB927.1.420	25.964	26.2431	27.5969	27.6106	27.9026	26.7136	26.868	25.7856	26.1926	28.1202	27.843	28.8946	27.3496	28.8291
+	1.41833	1.63746	Q586H5	Q586H5	Uncharacterized protein	Tb927.6.5030	24.5858	25.9629	26.5288	27.684	26.5062	25.8763	26.6185	25.4933	NaN	NaN	27.3944	27.9274	27.4245	26.5736
+	2.59753	1.68618	Q385T0	Q385T0	Enkurin domain-containing protein	Tb11.02.2490	26.2136	26.9469	25.8298	27.9977	27.4368	28.2993	28.1471	27.9821	26.5446	27.1769	28.1572	28.1485	27.7056	28.0538
+	1.34942	1.76068	Q580L6	Q580L6	Uncharacterized protein	Tb927.3.4260	24.7505	27.2103	24.9649	27.321	27.4678	27.2162	27.2536	25.857	25.0836	26.9867	27.4988	27.2824	27.3427	27.4863
+	3.74121	1.90508	Q384M9	Q384M9	C3H1-type domain-containing protein	Tb11.02.5760	25.8984	25.9972	25.6647	27.7615	26.8514	27.2834	27.0556	26.7125	26.0377	28.1715	28.0876	27.8442	27.7229	27.3794
+	1.12131	1.91305	Q386Z2	Q386Z2	Uncharacterized protein	Tb11.55.0017	25.9379	25.8536	23.1636	25.7559	26.5986	26.1773	26.2828	26.4738	25.8474	25.568	25.9205	27.3375	27.2054	27.129
+	2.87798	1.96334	Q586A0	Q586A0	Uncharacterized protein	Tb927.6.4020	24.0625	24.5933	NaN	26.2937	26.2271	NaN	25.8721	25.5136	NaN	26.6287	26.5322	26.122	26.4688	26.0419
+	2.37791	1.96519	Q38E24	Q38E24	Uncharacterized protein	Tb09.211.1310	25.2953	24.4509	NaN	26.6457	27.0435	26.2055	26.9449	23.5344	24.0417	NaN	26.6505	27.2465	26.8108	26.6454
+	2.01662	1.98244	Q57ZT5	Q57ZT5	Macro domain-containing protein	Tb927.5.2590	24.9291	26.0198	24.08	26.5995	26.7719	27.2792	26.9527	26.3597	24.3915	NaN	27.0156	27.0468	27.2127	26.6932
+	4.40731	2.49516	Q586G9	Q586G9	Serine/arginine-rich protein specific kinase SRPK, putative	Tb927.6.4970	24.7529	NaN	24.6622	27.5115	26.8362	26.7708	27.1843	26.0245	27.7537	26.0143	27.3053	26.9899	27.159	27.3567
+	3.25342	2.50199	Q387B9	Q387B9	Stress-response A/B barrel domain-containing protein	Tb11.47.0016	26.9076	26.5336	25.819	28.6709	28.8181	26.9635	28.9523	26.7539	26.2174	26.196	28.5695	29.235	29.0985	28.7852
+	3.11373	2.5426	Q384C3	Q384C3	Uncharacterized protein	Tb11.01.0790	23.8387	24.0524	NaN	25.8945	26.7033	25.5527	25.8025	25.5924	26.3599	NaN	26.0524	26.7681	26.7924	26.3397
+	3.48915	2.7536	Q57U27	Q57U27	Ribosome biogenesis protein, putative	Tb927.7.270	23.6654	22.7817	23.9045	26.0161	25.097	24.1166	25.8906	24.9303	25.1364	26.5375	26.1172	26.4527	26.308	25.9388
+	1.53326	3.42278	Q388J6	Q388J6	Uncharacterized protein	Tb10.61.2850	26.032	23.304	21.4839	26.8733	26.6968	26.4267	27.5607	22.7027	25.6849	26.4578	26.7567	27.6345	26.9247	26.8017
all or nothing
				Q383V1	Uncharacterized protein	Tb11.01.1540	NaN	NaN	NaN	25.4928	25.8089	25.6529	25.3605	23.6851	25.338	NaN	26.4233	26.3241	25.7107	25.8097
				Q387G5	Protein kinase, putative	Tb11.03.0290	NaN	NaN	NaN	NaN	25.3602	25.5405	25.2391	25.965	26.1919	NaN	25.0095	25.9487	25.4212	NaN
				Q388P1	RNA-binding protein, putative	Tb10.05.0020	NaN	NaN	NaN	25.4761	24.4923	25.2902	25.0563	25.2594	25.5635	NaN	25.2333	24.8293	24.4151	24.5543
				Q38FX9	Uncharacterized protein	Tb09.160.0600	NaN	NaN	NaN	25.6074	25.2776	25.9751	26.1782	25.5663	26.2421	25.7346	25.571	26.0261	24.7217	24.8811
				Q38FZ1	J domain-containing protein	Tb09.160.0490	NaN	NaN	NaN	26.1063	26.4736	27.1785	26.0264	26.8043	27.309	27.3724	27.0574	25.8052	26.889	26.3631
				Q57UQ2	Uncharacterized protein	Tb927.7.4220	NaN	NaN	NaN	26.2855	25.961	NaN	NaN	26.71	26.6802	26.0718	26.1148	25.9489	26.2649	26.0653
				Q57WV2	Protein kinase, putative (EC 2.7.1.-)	Tb927.3.690	NaN	NaN	NaN	25.4055	24.8834	25.3486	24.5451	24.9744	25.6356	NaN	25.9764	24.3228	24.9113	24.7468
				Q57ZA0	FCP1 homology domain-containing protein	Tb927.3.2110	NaN	NaN	NaN	25.8223	25.8217	24.3188	25.479	26.0275	26.0623	25.8278	25.5851	25.9923	25.809	25.4066
				Q584F1	Uncharacterized protein	Tb927.4.2360	NaN	NaN	NaN	27.0271	27.0932	26.2806	26.9419	26.9683	NaN	25.906	26.4487	26.791	26.8637	26.4051
				Q584N4	Retrotransposon hot spot (RHS) protein, putative	Tb927.2.240	NaN	NaN	NaN	29.812	29.2705	28.8662	29.2345	29.1204	29.3119	28.2811	28.9311	28.8616	29.0428	28.8588

## Sheet: 56_proteins
Significant	log(p-value)	Difference	Protein IDs	yourlist:M20200405A2A5A37CD3FF71F97605B695F360A9FA0E846CW	Protein names	Gene names	LFQ intensity Both-2	LFQ intensity Both-3	LFQ intensity Both-4	LFQ intensity H2O2-1	LFQ intensity H2O2-2	LFQ intensity H2O2-4	LFQ intensity Tet-1	LFQ intensity Tet-2	LFQ intensity Tet-3	LFQ intensity Tet-4	LFQ intensity WT-1	LFQ intensity WT-2	LFQ intensity WT-3	LFQ intensity WT-4
+	2.87266	-0.53554	D7SGA2	D7SGA2	Retrotransposon hot spot (RHS) protein, putative	Tb927.2.340	32.3461	32.4481	32.8141	32.4154	31.9619	32.2696	32.4714	32.8149	32.7534	32.4547	32.0798	32.0441	32.1106	32.1177
+	2.37549	-1.99061	Q381E6	Q381E6	Kinetoplast DNA-associated protein, putative	Tb11.01.8090	29.323	29.0638	29.9691	28.8791	28.1162	29.2578	29.0083	29.721	30.1988	29.3838	28.1944	27.0837	26.8363	28.235
+	2.03641	2.02623	Q382X7	Q382X7	Uncharacterized protein	Tb11.01.3860	25.9506	25.8607	26.2273	27.1291	28.6432	27.4547	27.3303	26.8923	25.7737	26.7357	28.0409	29.6037	27.9306	29.2617
+	5.04211	-0.458238	Q383H7	Q383H7	Uncharacterized protein	Tb11.01.2800	31.1217	31.2373	31.5643	30.9461	30.6224	30.986	31.1195	31.1749	31.1848	31.1565	30.6727	30.754	30.6296	30.7465
+	2.22431	-0.940474	Q383Q7	Q383Q7	Uncharacterized protein	Tb11.01.1980	26.9924	26.9033	27.5015	26.7939	26.3751	NaN	26.9214	27.6523	27.5686	27.4272	26.3449	NaN	26.3977	26.613
+	2.46517	-0.828885	Q384E1	Q384E1	Mitochondrial DEAD box protein	Tb11.01.0610	27.4028	27.3489	27.6582	27.0919	27.1018	27.2159	27.0784	27.4859	27.4959	27.6572	26.8118	26.6688	26.2297	26.6915
+	2.75323	-0.929877	Q385E9	Q385E9	60S ribosomal protein L28, putative	Tb11.02.4050 Tb11.02.4070	31.8335	31.7395	32.4927	31.8569	31.1345	31.9326	31.711	32.3356	32.2779	32.2262	31.3294	30.9569	31.1512	31.3936
+	3.11308	-0.55632	Q386P5	Q386P5	Heat shock protein, mitochondrial, putative	Tb11.02.0250	31.7887	31.8703	32.0404	31.8065	31.6746	31.5562	31.8202	31.9461	32.0967	31.9549	31.2385	31.3535	31.5638	31.4369
+	4.44544	-0.55083	Q386W1	Q386W1	Uncharacterized protein	Tb11.46.0009	30.6062	30.732	30.7219	30.3954	30.5155	30.5314	30.7316	30.9133	30.7055	30.8648	30.2535	30.2623	30.2418	30.2543
+	2.27801	1.47117	Q388Q3	Q388Q3	Uncharacterized protein	Tb10.05.0170	25.9298	26.6113	23.8353	25.9982	26.3191	26.5009	25.4714	26.0377	NaN	25.5509	26.7094	27.6328	26.813	27.4762
+	2.08441	-1.00507	Q38A76	Q38A76	Uncharacterized protein	Tb10.6k15.1450	31.066	31.238	31.8553	30.7638	30.5917	31.2694	31.0327	32.1403	32.0916	31.711	30.7166	30.6569	30.7184	30.8633
+	2.14596	-1.65896	Q38AZ9	Q38AZ9	Universal minicircle sequence binding protein (UMSBP), putative	Tb10.70.0800	32.4983	32.2059	32.6884	31.3048	31.8288	32.6527	31.9842	32.8365	33.1136	33.6399	31.8777	30.8278	31.228	31.0049
+	1.97708	-1.04102	Q38B00	Q38B00	Universal minicircle sequence binding protein (UMSBP), putative	Tb10.70.0820	33.0168	32.33	32.853	31.9986	32.5359	32.9571	32.1576	33.0445	32.7531	33.3388	32.1679	31.5805	31.7011	31.6805
+	3.51652	0.524829	Q38BP7	Q38BP7	Protease regulatory ATPase subunit 4 (EC 3.6.4.8)	Tb10.70.3930	28.1228	28.3127	28.1023	28.7009	28.207	28.0487	28.3751	28.0642	28.2548	28.1896	28.7884	28.7837	28.6682	28.7427
+	2.75539	2.58462	Q38BQ9	Q38BQ9	60S acidic ribosomal protein P2, putative	Tb10.70.4060 Tb10.70.4070	25.8428	25.9827	26.1352	28.2082	28.6951	28.652	27.3116	25.9044	26.2719	25.0751	28.3738	28.6906	29.0393	28.7977
+	2.993	-0.707794	Q38C20	Q38C20	NTF2 domain-containing protein	Tb10.70.5500	29.6509	29.6004	30.3577	29.2299	29.2603	29.4656	29.7706	30.164	30.0358	29.7825	29.2437	29.0708	29.2007	29.4064
+	2.6362	-0.99921	Q38CB5	Q38CB5	tRNA_edit domain-containing protein	Tb10.70.6810	27.9639	27.8405	27.6523	27.3156	27.5102	27.666	27.63	28.0797	28.4299	28.0967	26.9207	26.9299	27.0048	27.3842
+	2.28514	-0.811611	Q38E33	Q38E33	TPR_REGION domain-containing protein	Tb09.211.1220	29.0546	28.8461	29.3464	28.7513	28.42	28.504	28.8566	29.637	29.6358	29.3088	28.5629	28.607	28.5989	28.4229
+	2.22713	-1.01514	Q57UB0	Q57UB0	Vesicle-associated membrane protein, putative	Tb927.5.3560	27.9225	28.1129	28.199	27.081	27.5946	27.5433	27.3679	28.1173	28.4249	28.2164	27.0816	26.7985	27.0108	27.175
+	2.89829	-0.824887	Q57V54	Q57V54	60S ribosomal protein L13	Tb927.3.3320	33.0784	32.8895	33.6133	32.8794	32.2185	33.088	32.6798	33.1894	33.2212	33.3116	32.2773	32.3166	32.3043	32.2043
+	3.21258	-0.646796	Q57V58	Q57V58	Katanin, putative	Tb927.3.3280	26.461	26.7153	26.8668	26.3269	26.391	26.4455	26.7125	27.0755	26.7676	26.717	26.076	26.1367	26.302	26.1708
+	2.39469	1.37601	Q57W59	Q57W59	Choline/ethanolamine kinase, putative (EC 2.7.1.82)	Tb927.5.1140	25.9273	25.9207	26.5112	26.5684	26.2684	25.2516	25.4807	26.0108	25.2175	NaN	27.1205	27.3161	26.6917	26.6544
+	2.23843	-1.03776	Q57W63	Q57W63	Coronin	Tb927.8.3100	28.8986	28.6391	29.0574	28.7861	28.5802	28.76	28.3111	28.7878	29.1904	28.9514	27.9124	27.9787	27.9165	27.282
+	2.54756	-0.604373	Q57XQ9	Q57XQ9	Methyltranfer_dom domain-containing protein	Tb927.7.6890	28.9299	28.7384	29.0937	28.656	28.6776	28.4983	28.7789	28.9058	29.1414	28.6023	28.355	28.3267	28.1553	28.1739
+	3.16799	-0.452336	Q57YE1	Q57YE1	Splicing factor TSR1	Tb927.8.900	29.7537	29.598	29.7562	29.2776	29.0065	29.5141	29.5565	29.4388	29.7518	29.6153	29.2029	29.105	29.0828	29.1623
+	1.99155	-1.05965	Q57YQ4	Q57YQ4	3-methylcrotonyl-CoA carboxylase, putative	Tb927.8.6970	26.9821	27.0613	27.7125	26.601	26.3006	26.8597	26.5581	26.9364	27.0433	NaN	26.2439	25.9012	25.7016	25.2984
+	4.22245	-1.07188	Q57Z47	Q57Z47	GARP domain-containing protein	Tb927.5.4020	28.5634	29.2219	29.672	28.4431	28.7108	28.9999	29.1658	29.1221	29.5018	29.3605	28.2658	28.0362	28.319	28.2417
+	2.90871	-0.842983	Q57ZH2	Q57ZH2	60S ribosomal protein L23a	Tb927.7.5170	32.2824	32.0729	32.9507	32.1751	31.426	32.1005	32.2338	32.8485	32.6345	32.818	31.7683	31.8926	31.6949	31.8071
+	2.11617	-1.0024	Q580T8	Q580T8	Uncharacterized protein	Tb927.3.5370	29.2567	29.4772	29.7727	29.4377	29.0085	29.3836	29.1266	30.2246	29.91	29.9646	28.6075	28.776	28.774	29.0587
+	2.38221	-0.68317	Q582D3	Q582D3	Uncharacterized protein	Tb927.5.2320	29.4629	29.4451	29.5967	29.2613	28.8922	28.7549	29.0871	29.6056	29.794	29.5002	28.8444	28.8529	28.7293	28.8275
+	3.01544	-0.900279	Q582N6	Q582N6	Uncharacterized protein	Tb927.3.5010	27.5964	27.7944	28.1232	27.3534	27.5174	27.3407	27.5555	28.0775	28.0877	27.9653	26.941	26.8739	27.0159	27.2541
+	2.37032	-0.767999	Q583F5	Q583F5	Uncharacterized protein	Tb927.4.4700	28.6577	28.4219	28.9598	28.4259	27.8207	28.6547	28.2566	28.5267	28.9952	28.553	27.9398	27.6057	27.7806	27.9334
+	4.26685	-1.02918	Q583K7	Q583K7	Ribosomal protein S19, putative	Tb927.4.1860	32.6378	32.0593	32.8673	32.0598	32.1163	32.2865	32.703	32.8811	32.7202	32.7131	31.4884	31.6986	31.7824	31.9312
+	2.19228	-0.865354	Q584G9	Q584G9	60S ribosomal protein L35A, putative	Tb927.4.2180	32.4372	32.3035	32.9197	32.5697	31.5251	32.7802	32.0104	32.6205	32.8997	32.8874	31.7726	31.823	31.7085	31.6525
+	4.98703	-0.509706	Q584M5	Q584M5	Retrotransposon hot spot (RHS) protein, putative	Tb927.2.560	29.184	29.3329	29.3354	29.1329	28.8822	28.8879	29.3109	29.2521	29.2192	29.2808	28.6862	28.7993	28.7172	28.8214
+	3.12571	-1.18431	Q585E8	Q585E8	Cysteine peptidase (EC 3.4.22.-)	Tb927.6.990	29.1272	29.6025	29.6062	29.1582	29.1214	29.0575	29.1197	29.8133	29.7753	29.6318	28.2721	28.1951	28.5284	28.6071
+	4.14445	-0.558224	Q585L6	Q585L6	Uncharacterized protein	Tb927.6.1950	27.1847	27.208	27.447	26.951	26.7348	26.7038	27.115	27.0098	27.1035	27.0522	26.6598	26.4591	26.4194	26.5093
+	2.06723	-0.875837	Q586A5	Q586A5	Uncharacterized protein	Tb927.6.4070	27.1558	27.394	27.671	26.9997	26.6516	26.9189	27.0333	27.7643	27.6771	27.0763	26.8413	26.2676	26.5169	26.4219
+	2.0713	-0.899543	Q586V7	Q586V7	Enoyl-CoA hydratase/Enoyl-CoA isomerase/3-hydroxyacyl-CoA dehydrogenase, putative (EC 1.1.1.35)	Tb927.2.4130	27.9821	28.3434	28.902	27.4772	27.9575	27.7824	28.0952	28.6012	28.2765	27.6104	27.4877	27.041	27.3719	27.0846
+	3.03726	-1.0687	Q586X8	Q586X8	Uncharacterized protein	Tb927.2.3610	30.0057	30.3495	30.387	29.9877	29.6416	29.9662	30.1162	30.6861	30.7449	30.5249	29.3051	29.6617	29.5943	29.2363
+	2.74387	-0.527769	Q587A7	Q587A7	S-adenosylmethionine decarboxylase proenzyme (EC 4.1.1.50)	Tb927.6.4410 Tb927.6.4460	26.5164	26.7412	26.6765	26.2717	26.0453	26.2551	26.7389	26.7883	NaN	26.7948	26.4261	26.2445	26.0691	26.2452
+	2.15323	-1.06811	Q587B0	Q587B0	Uncharacterized protein	Tb927.6.4440	30.1336	29.965	30.1978	28.0073	28.9654	29.8448	29.3994	30.0514	30.4704	30.5195	29.2099	28.9716	28.9349	29.0519
+	1.85242	-1.31276	Q38FR8	Q38FR8	Uncharacterized protein	Tb09.160.1180	27.6851	27.658	28.3073	NaN	NaN	26.6953	27.7653	29.0412	28.356	28.4532	27.3683	27.2237	26.6815	NaN
all or nothing
			Q381R6		DUF4200 domain-containing protein	Tb11.01.6840	NaN	NaN	NaN	25.4943	25.7093	26.175	25.7717	NaN	26.0241	NaN	26.2114	26.0406	25.3499	NaN
			Q382S0		Cyclin 1	Tb11.01.4450	26.978	NaN	NaN	25.8764	26.2506	28.0621	NaN	NaN	NaN	NaN	26.1304	26.0986	27.1767	26.6611
			Q383L3		Uncharacterized protein	Tb11.01.2430	NaN	NaN	NaN	28.2461	28.2726	28.6215	28.5879	NaN	29.2595	NaN	28.3968	28.2457	28.6908	28.7877
			Q386S6		Adenylyltransferase and sulfurtransferase MOCS3 homolog (UBA4 homolog) (Ubiquitin-like protein activator 4 homolog) [Includes: Adenylyltransferase (EC 2.7.7.-); Sulfurtransferase (EC 2.8.1.-)]	Tb11.22.0008	NaN	NaN	NaN	24.6663	24.7314	24.5309	24.3918	NaN	24.2731	NaN	24.6723	25.2085	24.3396	24.388
			Q387W1		Signal recognition particle subunit SRP72	Tb10.61.0850	NaN	NaN	NaN	26.1721	26.3183	26.006	26.5884	NaN	25.6526	NaN	26.0982	26.2669	26.4981	26.2071
			Q389A0		Uncharacterized protein	Tb10.389.1290	NaN	NaN	NaN	27.061	27.319	26.5953	26.8278	24.5043	NaN	NaN	27.3961	27.4624	27.1993	26.8464
			Q389L7		Procyclic form surface glycoprotein	Tb10.26.0790	NaN	NaN	NaN	26.3375	26.7327	25.627	25.6864	NaN	NaN	25.8884	25.7775	25.8467	26.2296	25.3946
			Q38BK3		Uncharacterized protein	Tb10.70.3320	NaN	NaN	NaN	23.7724	23.9478	23.5265	23.7659	23.7042	NaN	NaN	24.2297	24.2338	24.4249	24.4301
			Q38D56		Uncharacterized protein	Tb09.211.4520	NaN	NaN	NaN	24.9653	24.9363	24.5516	25.0376	24.6874	NaN	NaN	25.4108	25.4233	25.4794	25.6333
			Q38ES2		AA_TRNA_LIGASE_II_ALA domain-containing protein	Tb09.160.4850	NaN	NaN	NaN	24.2773	24.5436	24.3422	NaN	24.734	25.2451	NaN	24.4219	24.7068	24.7518	24.1013
			Q4GZG0		Uncharacterized protein	TB927.1.670	NaN	NaN	NaN	25.1185	NaN	25.3592	25.4161	25.7322	NaN	NaN	24.9345	24.8255	24.2326	24.4188
			Q57UA8		Phosphoglycerate mutase protein, putative (EC 5.4.2.-) (EC 5.4.2.1)	Tb927.5.3580	NaN	NaN	NaN	26.4314	26.8165	26.161	25.4913	NaN	NaN	26.6084	26.0162	25.729	26.511	26.1777
			Q585I2		Protein phosphatase (EC 3.1.3.16)	Tb927.4.3680	NaN	NaN	NaN	26.5353	26.5151	26.7234	26.511	NaN	NaN	NaN	26.7993	26.6239	26.8666	26.4267

## Sheet: 37_proteins
Significant	log(p-value)	Difference	Protein IDs	Protein names	Gene names	LFQ intensity Both-2	LFQ intensity Both-3	LFQ intensity Both-4	LFQ intensity H2O2-1	LFQ intensity H2O2-2	LFQ intensity H2O2-4	LFQ intensity Tet-1	LFQ intensity Tet-2	LFQ intensity Tet-3	LFQ intensity Tet-4	LFQ intensity WT-1	LFQ intensity WT-2	LFQ intensity WT-3	LFQ intensity WT-4
+	2.62114	0.941257	D6XL11	Mitochondrial RNA binding protein	Tb927.8.2740	28.9063	28.9477	28.9969	29.5634	29.5201	28.9898	28.6177	28.5424	28.6823	28.404	29.1864	29.7448	29.211	29.8693
+	3.05976	-1.04308	Q382K6	Uncharacterized protein	Tb11.01.4880	26.7464	27.5313	27.9412	26.2585	27.3708	27.0825	NaN	NaN	27.9108	28.0734	26.9329	NaN	26.8948	27.0193
+	2.8957	-0.737264	Q382K9	Uncharacterized protein	Tb11.01.4850	26.7674	26.9183	27.4727	26.7549	26.5868	26.7089	27.3874	27.3679	27.2438	27.1361	26.6695	26.8108	26.3657	26.3402
+	3.14284	0.752347	Q382S6	Leucine-rich repeat protein (LRRP), putative	Tb11.01.4390	26.0602	26.2181	25.4565	23.7101	26.1755	26.1628	25.1164	25.3494	NaN	25.183	25.7701	26.0517	25.9657	26.0871
+	2.53826	1.54746	Q384A6	Proteasome regulatory non-ATP-ase subunit 2	Tb11.01.0960	28.2638	27.757	27.7816	28.318	28.5473	28.264	26.6906	26.2002	27.6366	26.5093	28.5275	28.2578	28.1381	28.3031
+	2.16973	-0.926013	Q385C6	Uncharacterized protein	Tb11.02.4290	25.6131	25.8215	26.0914	25.9501	26.0903	25.3761	26.1092	26.344	26.9137	NaN	25.5614	25.4639	25.4355	25.6578
+	2.26195	-0.763941	Q386C2	Uncharacterized protein	Tb11.02.1420	NaN	25.6009	NaN	NaN	25.3027	25.9661	NaN	25.9476	26.0611	25.8154	NaN	25.1217	25.4084	25.0021
+	2.23336	-0.865637	Q387S9	Peroxisome assembly protein, putative	Tb10.61.0440	27.4782	27.9718	27.3248	27.3166	27.2455	27.7698	27.4693	28.4253	28.1755	28.1186	27.2144	27.2707	27.1004	27.1407
+	3.15528	-0.501557	Q387Z3	Nucleosome assembly protein, putative	Tb10.61.1330	29.3632	29.8105	30.088	29.5139	29.0811	29.275	29.6274	29.8388	29.8398	29.9646	29.2805	29.4217	29.2993	29.2628
+	2.10474	-0.952285	Q38A04	RNA-editing-associated protein 1	Tb10.6k15.0620	26.3351	26.5025	26.9824	NaN	26.3405	26.1723	26.7187	27.131	27.5651	NaN	26.4021	26.1167	26.1546	26.0706
+	2.29591	-0.85045	Q38A35	Branch point binding protein, putative	Tb10.6k15.1000	26.0784	25.951	26.493	25.7824	25.8918	25.737	26.0935	26.765	26.5747	26.6505	25.4932	25.4036	25.8431	25.9419
+	3.37179	-1.06661	Q38A91	Uncharacterized protein	Tb10.6k15.1690	27.1769	27.1425	27.598	26.9159	26.6363	27.1572	27.8157	28.3957	28.0792	27.7524	26.8541	26.9695	27.0485	26.9044
+	2.62298	0.594591	Q38BK3	Uncharacterized protein	Tb10.70.3320	NaN	NaN	NaN	23.7724	23.9478	23.5265	23.7659	23.7042	NaN	NaN	24.2297	24.2338	24.4249	24.4301
+	3.87126	-1.10869	Q38BN5	Uncharacterized protein	Tb10.70.3750	27.0429	27.6066	28.1801	27.1858	27.8253	NaN	27.9575	28.1607	28.0675	NaN	26.849	27.1514	26.806	27.0066
+	2.00552	-1.70819	Q38BR9	60S ribosomal proteins L38, putative	Tb10.70.4155	29.6113	28.0957	28.8464	28.5417	29.0902	29.3244	29.3503	29.3107	30.0178	30.2166	27.306	27.3841	28.4727	28.9
+	1.6848	1.94139	Q38BS2	Uncharacterized protein	Tb10.70.4220	26.2457	27.0497	25.7732	27.0493	26.6287	26.8682	NaN	23.6992	26.0894	25.0131	26.8566	26.937	26.7243	26.9833
+	3.57744	0.513182	Q38CJ1	Choline dehydrogenase, putative (EC 1.1.99.1)	Tb10.70.7840	28.9228	28.8893	27.8605	29.0994	28.5757	28.4086	28.1141	28.0667	28.1756	28.156	28.518	28.5546	28.7102	28.7822
+	2.44896	1.15355	Q38D18	Dynein light chain roadblock	Tb09.211.4920	27.6348	28.0813	26.375	27.9067	28.419	27.1963	27.4758	26.7089	26.487	27.2201	28.247	27.8693	28.3239	28.0657
+	2.01674	0.989476	Q38DD1	Uncharacterized protein	Tb09.211.3780	26.2716	26.3552	NaN	26.0472	26.4078	25.674	25.6121	25.8229	NaN	NaN	26.7645	26.9501	26.321	26.7925
+	1.99521	-1.00934	Q38E40	Uncharacterized protein	Tb09.211.1150	27.2145	28.0148	28.2337	27.6415	27.3525	28.0479	27.9762	29.0791	28.9663	28.6014	27.7645	27.3162	27.8157	27.6892
+	3.06049	-0.621337	Q38EA2	RNA-binding protein, putative	Tb09.211.0560	30.4312	30.1038	30.6127	29.9874	29.8012	30.3719	30.4993	30.8177	30.9388	30.7931	30.1893	30.0329	30.1282	30.2133
+	2.49782	-0.936012	Q38EI9	60S ribosomal protein L11, putative	Tb09.160.5580 Tb09.160.5590	30.9059	30.8709	31.803	30.8894	29.765	30.903	30.9967	31.7341	31.5909	31.5015	30.6428	30.1751	30.6362	30.6251
+	2.6247	-0.940418	Q38FS7	Uncharacterized protein	Tb09.160.1100	28.9804	28.7627	29.5162	28.7117	28.4084	29.0193	29.0412	29.4753	29.7391	29.6282	28.6758	28.3128	28.3844	28.7491
+	2.93615	-0.851862	Q57VR0	Uncharacterized protein	Tb927.7.640	26.8019	27.3399	27.7548	26.8382	27.336	27.196	27.2969	27.7411	28.0021	27.6723	26.8702	26.8529	26.7852	26.7966
+	2.35322	0.786688	Q57WF8	Peptidyl-prolyl cis-trans isomerase (PPIase) (EC 5.2.1.8)	Tb927.7.3430	25.9542	25.6413	25.8207	26.0851	25.6059	NaN	25.1189	25.0568	NaN	25.5631	26.0601	26.1903	26.0523	25.8291
+	2.50157	-0.754436	Q57WY9	Uncharacterized protein	Tb927.3.1080	25.9995	25.9888	26.6297	25.6129	25.4292	26.3714	26.3541	26.4223	26.1694	26.7547	25.8062	25.7325	25.3699	25.7742
+	2.3737	-1.09573	Q57XL5	Prefoldin, putative	Tb927.7.2590	NaN	25.761	NaN	25.7279	25.0445	25.6184	NaN	NaN	26.0161	25.9815	24.82	25.1154	NaN	24.7739
+	2.67892	-0.954154	Q57XS8	Uncharacterized protein	Tb927.7.7080	25.4934	25.0818	25.9682	25.3975	25.08	25.3479	NaN	25.7408	25.9034	NaN	24.8889	24.7612	24.9538	NaN
+	2.70805	-1.27919	Q584M6	Retrotransposon hot spot (RHS) protein, putative	Tb927.2.510	28.856	28.9553	29.1691	28.9087	28.9341	NaN	NaN	29.8278	29.6056	29.6285	28.1014	28.8842	28.4558	28.1909
+	2.22902	-0.872725	Q585Y5	RNA-binding protein RBP14, putative	Tb927.6.3870	26.3036	26.2517	NaN	26.664	25.8547	26.0004	26.6913	26.628	26.5968	26.4088	25.9297	25.4873	NaN	NaN
+	2.12196	1.16818	Q586I1	Uncharacterized protein	Tb927.6.5090	27.009	27.0613	27.2471	26.8744	NaN	26.7793	NaN	25.7094	25.4275	26.4565	27.1691	27.1373	26.9425	26.8817
all or nothing
			Q384T4	RNA binding protein, putative	Tb11.02.5210	25.0644	24.6941	25.4807	23.7252	23.7135	24.0668	NaN	NaN	NaN	NaN	24.9956	25.3133	25.1073	NaN
			Q387Z4	Uncharacterized protein	Tb10.61.1340	24.0876	23.602	NaN	24.6957	24.2417	24.0741	NaN	NaN	NaN	NaN	25.0135	24.7488	24.7777	24.7013
			Q38AS3	Uncharacterized protein	Tb10.6k15.3930	26.2791	27.0445	27.1128	26.3201	26.6048	26.6506	NaN	NaN	NaN	NaN	26.4543	26.4247	26.6141	26.1849
			Q57WS6	DAGKc domain-containing protein	Tb927.7.1240	25.1004	24.9804	24.9141	25.3662	24.9702	24.7058	NaN	NaN	NaN	NaN	25.0082	NaN	24.8115	24.6667
			Q582H5	Uncharacterized protein	Tb927.7.5600	25.3688	25.1143	24.868	25.3799	24.7483	NaN	NaN	NaN	NaN	NaN	24.8999	25.2544	24.9266	24.8797
			Q583Z0	Calponin-homology (CH) domain-containing protein	Tb927.4.3130	25.8143	25.762	NaN	25.3528	25.0401	25.4607	NaN	NaN	NaN	NaN	25.1607	25.217	NaN	24.8353

## Sheet: 5_proteins
Significant	log(p-value)	Difference	Protein IDs	yourlist:M20200405DA437993067D6F64326E5E763500BDED0E8AE7Z	Protein names	Gene names	LFQ intensity Both-2	LFQ intensity Both-3	LFQ intensity Both-4	LFQ intensity H2O2-1	LFQ intensity H2O2-2	LFQ intensity H2O2-4	LFQ intensity Tet-1	LFQ intensity Tet-2	LFQ intensity Tet-3	LFQ intensity Tet-4	LFQ intensity WT-1	LFQ intensity WT-2	LFQ intensity WT-3	LFQ intensity WT-4
+	2.94888	-0.991939	Q38BS5	Q38BS5	Multifunctional fusion protein [Includes: L-glutamate gamma-semialdehyde dehydrogenase (EC 1.2.1.88) (L-glutamate gamma-semialdehyde dehydrogenase); Delta-1-pyrroline-5-carboxylate dehydrogenase (P5C dehydrogenase)]	Tb10.70.4280	31.0542	31.0702	30.9724	31.6623	31.1765	31.6291	30.7007	30.9695	31.0621	30.686	30.5778	30.3918	30.6171	30.4028
+	3.10115	0.988403	Q38EX8	Q38EX8	Tryparedoxin peroxidase	Tb09.160.4250 Tb09.160.4280	32.6963	33.0045	33.0012	33.0244	32.6595	32.9671	34.1379	34.3168	34.2572	34.2674	34.0504	33.6818	33.7905	33.9657
+	3.49173	-0.728033	Q57X73	Q57X73	Nucleoside hydrolase, putative (EC 3.2.2.1)	Tb927.7.4570	30.0259	30.2066	30.2235	30.1497	30.1853	30.0977	29.501	29.2798	29.9166	29.1203	29.6015	29.3392	29.4301	29.294
+	2.92914	1.12113	Q583U3	Q583U3	CCR4 associated factor, putative	Tb927.6.600	27.5824	27.3395	27.2176	26.7828	27.1238	26.9007	27.7517	26.2126	26.6392	27.7225	27.7549	28.2912	27.9549	28.2265
+	2.36676	2.78774	Q585Z2	Q585Z2	Uncharacterized protein	Tb927.6.3940	24.0379	23.3856	NaN	NaN	23.1795	23.7299	26.42	24.1219	NaN	NaN	25.3602	26.5986	26.6103	26.4006

## Sheet: 3_protein
Significant	log(p-value)	Difference	Protein IDs	Protein names	Gene names	LFQ intensity Both-2	LFQ intensity Both-3	LFQ intensity Both-4	LFQ intensity H2O2-1	LFQ intensity H2O2-2	LFQ intensity H2O2-4	LFQ intensity Tet-1	LFQ intensity Tet-2	LFQ intensity Tet-3	LFQ intensity Tet-4	LFQ intensity WT-1	LFQ intensity WT-2	LFQ intensity WT-3	LFQ intensity WT-4
+	3.0311	1.3036	Q384T4	RNA binding protein, putative	Tb11.02.5210	25.0644	24.6941	25.4807	23.7251	23.7135	24.0668	NaN	NaN	NaN	NaN	24.9956	25.3133	25.1073	NaN
all or nothing
			Q57VE3	Exosome component CSL4	Tb927.5.1200	NaN	25.4552	25.0259	NaN	NaN	NaN	NaN	25.2424	26.2224	24.076	24.8809	25.3604	NaN	24.7887
			Q38A05	Uncharacterized protein	Tb10.6k15.0640	25.7967	26.295	26.2002	NaN	NaN	NaN	25.8483	25.9255	26.206	25.4632	25.4852	25.6652	26.007	NaN

## Sheet: 5_in_all
protein ID	protein name	gene name	LFQ intensity Both-2	LFQ intensity Both-3	LFQ intensity Both-4	LFQ intensity H2O2-1	LFQ intensity H2O2-2	LFQ intensity H2O2-4	LFQ intensity Tet-1	LFQ intensity Tet-2	LFQ intensity Tet-3	LFQ intensity Tet-4	LFQ intensity WT-1	LFQ intensity WT-2	LFQ intensity WT-3	LFQ intensity WT-4
Q383U6	Uncharacterized protein	Tb11.01.1600	25.3608	25.3643	25.5939	25.8187	24.9006	25.7299	25.1832	25.8818	26.0408	NaN	NaN	NaN	NaN	NaN
Q38EV0	Uncharacterized protein	Tb09.160.4580	27.9309	NaN	27.638	27.3853	27.5489	26.9239	27.9492	28.5953	29.1263	28.5901	NaN	NaN	NaN	NaN
Q38G01	Uncharacterized protein	Tb09.160.0400	25.0316	24.8032	NaN	24.8245	NaN	24.9974	24.3565	24.8009	25.112	24.8538	NaN	NaN	NaN	NaN
Q582S0	C-8 sterol isomerase, putative	Tb927.3.4650	27.9433	27.7984	27.4944	28.3267	27.4044	27.7089	28.1977	26.6455	26.7648	27.6082	NaN	NaN	NaN	NaN
Q584G7	SEC7 domain-containing protein	Tb927.4.2200	27.3703	NaN	27.3417	26.5349	26.3744	27.3852	25.9866	27.4192	NaN	27.0413	NaN	NaN	NaN	NaN
